# Supplementary material for: Impact of high altitude on composition and functional profiling of oral microbiome in Indian male population
Source: Sci Rep. 2023 Mar 10;13:4038. doi: 10.1038/s41598-023-30963-8 (PMC10006418; doi:10.1038/s41598-023-30963-8)
Supplement: Supplementary file 1 — Supplementary Tables. [file 41598_2023_30963_MOESM1_ESM.xlsx]

## Sheet: Description
Tables	Table description
Table S1	The quality of metagenomic sequencing
Table S2	QC stats
Table S3	Microbial alpha diversity
Table S4	Microbial beta diversity
Table S5	Microbial relative abundance_Phylum
Table S6	Microbial relative abundance_Genus
Table S7	OTUs
Table S8	Microbial metabolic pathway of subjects in H1 vs H2
Table S9	Spearman correlation between Pathway and Genus

## Sheet: S1 Seq_Quality
Sample_id	R1_Num reads	R1_Num Bases	R2_Num reads	R2_Num Bases	Total_reads	Total_Bases	Total_Bases (Mb)
A1	138958	34878458	138958	34878458	277916	69756916	69.7569
A2	103187	25899937	103187	25899937	206374	51799874	51.7999
A3	125379	31470129	125379	31470129	250758	62940258	62.9403
A4	131976	33125976	131976	33125976	263952	66251952	66.252
A5	150570	37793070	150570	37793070	301140	75586140	75.5861
A6	108465	27224715	108465	27224715	216930	54449430	54.4494
A7	109017	27363267	109017	27363267	218034	54726534	54.7265
A8	107041	26867291	107041	26867291	214082	53734582	53.7346
A9	110105	27636355	110105	27636355	220210	55272710	55.2727
A10	118492	29741492	118492	29741492	236984	59482984	59.483
A11	116744	29302744	116744	29302744	233488	58605488	58.6055
A12	116662	29282162	116662	29282162	233324	58564324	58.5643
A13	149628	37556628	149628	37556628	299256	75113256	75.1133
A14	113682	28534182	113682	28534182	227364	57068364	57.0684
A15	127119	31906869	127119	31906869	254238	63813738	63.8137
A16	103794	26052294	103794	26052294	207588	52104588	52.1046
C1	128370	32220870	128370	32220870	256740	64441740	64.4417
C2	145974	36639474	145974	36639474	291948	73278948	73.2789
C3	134993	33883243	134993	33883243	269986	67766486	67.7665
C4	113431	28471181	113431	28471181	226862	56942362	56.9424
C5	171141	42956391	171141	42956391	342282	85912782	85.9128
C6	133932	33616932	133932	33616932	267864	67233864	67.2339
C7	122345	30708595	122345	30708595	244690	61417190	61.4172
C8	108737	27292987	108737	27292987	217474	54585974	54.586
C9	117495	29491245	117495	29491245	234990	58982490	58.9825
C10	133195	33431945	133195	33431945	266390	66863890	66.8639
C11	138492	34761492	138492	34761492	276984	69522984	69.523
C12	149542	37535042	149542	37535042	299084	75070084	75.0701
C13	111682	28032182	111682	28032182	223364	56064364	56.0644
C14	127087	31898837	127087	31898837	254174	63797674	63.7977
C15	163322	40993822	163322	40993822	326644	81987644	81.9876
Total	3930557	236144565	940815	236144565	1881630	472289130	1973.14
Mean	126792	3.33134e+07	132723	3.33134e+07	265445		63.6497

## Sheet: S2 QC_Stats
Sample_name	No. of Reads	Seq_length	GC%
A1	138958	251	53
A2	103187	251	52
A3	125379	251	51
A4	131976	251	52
A5	150570	251	52
A6	108465	251	52
A7	109017	251	53
A8	107041	251	52
A9	110105	251	52
A10	118492	251	52
A11	116744	251	53
A12	116662	251	52
A13	149628	251	53
A14	113682	251	51
A15	127119	251	52
A16	103794	251	52
C1	128370	251	52
C2	145974	251	52
C3	134993	251	53
C4	113431	251	51
C5	171141	251	54
C6	133932	251	52
C7	122345	251	52
C8	108737	251	52
C9	117495	251	51
C10	133195	251	52
C11	138492	251	51
C12	149542	251	52
C13	111682	251	52
C14	127087	251	52
C15	163322	251	52
Total	3930557
Average	126792	251

## Sheet: S3 Alpha_Diversity
	sample_id	SampleType	Shannon	Chao1	Simpson
1	A10	H1	3.08393	224.508	0.922889
2	A11	H1	3.61913	359.434	0.93498
3	A12	H1	3.3421	305	0.919593
4	A13	H1	3.32028	284	0.923356
5	A14	H1	3.162	285.4	0.924775
6	A15	H1	3.30287	322.528	0.931871
7	A16	H1	3.38204	293	0.943209
8	A1	H1	2.40013	255.75	0.804738
9	A2	H1	3.51147	311.123	0.94147
10	A3	H1	3.03754	291.963	0.913707
11	A4	H1	3.57477	386.357	0.936364
12	A5	H1	3.14427	305.667	0.916539
13	A6	H1	3.49465	250.037	0.94689
14	A7	H1	3.39476	336.248	0.94549
15	A8	H1	3.3244	287.397	0.934636
16	A9	H1	3.41591	325.563	0.934023
17	C10	H2	2.61127	261.5	0.861833
18	C11	H2	3.32676	267.071	0.930501
19	C12	H2	3.38734	266.143	0.930405
20	C13	H2	3.32107	273.773	0.90942
21	C14	H2	3.12677	270.8	0.896019
22	C15	H2	3.46313	243.368	0.946437
23	C1	H2	3.28103	218.438	0.925725
24	C2	H2	3.14602	283.647	0.918321
25	C3	H2	2.93222	243.261	0.89642
26	C4	H2	3.0761	213.913	0.917469
27	C5	H2	2.52201	484.333	0.839788
28	C6	H2	3.38822	291.545	0.922718
29	C7	H2	2.60313	232.565	0.850038
30	C8	H2	2.64406	254.5	0.820672
31	C9	H2	3.40781	249.476	0.914692

## Sheet: S4 Beta_Diversity
	Axis.1	Axis.2	Axis.3	Axis.4	Axis.5	Axis.6	Axis.7	Axis.8	Axis.9	Axis.10	Axis.11	Axis.12	Axis.13	Axis.14	Axis.15	Axis.16	Axis.17	Axis.18	Axis.19	Axis.20	Axis.21	Axis.22	Axis.23	Axis.24
A10	-0.36044	0.027877	0.010741	0.072002	-0.17374	-0.01067	0.017583	-0.14854	-0.010496	-0.01086	0.16381	0.067341	-0.065715	0.030873	0.0012857	0.14014	0.0049922	-0.056343	0.035492	-0.0065748	0.029739	0.0082164	0.00022179	-0.0011513
A11	-0.26075	-0.012194	0.036565	0.16694	0.20293	0.08485	-0.25996	-0.1018	0.012408	-0.027883	0.017955	-0.01819	0.061776	-0.013343	-0.061527	-0.0030052	0.030816	0.02486	0.059716	0.0011773	-0.066129	0.0092967	-0.0076991	-0.0079504
A12	-0.39613	-0.11358	-0.078556	0.021222	-0.011936	0.025381	-0.035991	-0.066616	-0.056779	0.0085273	0.082375	0.021777	0.0044072	-0.0029441	-0.021587	-0.096339	0.020257	0.044696	-0.070033	-0.0064624	0.042708	-0.0022919	0.0036382	0.00044535
A13	-0.22011	0.055883	0.13517	0.048665	0.10951	-0.034578	-0.15143	0.18441	-0.091521	-0.018937	-0.082992	0.059421	0.0070906	0.087773	-0.025047	0.014616	-0.032188	-0.055165	0.02034	0.015015	0.067243	0.01162	-0.010448	0.0095692
A14	-0.22952	-0.13548	0.17735	-0.41677	-0.024576	0.2978	0.0090367	-0.037774	0.082637	-0.028015	-0.057156	0.020086	0.02632	0.0034762	-0.013895	-0.0069496	-0.022409	0.0058005	-0.011027	-0.0040478	-0.0039147	-0.0034867	-0.00019094	0.011277
A15	-0.26297	0.13851	-0.23797	-0.13009	0.097549	-0.057474	-0.052104	0.051042	-0.029838	0.031841	-0.042998	-0.029268	-0.0085443	-0.0055835	0.089013	-0.0098434	-0.0070176	-0.019885	0.01924	-0.0098211	-0.01986	0.046862	-0.0051693	0.010255
A16	-0.30041	-0.11732	0.069973	0.030723	-0.10616	-0.099011	0.032081	0.037141	0.11414	0.020984	-0.10439	-0.13053	-0.0059882	-0.029355	-0.047908	0.05983	0.021705	0.029364	-0.013947	0.0047575	-0.010282	0.018584	0.024619	0.018089
A1	0.1822	0.16288	0.084569	0.09539	-0.19521	0.11774	-0.072247	0.10716	-0.13824	-0.070287	-0.028404	-0.016072	-0.19195	0.03512	-0.021828	0.00011152	-0.00015331	0.047424	-4.0266e-06	-0.044017	-0.048707	-0.002815	0.0082825	-0.0012705
A2	-0.10338	-0.09745	0.075565	0.17797	-0.098426	0.042345	0.23513	-0.088018	-0.0093773	0.026479	0.028759	0.018573	0.044775	0.018158	0.077764	-0.0061775	0.015389	-0.0069561	-0.013994	0.018857	-0.032142	0.014998	0.0090022	0.0013202
A3	0.070436	0.18535	-0.26238	-0.086096	-0.1745	0.064441	0.063085	0.1267	0.022145	0.040048	-0.039257	0.042162	0.01423	-0.067317	0.058813	0.021972	0.003106	0.027695	0.0035362	0.0054258	0.0073267	0.023895	-0.0016008	-0.016318
A4	0.28175	-0.27185	0.015941	-0.043152	-0.077641	-0.0036474	-0.085811	0.0093597	-0.096039	-0.012729	-0.0091941	-0.12593	0.075922	0.064849	0.10805	0.0021666	0.12675	-0.0095866	0.022796	0.0020794	0.013713	-0.0071883	-0.014936	-0.011227
A5	0.042589	0.20521	0.26006	-0.24677	0.074382	0.10514	0.12406	0.034656	-0.020945	-0.053308	0.060133	0.027149	-0.0047733	0.00080668	0.01475	-0.0045914	0.033999	-0.035898	0.026583	0.020563	-0.011641	-0.0051679	0.0038649	-0.014293
A6	-0.17422	-0.10588	0.07336	0.055752	-0.11485	-0.16341	0.087703	-0.016303	0.068278	-0.058064	-0.095159	0.15439	0.02671	0.037988	0.047802	-0.015778	-0.025088	0.095741	0.034281	-0.022789	-0.008886	-0.020201	-0.0348	0.0041767
A7	-0.3701	-0.031945	0.094898	0.057153	-0.044557	-0.089541	0.057675	-0.03966	-0.02273	0.10671	-0.17656	-0.057127	-0.043101	-0.036138	-0.034459	-0.014759	0.027038	-0.0703	-0.012228	-0.0021232	0.0030356	-0.026635	0.0038661	-0.024876
A8	-0.23671	0.10747	-0.2711	-0.14734	0.068333	-0.018445	-0.089189	0.070231	-0.00057247	0.068183	0.066518	-0.016514	0.0033735	0.0061503	0.00078593	0.060289	-0.010921	0.032822	-0.024377	-0.02448	-0.0020922	-0.051203	0.00083567	-0.011112
A9	-0.34731	0.022651	-0.019533	0.047662	0.0070679	0.0080844	-0.07577	0.016196	-0.030394	-0.045042	0.093939	-0.016883	-0.0090255	-0.049347	0.054219	-0.068191	-0.0076837	0.016662	-0.032895	0.036414	-0.014689	-0.001531	0.0019259	0.0058456
C10	0.21087	0.29927	0.14989	0.038718	0.057959	-0.033023	-0.048793	-0.12446	0.097461	0.036599	0.010269	-0.091265	-0.12097	0.076615	0.052609	-0.045927	-0.0033674	0.026336	-0.045007	0.024248	0.033061	0.0059095	-0.015379	0.0031469
C11	0.27205	-0.31466	-0.14164	-0.10434	-0.047306	-0.10208	-0.12093	-0.081658	0.0021755	-0.13138	-0.030776	0.097083	-0.0431	0.0094742	-0.012796	-0.045389	0.02919	-0.0084385	0.012455	-0.01264	0.027028	0.0067032	0.039947	-0.0029775
C12	0.057658	0.0037328	0.14207	0.010131	0.032228	-0.20324	-0.02234	0.072969	0.078742	-0.11328	0.045307	-0.00095566	0.030687	-0.046529	0.025137	-0.029592	-0.10721	-0.042345	-0.019947	0.0095859	-0.021107	0.0077614	0.0072019	-0.027638
C13	0.3623	-0.36283	-0.0088089	-0.056593	0.02956	-0.003167	-0.10404	-0.055355	0.027291	0.068054	0.0065478	0.025216	-0.063117	-0.066509	0.0072766	0.048679	-0.042708	-0.071541	-0.062005	-0.03104	-0.029575	0.0072025	-0.031943	0.0071555
C14	0.15749	0.010534	-0.059665	0.1208	-0.10973	0.027407	-0.023919	0.13255	0.026564	-0.076881	0.01511	0.030366	-0.0018263	-0.10388	-0.026526	0.010458	0.050623	-0.037571	-0.0072628	0.087237	-0.0064839	-0.029006	-0.0096542	0.021156
C15	0.14469	-0.18307	-0.0044316	-0.081434	-0.13215	-0.095086	0.018261	0.11313	0.060624	0.19329	0.12662	-0.031241	-0.00076881	0.11111	-0.056163	-0.075007	-0.046898	-0.0081104	0.060261	0.016874	-0.023876	-0.0051085	0.0070046	0.0072777
C1	0.033546	-0.13398	0.030449	0.10796	0.10504	0.065105	0.14885	0.054321	-0.015957	-0.077426	0.063454	-0.15908	-0.00095292	-0.10971	0.020069	-0.014993	-0.05651	0.010193	0.057105	-0.065008	0.047631	-0.010976	-0.003242	0.0094062
C2	0.083161	0.25539	-0.018753	0.02829	-0.010239	-0.049222	0.123	0.019741	-0.023845	0.018255	0.032	0.068557	0.061204	-0.024757	-0.10224	-0.079861	0.0906	-0.06164	-0.020494	-0.06965	-0.0069384	0.012583	-0.012402	0.0073701
C3	0.14905	0.19443	-0.13742	0.14934	0.14263	0.084479	0.017706	-0.054765	0.087151	-0.012023	-0.066849	0.033376	0.04431	0.086561	0.090035	-0.00079972	-0.027026	-0.068657	-0.0020834	-0.02496	-0.020247	-0.032315	0.026197	0.016972
C4	0.089537	-0.030146	-0.34092	-0.053699	0.09671	0.020279	0.20646	-0.11811	-0.039775	-0.11226	-0.053255	-0.072233	-0.047827	0.07277	-0.10642	-0.0044222	-0.036652	-0.0045269	0.016869	0.04862	-0.0037198	0.0038239	-0.019169	-0.0064022
C5	0.2856	0.2685	0.077987	-0.10116	-0.17248	-0.099973	-0.082501	-0.17135	-0.22677	0.036094	-0.033777	-0.035115	0.13781	-0.048804	-0.024943	0.02204	-0.078446	0.024396	-0.00034097	0.010751	0.0030107	-0.0055347	0.006322	0.010836
C6	0.16049	-0.09824	0.037021	0.13943	0.047451	0.092348	0.050819	0.12563	0.0026975	-0.039302	0.026585	-0.014754	0.12085	0.10821	-0.053306	0.079567	-0.012588	0.04129	-0.080099	-0.0090123	0.0013424	0.014187	0.0039029	-0.0092133
C7	0.30123	0.16732	-0.026471	0.11109	-0.094779	0.14203	-0.12149	-0.054848	0.23629	0.056972	-0.019463	0.012892	0.032507	-0.052741	-0.038979	-0.0055458	0.0065064	0.026017	0.031297	-0.00022538	0.044224	0.0080855	-0.00094108	-0.012297
C8	0.20618	0.087839	0.097762	-0.14869	0.28268	-0.2534	0.071231	0.0011368	0.039456	0.012844	0.035917	0.023917	-0.035911	-0.033822	-0.013223	0.068102	0.078126	0.063867	-0.00020735	0.0026646	-0.0029848	-0.0016138	0.008891	0.0078521
C9	0.17123	-0.18423	0.038288	0.1369	0.23424	0.13855	0.083832	0.0028996	-0.14478	0.16281	-0.03506	0.11284	-0.048394	-0.059154	0.01325	-0.00080443	-0.022226	0.039799	0.01598	0.028581	0.013214	0.0053449	0.011852	-0.0054259

## Sheet: S5 Phylum_relative_abundance
Phylum	A10	A11	A12	A13	A14	A15	A16	A1	A2	A3	A4	A5	A6	A7	A8	A9	C10	C11	C12	C13	C14	C15	C1	C2	C3	C4	C5	C6	C7	C8	C9		A10%	A11%	A12%	A13%	A14%	A15%	A16%	A1%	A2%	A3%	A4%	A5%	A6%	A7%	A8%	A9%	C10%
Acidobacteria	11	87	43	280	2	27	102	57	37	76	113	5	6	94	26	38	22	25	25	78	46	3	0	12	76	5	76	12	9	12	36	Acidobacteria	0.00011832	0.000927476	0.00043138	0.00210577	4.05704e-05	0.000261274	0.00112061	0.000563458	0.000451726	0.000739609	0.00110775	4.7469e-05	8.63496e-05	0.000963016	0.000290707	0.000395384	0.000230284
Actinobacteria	16890	12259	9278	21436	1151	2502	17366	19608	12773	10752	11067	8163	13030	12012	5470	7454	3176	9546	14504	6960	13316	17524	5423	10787	5907	3858	6804	21174	9483	9868	4271	Actinobacteria	0.181675	0.130689	0.0930779	0.161212	0.0233483	0.0242113	0.190789	0.19383	0.155943	0.104635	0.10849	0.0774978	0.187522	0.123061	0.0611604	0.0775578	0.0332447
AD3	2	2	0	4	0	2	0	0	0	4	2	0	0	0	2	0	0	0	0	0	0	0	0	0	0	0	1	0	0	0	0	AD3	2.15128e-05	2.13213e-05	0	3.00824e-05	0	1.93536e-05	0	0	0	3.89268e-05	1.96061e-05	0	0	0	2.23621e-05	0	0
Armatimonadetes	0	0	2	4	0	0	0	0	0	6	2	0	2	4	2	2	0	0	0	0	0	0	1	0	0	0	1	0	0	0	0	Armatimonadetes	0	0	2.00642e-05	3.00824e-05	0	0	0	0	0	5.83902e-05	1.96061e-05	0	2.87832e-05	4.09794e-05	2.23621e-05	2.08097e-05	0
Bacteroidetes	13858	10483	10409	8316	7883	7929	17908	3340	11371	3466	33722	13988	10507	13237	12328	9199	3506	23473	17727	21984	6680	18782	16622	4870	3078	2727	12267	5626	4765	7771	3930	Bacteroidetes	0.149062	0.111755	0.104424	0.0625414	0.159908	0.0767273	0.196744	0.0330167	0.138826	0.0337301	0.330579	0.132799	0.151212	0.135611	0.13784	0.0957142	0.036699
Chloroflexi	0	6	2	4	0	6	4	0	2	4	10	0	0	4	0	0	0	0	0	0	0	0	0	0	0	0	2	0	0	0	0	Chloroflexi	0	6.39638e-05	2.00642e-05	3.00824e-05	0	5.80608e-05	4.39454e-05	0	2.44176e-05	3.89268e-05	9.80306e-05	0	0	4.09794e-05	0	0	0
Crenarchaeota	0	2	4	4	0	4	0	0	2	6	4	0	0	0	0	2	0	0	0	0	0	0	0	0	0	0	4	0	0	0	0	Crenarchaeota	0	2.13213e-05	4.01284e-05	3.00824e-05	0	3.87072e-05	0	0	2.44176e-05	5.83902e-05	3.92122e-05	0	0	0	0	2.08097e-05	0
Cyanobacteria	4	12	0	0	0	0	0	1	2	0	0	0	67	22	0	0	0	0	0	0	4	0	0	2	0	0	3	0	0	0	0	Cyanobacteria	4.30256e-05	0.000127928	0	0	0	0	0	9.88523e-06	2.44176e-05	0	0	0	0.000964237	0.000225387	0	0	0
Deferribacteres	2	0	0	16	0	0	0	4	1	0	4	0	1	0	0	0	0	0	0	0	6	0	0	0	2	0	0	0	0	0	0	Deferribacteres	2.15128e-05	0	0	0.00012033	0	0	0	3.95409e-05	1.22088e-05	0	3.92122e-05	0	1.43916e-05	0	0	0	0
Firmicutes	47262	40569	62989	53008	28321	60543	41040	32884	40882	67872	46452	35037	27031	36596	53587	51272	22056	45163	29604	28942	47963	42495	42282	50188	40607	44340	43782	43457	32656	19608	35849	Firmicutes	0.508369	0.432491	0.631912	0.398652	0.574497	0.585862	0.45088	0.325066	0.499121	0.66051	0.455372	0.332634	0.389019	0.374921	0.599159	0.533478	0.230871
Fusobacteria	749	2641	813	1676	7016	2170	2226	690	2012	196	3712	7971	1407	1368	1477	2319	3165	2922	2621	4025	901	6307	2676	1561	1013	1102	4077	4564	1033	3085	5526	Fusobacteria	0.00805654	0.0281547	0.0081561	0.0126045	0.142321	0.0209986	0.0244556	0.00682081	0.0245641	0.00190741	0.0363889	0.075675	0.020249	0.014015	0.0165144	0.0241289	0.0331296
Gemmatimonadetes	2	2	0	8	0	2	0	0	0	2	8	0	2	4	2	2	0	0	0	0	0	0	0	0	0	0	5	0	0	0	0	Gemmatimonadetes	2.15128e-05	2.13213e-05	0	6.01649e-05	0	1.93536e-05	0	0	0	1.94634e-05	7.84244e-05	0	2.87832e-05	4.09794e-05	2.23621e-05	2.08097e-05	0
GN02	2	0	0	104	0	6	0	0	20	0	0	96	0	312	0	0	0	0	0	0	0	1	2	22	29	3	2	7	0	9	0	GN02	2.15128e-05	0	0	0.000782143	0	5.80608e-05	0	0	0.000244176	0	0	0.000911404	0	0.00319639	0	0	0
Nitrospirae	2	4	4	20	0	2	2	0	12	16	14	0	0	6	2	0	0	0	0	0	0	0	0	0	0	0	11	0	0	0	0	Nitrospirae	2.15128e-05	4.26426e-05	4.01284e-05	0.000150412	0	1.93536e-05	2.19727e-05	0	0.000146506	0.000155707	0.000137243	0	0	6.14691e-05	2.23621e-05	0	0
Others	2	8	0	4	0	2	0	0	0	0	4	0	0	2	2	0	0	0	0	0	0	0	0	0	0	0	6	0	0	0	0	Others	2.15128e-05	8.52851e-05	0	3.00824e-05	0	1.93536e-05	0	0	0	0	3.92122e-05	0	0	2.04897e-05	2.23621e-05	0	0
Planctomycetes	0	4	4	0	0	0	2	0	0	12	8	0	0	2	2	0	0	0	0	0	0	0	0	0	0	0	5	0	0	0	0	Planctomycetes	0	4.26426e-05	4.01284e-05	0	0	0	2.19727e-05	0	0	0.00011678	7.84244e-05	0	0	2.04897e-05	2.23621e-05	0	0
Proteobacteria	13862	26713	14320	47564	4593	23838	12310	44471	13690	15940	5368	39277	16421	33864	12157	24395	61869	4798	26565	3313	14473	4832	8908	34118	33856	18655	77902	7672	28141	30995	22523	Proteobacteria	0.149105	0.284778	0.14366	0.35771	0.09317	0.230675	0.135242	0.439606	0.167139	0.155123	0.0526228	0.372888	0.236324	0.346932	0.135928	0.253826	0.647612
SBR1093	0	5	0	0	0	0	0	0	0	0	0	0	0	0	0	0	1	0	0	4	3	0	0	0	2	0	0	0	0	0	0	SBR1093	0	5.33032e-05	0	0	0	0	0	0	0	0	0	0	0	0	0	0	1.04675e-05
Spirochaetes	16	439	329	160	77	228	8	22	778	0	841	113	20	15	46	192	87	69	11	46	27	58	62	190	131	31	73	82	7	76	172	Spirochaetes	0.000172102	0.00468002	0.00330056	0.0012033	0.00156196	0.00220631	8.78908e-05	0.000217475	0.00949846	0	0.00824437	0.0010728	0.000287832	0.000153673	0.000514329	0.00199773	0.00091067
SR1	2	58	0	40	1	98	14	10	6	0	28	411	7	22	30	34	136	6	483	24	0	364	80	17	42	8	19	57	1	364	101	SR1	2.15128e-05	0.000618317	0	0.000300824	2.02852e-05	0.000948326	0.000153809	9.88523e-05	7.32529e-05	0	0.000274486	0.00390195	0.000100741	0.000225387	0.000335432	0.000353765	0.00142358
Synergistetes	35	273	24	32	108	9	8	8	103	5	99	109	19	2	5	27	4	41	3	4	3	9	22	4	6	21	3	13	0	3	32	Synergistetes	0.000376474	0.00291035	0.00024077	0.000240659	0.0021908	8.70912e-05	8.78908e-05	7.90819e-05	0.00125751	4.86585e-05	0.000970503	0.00103482	0.00027344	2.04897e-05	5.59053e-05	0.000280931	4.18699e-05
Tenericutes	2	56	58	40	5	24	2	3	12	0	463	19	0	16	32	62	1509	5	25	85	3	97	18	4	52	30	22	25	3	18	4	Tenericutes	2.15128e-05	0.000596996	0.000581862	0.000300824	0.000101426	0.000232243	2.19727e-05	2.96557e-05	0.000146506	0	0.00453881	0.000180382	0	0.000163918	0.000357794	0.000645101	0.0157954
TM6	0	0	0	0	0	0	8	0	0	0	0	0	0	6	0	0	0	0	1	0	0	0	0	1	4	0	0	0	3	0	1	TM6	0	0	0	0	0	0	8.78908e-05	0	0	0	0	0	0	6.14691e-05	0	0	0
TM7	265	174	1395	244	140	5938	12	62	199	4390	66	143	930	16	4263	1101	3	45	221	63	122	7	4	16	180	75	3	44	10	10	10	TM7	0.00285044	0.00185495	0.0139948	0.00183503	0.00283993	0.0574608	0.000131836	0.000612884	0.00242955	0.0427222	0.000647002	0.00135761	0.0133842	0.000163918	0.0476648	0.0114557	3.14024e-05
Verrucomicrobia	0	6	2	4	0	10	6	1	6	6	22	0	35	6	4	10	0	0	0	0	0	0	0	0	1	0	17	0	0	0	0	Verrucomicrobia	0	6.39638e-05	2.00642e-05	3.00824e-05	0	9.6768e-05	6.59181e-05	9.88523e-06	7.32529e-05	5.83902e-05	0.000215667	0	0.000503706	6.14691e-05	4.47242e-05	0.000104048	0
WPS_2	0	0	4	0	0	0	4	0	0	4	0	0	0	0	0	0	0	0	0	0	0	0	0	0	0	0	0	0	0	0	0	WPS_2	0	0	4.01284e-05	0	0	0	4.39454e-05	0	0	3.89268e-05	0	0	0	0	0	0	0
SampleType	H1	H1	H1	H1	H1	H1	H1	H1	H1	H1	H1	H1	H1	H1	H1	H1	H2	H2	H2	H2	H2	H2	H2	H2	H2	H2	H2	H2	H2	H2	H2	SampleType	H1	H1	H1	H1	H1	H1	H1	H1	H1	H1	H1	H1	H1	H1	H1	H1	H2
[truncated: 14 more columns]

## Sheet: S6 Genus_Rel_abund
	A10	A11	A12	A13	A14	A15	A16	A1	A2	A3	A4	A5	A6	A7	A8	A9	C10	C11	C12	C13	C14	C15	C1	C2	C3	C4	C5	C6	C7	C8	C9		A10%	A11%	A12%	A13%	A14%	A15%	A16%	A1%	A2%	A3%	A4%	A5%	A6%	A7%	A8%	A9%	C10%
Acholeplasma	0	0	12	4	0	0	0	0	0	0	340	0	0	0	0	0	0	0	0	10	0	0	0	0	0	0	4	7	0	0	0	Acholeplasma	0	0	0.000120385	3.00824e-05	0	0	0	0	0	0	0.00333304	0	0	0	0	0	0
Acinetobacter	0	0	1	24	0	4	8	6	30	0	7	10	3233	12	0	3	3	15	1	19	20	7	0	1	8	2	2	2	3	11	17	Acinetobacter	0	0	1.00321e-05	0.000180495	0	3.87072e-05	8.78908e-05	5.93114e-05	0.000366265	0	6.86214e-05	9.49379e-05	0.046528	0.000122938	0	3.12146e-05	3.14024e-05
Actinomyces	9735	7819	6709	6716	489	587	14528	2955	7657	3470	8485	334	10324	9805	1110	5053	504	7286	7005	4789	7620	9203	3984	2007	1345	3066	1492	9242	2215	9314	1654	Actinomyces	0.104713	0.0833555	0.0673054	0.0505084	0.00991947	0.00568028	0.15961	0.0292109	0.0934829	0.033769	0.0831789	0.00317093	0.148579	0.100451	0.012411	0.0525757	0.00527561
Aggregatibacter	818	2060	1638	3308	20	468	20	172	600	348	215	1570	381	2964	192	2276	521	10	37	26	8	23	200	1236	1098	340	88	54	26	45	339	Aggregatibacter	0.00879873	0.0219609	0.0164326	0.0248782	0.000405704	0.00452874	0.000219727	0.00170026	0.00732529	0.00338663	0.00210766	0.0149053	0.0054832	0.0303657	0.00214676	0.0236814	0.00545356
Agrobacterium	6	2	4	0	0	2	0	0	0	0	0	0	0	6	0	0	0	0	0	0	0	0	0	0	0	0	0	0	0	0	0	Agrobacterium	6.45383e-05	2.13213e-05	4.01284e-05	0	0	1.93536e-05	0	0	0	0	0	0	0	6.14691e-05	0	0	0
Alicyclobacillus	0	2	0	52	1	1	10	13	0	1	13	1	0	10	1	0	2	2	3	19	0	1	0	1	2	0	0	0	1	3	0	Alicyclobacillus	0	2.13213e-05	0	0.000391072	2.02852e-05	9.67679e-06	0.000109863	0.000128508	0	9.7317e-06	0.00012744	9.49379e-06	0	0.000102449	1.11811e-05	0	2.0935e-05
Alloscardovia	335	630	0	0	0	14	40	0	229	10	0	0	2	37	10	0	0	0	9	0	34	0	1	13	0	0	0	50	0	0	0	Alloscardovia	0.00360339	0.0067162	0	0	0	0.000135475	0.000439454	0	0.00279582	9.7317e-05	0	0	2.87832e-05	0.00037906	0.00011181	0	0
Anaerococcus	0	0	0	0	4	30	0	0	0	22	0	4	0	0	21	0	2	0	0	0	0	1	0	0	0	0	0	0	0	3	0	Anaerococcus	0	0	0	0	8.11408e-05	0.000290304	0	0	0	0.000214097	0	3.79752e-05	0	0	0.000234802	0	2.0935e-05
Anaerovorax	10	58	0	80	1	18	90	0	0	0	0	0	0	0	84	30	18	0	3	0	0	3	9	17	13	0	7	67	1	0	0	Anaerovorax	0.000107564	0.000618317	0	0.000601649	2.02852e-05	0.000174182	0.000988772	0	0	0	0	0	0	0	0.000939209	0.000312146	0.000188415
Anoxybacillus	0	0	0	0	1	0	0	0	0	0	0	1	0	0	0	0	0	1	0	6	1	0	0	0	1	0	2	1	0	3	2	Anoxybacillus	0	0	0	0	2.02852e-05	0	0	0	0	0	0	9.49379e-06	0	0	0	0	0
Arcanobacterium	2	0	0	0	0	2	6	5	4	48	17	2	1	0	8	0	0	17	4	1	5	24	2	3	1	0	14	13	16	0	2	Arcanobacterium	2.15128e-05	0	0	0	0	1.93536e-05	6.59181e-05	4.94262e-05	4.88353e-05	0.000467121	0.000166652	1.89876e-05	1.43916e-05	0	8.94484e-05	0	0
Atopobium	2959	1037	371	252	177	44	206	63	2067	31	63	177	399	179	31	282	0	37	619	29	96	5	674	95	22	19	0	381	3	4	4	Atopobium	0.0318282	0.0110551	0.00372191	0.00189519	0.00359048	0.000425779	0.00226319	0.00062277	0.0252356	0.000301683	0.000617593	0.0016804	0.00574225	0.00183383	0.000346613	0.00293417	0
Azoarcus	0	0	0	4	1	2	18	1	0	2	1	1	0	16	1	0	0	0	0	0	0	0	0	0	0	0	0	0	0	0	0	Azoarcus	0	0	0	3.00824e-05	2.02852e-05	1.93536e-05	0.000197754	9.88523e-06	0	1.94634e-05	9.80306e-06	9.49379e-06	0	0.000163918	1.11811e-05	0	0
Bacillus	0	2	0	0	0	4	4	0	0	0	0	0	0	4	2	0	0	0	0	0	4	3	0	6	0	0	2	0	0	0	0	Bacillus	0	2.13213e-05	0	0	0	3.87072e-05	4.39454e-05	0	0	0	0	0	0	4.09794e-05	2.23621e-05	0	0
Bacteroides	3	1	1	24	2	16	6	6	3	1	24	2	1	5	25	1	7	1	0	4	1	5	9	6	3	0	2	0	0	3	1	Bacteroides	3.22692e-05	1.06606e-05	1.00321e-05	0.000180495	4.05704e-05	0.000154829	6.59181e-05	5.93114e-05	3.66265e-05	9.7317e-06	0.000235273	1.89876e-05	1.43916e-05	5.12243e-05	0.000279526	1.04048e-05	7.32723e-05
Bifidobacterium	396	1248	2	136	1	23	42	34	279	29	34	1	106	36	16	1	0	274	9	113	9	1	76	1249	33	27	3	2930	2	7	2	Bifidobacterium	0.00425953	0.0133045	2.00642e-05	0.0010228	2.02852e-05	0.000222566	0.000461427	0.000336098	0.00340626	0.000282219	0.000333304	9.49379e-06	0.00152551	0.000368815	0.000178897	1.04048e-05	0
Brachybacterium	0	0	0	0	0	0	2	0	0	0	0	0	0	2	0	0	0	0	0	0	0	0	0	0	0	0	0	0	0	6	0	Brachybacterium	0	0	0	0	0	0	2.19727e-05	0	0	0	0	0	0	2.04897e-05	0	0	0
Bulleidia	8	210	34	64	103	84	142	7	18	0	112	10	16	94	232	46	37	28	180	268	5	807	369	2	77	149	41	54	46	115	22	Bulleidia	8.60511e-05	0.00223873	0.000341092	0.000481319	0.00208938	0.000812851	0.00156006	6.91966e-05	0.000219759	0	0.00109794	9.49379e-05	0.000230266	0.000963016	0.002594	0.000478623	0.000387297
Burkholderia	0	0	0	0	0	0	6	0	0	0	0	0	0	6	0	0	0	0	1	3	12	1	0	0	0	0	0	0	2	0	0	Burkholderia	0	0	0	0	0	0	6.59181e-05	0	0	0	0	0	0	6.14691e-05	0	0	0
Butyrivibrio	0	2	6	0	1	32	46	4	0	0	13	0	75	24	0	4	3	65	0	58	1	3	9	3	2	1	15	5	2	17	10	Butyrivibrio	0	2.13213e-05	6.01926e-05	0	2.02852e-05	0.000309657	0.000505372	3.95409e-05	0	0	0.00012744	0	0.00107937	0.000245876	0	4.16194e-05	3.14024e-05
Campylobacter	28	282	236	212	24	92	172	59	342	126	514	142	291	116	48	186	173	139	80	48	52	169	74	301	123	116	92	110	41	56	223	Campylobacter	0.000301179	0.0030063	0.00236758	0.00159437	0.000486845	0.000890265	0.00188965	0.000583229	0.00417542	0.00122619	0.00503877	0.00134812	0.00418795	0.0011884	0.000536691	0.0019353	0.00181087
Candidatus_Koribacter	0	4	0	0	0	2	4	0	0	6	2	0	0	2	0	0	0	0	0	0	0	0	0	0	0	0	1	0	0	0	0	Candidatus_Koribacter	0	4.26426e-05	0	0	0	1.93536e-05	4.39454e-05	0	0	5.83902e-05	1.96061e-05	0	0	2.04897e-05	0	0	0
Candidatus_Nitrososphaera	0	0	4	0	0	4	0	0	2	6	2	0	0	0	0	0	0	0	0	0	0	0	0	0	0	0	4	0	0	0	0	Candidatus_Nitrososphaera	0	0	4.01284e-05	0	0	3.87072e-05	0	0	2.44176e-05	5.83902e-05	1.96061e-05	0	0	0	0	0	0
Candidatus_Solibacter	2	0	0	4	0	2	0	0	0	2	4	0	0	8	0	2	0	0	0	0	0	0	0	0	0	0	2	0	0	0	0	Candidatus_Solibacter	2.15128e-05	0	0	3.00824e-05	0	1.93536e-05	0	0	0	1.94634e-05	3.92122e-05	0	0	8.19588e-05	0	2.08097e-05	0
Capnocytophaga	104	354	36	852	23	378	306	53	256	76	109	828	274	606	422	164	193	190	474	50	152	367	753	847	168	147	397	287	46	916	724	Capnocytophaga	0.00111866	0.00377387	0.000361156	0.00640756	0.00046656	0.00365783	0.00336182	0.000523917	0.00312546	0.000739609	0.00106853	0.00786086	0.0039433	0.00620838	0.00471841	0.0017064	0.00202022
Cardiobacterium	36	124	10	96	1	62	48	29	62	10	64	136	40	168	120	114	14	34	13	18	12	45	96	210	28	46	38	181	38	34	141	Cardiobacterium	0.00038723	0.00132192	0.000100321	0.000721978	2.02852e-05	0.000599961	0.000527345	0.000286672	0.000756947	9.7317e-05	0.000627396	0.00129116	0.000575664	0.00172113	0.00134173	0.00118615	0.000146545
Carnobacterium	0	10	4	8	0	12	14	0	0	0	4	0	0	4	8	6	1	0	3	0	3	1	1	0	0	0	5	0	0	2	0	Carnobacterium	0	0.000106606	4.01284e-05	6.01649e-05	0	0.000116122	0.000153809	0	0	0	3.92122e-05	0	0	4.09794e-05	8.94484e-05	6.24291e-05	1.04675e-05
Catonella	12	160	36	32	50	36	48	28	38	4	383	32	22	74	70	22	99	57	28	28	44	179	23	28	21	25	56	100	55	14	82	Catonella	0.000129077	0.0017057	0.000361156	0.000240659	0.00101426	0.000348365	0.000527345	0.000276787	0.000463935	3.89268e-05	0.00375457	0.000303801	0.000316615	0.000758119	0.000782674	0.000228907	0.00103628
Cellulomonas	12	8	2	4	0	0	0	0	0	0	0	0	0	2	0	2	2	2	5	36	48	0	0	0	0	0	0	5	23	16	64	Cellulomonas	0.000129077	8.52851e-05	2.00642e-05	3.00824e-05	0	0	0	0	0	0	0	0	0	2.04897e-05	0	2.08097e-05	2.0935e-05
Cellvibrio	0	0	0	0	0	0	2	0	0	0	0	0	0	2	0	0	0	0	0	9	0	0	0	0	0	0	0	0	0	0	0	Cellvibrio	0	0	0	0	0	0	2.19727e-05	0	0	0	0	0	0	2.04897e-05	0	0	0
Chryseobacterium	0	0	0	0	0	0	0	0	2	0	0	0	0	0	0	0	0	0	0	0	0	0	0	0	0	0	0	0	2	0	6	Chryseobacterium	0	0	0	0	0	0	0	0	2.44176e-05	0	0	0	0	0	0	0	0
Citricoccus	0	2	0	0	0	0	58	0	0	0	0	0	0	55	0	0	0	0	0	0	3	0	0	0	1	0	0	0	0	2	0	Citricoccus	0	2.13213e-05	0	0	0	0	0.000637209	0	0	0	0	0	0	0.000563467	0	0	0
Comamonas	0	0	0	0	0	0	0	0	0	0	0	0	0	0	0	0	5	2	0	18	4	2	0	0	0	0	1	0	0	4	17	Comamonas	0	0	0	0	0	0	0	0	0	0	0	0	0	0	0	0	5.23374e-05
Coprococcus	1	0	0	0	1	1	0	0	1	1	0	1	0	0	1	0	0	0	0	0	0	0	0	1	0	0	0	0	0	2	0	Coprococcus	1.07564e-05	0	0	0	2.02852e-05	9.67679e-06	0	0	1.22088e-05	9.7317e-06	0	9.49379e-06	0	0	1.11811e-05	0	0
Corynebacterium	119	237	306	220	15	83	282	85	119	142	330	259	266	344	81	148	26	70	21	91	47	51	69	1057	85	208	40	378	193	150	442	Corynebacterium	0.00128001	0.00252657	0.00306982	0.00165453	0.000304278	0.000803174	0.00309815	0.000840245	0.00145285	0.0013819	0.00323501	0.00245889	0.00382816	0.00352423	0.000905665	0.00153992	0.000272154
Cupriavidus	0	0	0	0	0	0	6	0	0	0	0	0	1	5	0	0	1	0	0	1	0	0	0	1	0	1	0	0	0	3	0	Cupriavidus	0	0	0	0	0	0	6.59181e-05	0	0	0	0	0	1.43916e-05	5.12243e-05	0	0	1.04675e-05
DA101	0	2	2	4	0	6	2	1	2	6	16	0	35	2	2	4	0	0	0	0	0	0	0	0	1	0	11	0	0	0	0	DA101	0	2.13213e-05	2.00642e-05	3.00824e-05	0	5.80608e-05	2.19727e-05	9.88523e-06	2.44176e-05	5.83902e-05	0.000156849	0	0.000503706	2.04897e-05	2.23621e-05	4.16194e-05	0
Delftia	0	14	13	64	0	4	2	16	0	3	16	0	0	2	3	11	14	10	8	100	15	8	0	2	17	0	2	4	9	25	35	Delftia	0	0.000149249	0.000130417	0.000481319	0	3.87072e-05	2.19727e-05	0.000158164	0	2.91951e-05	0.000156849	0	0	2.04897e-05	3.35432e-05	0.000114453	0.000146545
Desulfomicrobium	0	0	0	12	0	0	0	0	218	0	0	0	0	0	0	0	23	0	0	0	0	0	0	0	8	0	0	0	0	1	0	Desulfomicrobium	0	0	0	9.02473e-05	0	0	0	0	0.00266152	0	0	0	0	0	0	0	0.000240752
Dialister	16	395	69	8	267	36	56	37	64	10	370	277	24	97	14	97	12	204	95	143	29	18	51	6	20	0	7	156	37	44	74	Dialister	0.000172102	0.00421095	0.000692215	6.01649e-05	0.00541615	0.000348365	0.000615236	0.000365754	0.000781364	9.7317e-05	0.00362713	0.00262978	0.000345398	0.000993751	0.000156535	0.00100927	0.00012561
Dok59	0	0	0	4	0	2	0	0	2	0	2	0	0	2	0	0	0	0	0	0	0	0	0	0	0	0	0	0	0	0	0	Dok59	0	0	0	3.00824e-05	0	1.93536e-05	0	0	2.44176e-05	0	1.96061e-05	0	0	2.04897e-05	0	0	0
Eikenella	4	90	46	324	0	68	6	13	44	8	30	32	0	514	74	254	17	8	28	0	0	5	12	884	3	9	33	11	1	2	15	Eikenella	4.30256e-05	0.000959458	0.000461477	0.00243668	0	0.000658022	6.59181e-05	0.000128508	0.000537188	7.78536e-05	0.000294092	0.000303801	0	0.00526585	0.000827398	0.00264283	0.000177947
Enhydrobacter	0	1	3	0	0	7	0	0	0	5	0	0	0	0	5	2	0	0	0	0	2	0	0	13	0	0	1	0	0	1	0	Enhydrobacter	0	1.06606e-05	3.00963e-05	0	0	6.77376e-05	0	0	0	4.86585e-05	0	0	0	0	5.59053e-05	2.08097e-05	0
Enterococcus	0	230	8	64	12	294	6	0	4	8	0	0	0	130	264	88	0	0	0	0	0	1	0	386	0	0	3	0	0	0	0	Enterococcus	0	0.00245195	8.02568e-05	0.000481319	0.000243423	0.00284498	6.59181e-05	0	4.88353e-05	7.78536e-05	0	0	0	0.00133183	0.0029518	0.000915627	0
Epulopiscium	3	11	0	0	0	0	2	0	3	0	0	0	0	2	0	0	0	0	0	0	0	0	0	0	0	0	0	0	0	0	0	Epulopiscium	3.22692e-05	0.000117267	0	0	0	0	2.19727e-05	0	3.66265e-05	0	0	0	0	2.04897e-05	0	0	0
Filifactor	4	206	236	236	31	202	4	39	520	0	1003	32	6	30	160	132	215	9	115	111	40	372	59	29	122	142	273	283	0	152	226	Filifactor	4.30256e-05	0.00219609	0.00236758	0.00177486	0.000628842	0.00195471	4.39454e-05	0.000385524	0.00634859	0	0.00983247	0.000303801	8.63496e-05	0.000307346	0.00178897	0.00137344	0.00225051
Finegoldia	0	0	0	0	0	51	0	0	0	31	0	0	0	0	31	0	7	0	0	0	0	0	0	0	0	0	0	0	0	4	0	Finegoldia	0	0	0	0	0	0.000493517	0	0	0	0.000301683	0	0	0	0	0.000346613	0	7.32723e-05
Flavobacterium	0	0	0	0	0	0	0	0	0	0	0	0	0	0	0	0	0	0	0	0	0	8	0	0	2	0	0	0	0	0	3	Flavobacterium	0	0	0	0	0	0	0	0	0	0	0	0	0	0	0	0	0
Fusobacterium	413	2045	522	1076	6061	1857	1602	622	1478	77	2792	7581	577	852	1136	1927	3025	639	1744	926	655	4401	2363	1146	900	740	3368	3714	321	2022	2243	Fusobacterium	0.00444239	0.021801	0.00523676	0.00809217	0.122949	0.0179698	0.0176001	0.00614861	0.0180446	0.000749341	0.0273701	0.0719724	0.00830395	0.00872861	0.0127017	0.0200502	0.0316641
Gallibacterium	4	0	0	0	0	0	2	0	0	2	0	0	0	0	0	0	2	0	1	0	2	2	141	0	174	6	3	0	0	1	0	Gallibacterium	4.30256e-05	0	0	0	0	0	2.19727e-05	0	0	1.94634e-05	0	0	0	0	0	0	2.0935e-05
Gordonia	0	0	0	0	0	2	0	0	0	2	0	0	0	0	2	0	0	0	0	0	0	0	0	0	0	0	0	0	0	0	13	Gordonia	0	0	0	0	0	1.93536e-05	0	0	0	1.94634e-05	0	0	0	0	2.23621e-05	0	0
Granulicatella	467	1882	882	3152	200	2450	1704	1598	403	1755	1185	1309	508	1512	2095	1440	817	1105	1038	797	2698	1829	1076	1101	796	912	552	607	367	792	537	Granulicatella	0.00502323	0.0200633	0.00884832	0.023705	0.00405704	0.0237081	0.0187207	0.0157966	0.00492015	0.0170791	0.0116166	0.0124274	0.00731093	0.0154902	0.0234243	0.014983	0.00855193
Haemophilus	7414	6612	4837	10048	3895	11350	6326	37740	7304	8700	2836	12092	3535	4898	5540	11363	18367	1344	7500	412	7139	1173	5495	7286	6232	2402	14815	4438	3814	1643	5846	Haemophilus	0.0797479	0.0704882	0.0485253	0.0755671	0.0790109	0.109832	0.0694997	0.373069	0.0891732	0.0846658	0.0278015	0.114799	0.0508743	0.0501793	0.061943	0.11823	0.192256
Hydrogenophaga	0	0	0	68	0	17	0	17	0	10	17	0	1	0	10	0	6	6	3	589	45	2	0	9	4	17	9	12	31	240	188	Hydrogenophaga	0	0	0	0.000511401	0	0.000164505	0	0.000168049	0	9.7317e-05	0.000166652	0	1.43916e-05	0	0.00011181	0	6.28049e-05
Hymenobacter	0	0	0	20	0	0	0	5	0	0	5	0	0	0	0	0	0	0	0	0	1	0	0	0	0	0	0	0	0	0	0	Hymenobacter	0	0	0	0.000150412	0	0	0	4.94262e-05	0	0	4.90153e-05	0	0	0	0	0	0
Janthinobacterium	0	0	2	12	0	0	0	0	2	0	0	0	2	0	0	0	0	0	0	0	0	0	0	0	0	0	0	0	0	0	0	Janthinobacterium	0	0	2.00642e-05	9.02473e-05	0	0	0	0	2.44176e-05	0	0	0	2.87832e-05	0	0	0	0
Kaistobacter	0	0	0	4	0	0	0	0	0	2	2	0	2	0	2	0	0	0	0	0	0	0	0	0	0	0	0	0	0	0	0	Kaistobacter	0	0	0	3.00824e-05	0	0	0	0	0	1.94634e-05	1.96061e-05	0	2.87832e-05	0	2.23621e-05	0	0
Kingella	26	52	8	48	0	14	10	13	104	20	25	4	29	4	8	38	12	23	4	12	16	18	43	2	1	19	25	37	26	0	75	Kingella	0.000279666	0.000554353	8.02568e-05	0.000360989	0	0.000135475	0.000109863	0.000128508	0.00126972	0.000194634	0.000245076	3.79752e-05	0.000417356	4.09794e-05	8.94484e-05	0.000395384	0.00012561
Lactobacillus	11	4	17	2688	2	5	44	672	11	4	672	2	3	38	4	31	0	12	645	282	31	56	276	198	16	3	2	113	6	1	63	Lactobacillus	0.00011832	4.26426e-05	0.000170546	0.0202154	4.05704e-05	4.8384e-05	0.0004834	0.00664288	0.000134297	3.89268e-05	0.00658765	1.89876e-05	4.31748e-05	0.000389304	4.47242e-05	0.00032255	0
Lautropia	229	674	629	1164	23	83	24	58	961	339	5	523	1121	6058	371	209	119	73	103	18	287	5	114	807	233	426	765	715	132	18	2821	Lautropia	0.00246321	0.00718527	0.00631019	0.00875399	0.00046656	0.000803174	0.000263673	0.000573343	0.0117327	0.00329905	4.90153e-05	0.00496525	0.016133	0.0620633	0.00414817	0.00217461	0.00124563
Leptotrichia	236	463	242	600	869	310	588	63	457	117	920	304	659	483	339	352	140	1809	777	3093	245	1899	265	414	92	331	674	794	711	1059	3246	Leptotrichia	0.00253851	0.00493588	0.00242777	0.00451236	0.0176278	0.00299981	0.00645998	0.00062277	0.00557943	0.00113861	0.00901881	0.00288611	0.00948406	0.00494826	0.00379038	0.00366251	0.00146545
Megasphaera	1	22	4	0	0	8	0	1	15	2	120	7	1	8	8	5	3	8	1	0	2	37	2	6	8	39	4	1	2	0	4	Megasphaera	1.07564e-05	0.000234534	4.01284e-05	0	0	7.74144e-05	0	9.88523e-06	0.000183132	1.94634e-05	0.00117637	6.64565e-05	1.43916e-05	8.19588e-05	8.94484e-05	5.20243e-05	3.14024e-05
Microbacterium	1	155	64	1668	7	29	202	417	1	21	417	7	0	180	20	47	56	98	65	449	157	79	1	15	61	2	30	30	108	73	380	Microbacterium	1.07564e-05	0.0016524	0.000642055	0.0125444	0.000141997	0.000280627	0.00221924	0.00412214	1.22088e-05	0.000204366	0.00408788	6.64565e-05	0	0.00184407	0.000223621	0.000489028	0.000586179
Micrococcus	0	4	0	4	1	1	2	1	0	1	1	1	0	2	1	0	0	6	1	4	14	1	0	0	3	0	1	1	0	26	192	Micrococcus	0	4.26426e-05	0	3.00824e-05	2.02852e-05	9.67679e-06	2.19727e-05	9.88523e-06	0	9.7317e-06	9.80306e-06	9.49379e-06	0	2.04897e-05	1.11811e-05	0	0
ML110J_20	0	0	0	12	0	5	0	3	0	3	3	0	0	0	3	0	9	0	8	432	80	2	0	0	2	5	0	20	11	92	50	ML110J_20	0	0	0	9.02473e-05	0	4.8384e-05	0	2.96557e-05	0	2.91951e-05	2.94092e-05	0	0	0	3.35432e-05	0	9.42073e-05
Mogibacterium	0	2	0	0	0	8	0	0	2	0	16	0	0	0	6	4	1	0	1	2	0	3	0	0	0	0	30	3	0	0	0	Mogibacterium	0	2.13213e-05	0	0	0	7.74144e-05	0	0	2.44176e-05	0	0.000156849	0	0	0	6.70863e-05	4.16194e-05	1.04675e-05
Moraxella	0	6	2	0	0	0	0	0	8	0	2	425	0	0	0	1	2	0	0	1	16	5	2	0	9	12754	145	0	0	0	0	Moraxella	0	6.39638e-05	2.00642e-05	0	0	0	0	0	9.76706e-05	0	1.96061e-05	0.00403486	0	0	0	1.04048e-05	2.0935e-05
Moryella	0	0	0	0	0	0	0	9	56	4	1690	7	48	0	0	0	33	283	109	277	12	576	0	0	0	2	240	78	109	58	86	Moryella	0	0	0	0	0	0	0	8.89671e-05	0.000683694	3.89268e-05	0.0165672	6.64565e-05	0.000690797	0	0	0	0.000345427
Mucispirillum	2	0	0	16	0	0	0	4	1	0	4	0	1	0	0	0	0	0	0	0	6	0	0	0	2	0	0	0	0	0	0	Mucispirillum	2.15128e-05	0	0	0.00012033	0	0	0	3.95409e-05	1.22088e-05	0	3.92122e-05	0	1.43916e-05	0	0	0	0
Mycobacterium	2	4	0	4	0	0	6	1	0	0	1	0	2	4	0	0	1	0	0	0	5	0	0	0	0	22	1	0	5	3	7	Mycobacterium	2.15128e-05	4.26426e-05	0	3.00824e-05	0	0	6.59181e-05	9.88523e-06	0	0	9.80306e-06	0	2.87832e-05	4.09794e-05	0	0	1.04675e-05
Mycoplasma	0	46	46	32	1	2	0	3	12	0	105	0	0	0	32	50	9	4	13	1	3	7	11	3	49	6	15	14	1	3	4	Mycoplasma	0	0.000490389	0.000461477	0.000240659	2.02852e-05	1.93536e-05	0	2.96557e-05	0.000146506	0	0.00102932	0	0	0	0.000357794	0.000520243	9.42073e-05
N09	0	0	0	0	0	0	4	0	0	10	4	0	0	0	6	4	0	0	0	0	0	1	0	0	0	0	2	0	0	0	0	N09	0	0	0	0	0	0	4.39454e-05	0	0	9.7317e-05	3.92122e-05	0	0	0	6.70863e-05	4.16194e-05	0
Neisseria	3360	7660	5552	28460	557	10388	4932	4605	2764	4580	1006	22935	6746	16924	5558	7182	18615	2761	18276	341	5515	3140	2400	19267	7674	2206	13428	1378	2712	27437	8121	Neisseria	0.0361415	0.0816605	0.0556982	0.214036	0.0112989	0.100523	0.0541847	0.0455215	0.0337452	0.0445712	0.00986188	0.21774	0.0970857	0.173384	0.0621443	0.0747277	0.194852
Nesterenkonia	0	0	0	4	0	2	6	1	0	12	4	0	0	0	0	0	12	8	81	5	25	1	0	0	0	0	0	35	26	0	0	Nesterenkonia	0	0	0	3.00824e-05	0	1.93536e-05	6.59181e-05	9.88523e-06	0	0.00011678	3.92122e-05	0	0	0	0	0	0.00012561
Nitrospira	0	0	0	0	0	0	0	0	10	0	2	0	0	2	0	0	0	0	0	0	0	0	0	0	0	0	3	0	0	0	0	Nitrospira	0	0	0	0	0	0	0	0	0.000122088	0	1.96061e-05	0	0	2.04897e-05	0	0	0
Nocardioides	0	4	0	0	1	2	2	0	0	1	0	1	0	2	1	0	0	0	0	0	0	0	0	0	0	0	0	0	0	0	0	Nocardioides	0	4.26426e-05	0	0	2.02852e-05	1.93536e-05	2.19727e-05	0	0	9.7317e-06	0	9.49379e-06	0	2.04897e-05	1.11811e-05	0	0
Odoribacter	0	0	0	12	0	0	0	0	0	0	15	0	0	2	0	0	0	0	1	0	0	4	0	0	1	0	0	0	0	0	0	Odoribacter	0	0	0	9.02473e-05	0	0	0	0	0	0	0.000147046	0	0	2.04897e-05	0	0	0
Oribacterium	86	250	184	212	230	250	626	25	28	90	311	0	97	200	512	82	1	25	13	87	20	102	187	8	21	30	27	29	41	6	78	Oribacterium	0.00092505	0.00266516	0.00184591	0.00159437	0.0046656	0.0024192	0.00687746	0.000247131	0.000341847	0.000875853	0.00304875	0	0.00139598	0.00204897	0.0057247	0.000853198	1.04675e-05
Others	0	7	20	4	3	16	14	0	6	9	18	3	3	6	3	20	1	4	2	7	7	1	0	6	0	2	8	2	0	3	1	Others	0	7.46245e-05	0.000200642	3.00824e-05	6.08556e-05	0.000154829	0.000153809	0	7.32529e-05	8.75853e-05	0.000176455	2.84814e-05	4.31748e-05	6.14691e-05	3.35432e-05	0.000208097	1.04675e-05
Paenibacillus	1	4	10	8	2	2	4234	2	1	2	2	2	0	3640	2	6	144	5	4	27	12	2	0	1	0	1	14	1	0	35	21	Paenibacillus	1.07564e-05	4.26426e-05	0.000100321	6.01649e-05	4.05704e-05	1.93536e-05	0.0465162	1.97705e-05	1.22088e-05	1.94634e-05	1.96061e-05	1.89876e-05	0	0.0372913	2.23621e-05	6.24291e-05	0.00150732
Paludibacter	14	48	14	12	3	44	14	5	52	0	54	39	40	0	44	6	7	3	6	1	9	140	6	3	1	1	33	57	1	9	49	Paludibacter	0.000150589	0.000511711	0.000140449	9.02473e-05	6.08556e-05	0.000425779	0.000153809	4.94262e-05	0.000634859	0	0.000529365	0.000370258	0.000575664	0	0.000491966	6.24291e-05	7.32723e-05
Parvimonas	22	312	36	128	73	210	78	21	228	0	329	101	10	42	546	218	237	7	383	325	136	399	175	72	169	25	97	269	51	333	140	Parvimonas	0.000236641	0.00332612	0.000361156	0.000962638	0.00148082	0.00203213	0.000856936	0.00020759	0.00278361	0	0.00322521	0.000958873	0.000143916	0.000430284	0.00610486	0.00226826	0.00248079
Pasteurella	4	0	0	0	0	2	0	795	234	6	39	30	169	2	0	6	863	5	4	6	14	0	62	30	198	13	82	15	55	1	52	Pasteurella	4.30256e-05	0	0	0	0	1.93536e-05	0	0.00785876	0.00285686	5.83902e-05	0.000382319	0.000284814	0.00243218	2.04897e-05	0	6.24291e-05	0.00903343
Pedobacter	0	0	0	0	0	0	8	0	0	0	0	0	0	8	0	0	0	0	0	0	0	0	0	0	0	0	0	0	0	0	0	Pedobacter	0	0	0	0	0	0	8.78908e-05	0	0	0	0	0	0	8.19588e-05	0	0	0
Pedomicrobium	2	0	0	4	0	0	0	0	2	0	2	0	0	0	2	0	0	0	0	0	0	0	0	0	0	0	1	0	0	0	0	Pedomicrobium	2.15128e-05	0	0	3.00824e-05	0	0	0	0	2.44176e-05	0	1.96061e-05	0	0	0	2.23621e-05	0	0
Peptococcus	14	78	32	28	6	68	34	16	88	0	30	12	2	60	32	72	72	0	20	21	0	82	38	17	14	10	72	77	87	85	29	Peptococcus	0.000150589	0.00083153	0.000321027	0.000210577	0.000121711	0.000658022	0.000373536	0.000158164	0.00107438	0	0.000294092	0.000113925	2.87832e-05	0.000614691	0.000357794	0.000749149	0.000753658
Peptoniphilus	0	40	19	0	1672	0	48	0	0	0	0	1672	3	42	0	15	4	1	10	0	0	6	1	0	0	0	0	0	0	0	0	Peptoniphilus	0	0.000426426	0.00019061	0	0.0339169	0	0.000527345	0	0	0	0	0.0158736	4.31748e-05	0.000430284	0	0.000156073	4.18699e-05
Peptostreptococcus	0	0	0	4	0	0	0	1	0	0	0	0	0	2	0	2	0	0	0	0	0	0	0	85	0	0	1	0	0	0	1	Peptostreptococcus	0	0	0	3.00824e-05	0	0	0	9.88523e-06	0	0	0	0	0	2.04897e-05	0	2.08097e-05	0
Porphyromonas	250	1811	1872	1860	200	4318	1644	614	694	1098	2277	3569	469	1030	9680	2162	1345	174	3156	536	721	3178	5730	815	1773	621	654	1869	1133	4382	612	Porphyromonas	0.0026891	0.0193064	0.0187801	0.0139883	0.00405704	0.0417844	0.0180616	0.00606953	0.00847292	0.0106854	0.0223216	0.0338833	0.00674966	0.0105522	0.108233	0.0224953	0.0140788
Prevotella	13217	6959	8129	4976	3691	2922	15768	2395	9815	2222	30850	5165	9432	11356	1789	6574	1740	22985	13838	21300	5606	14694	9930	2747	913	1693	10985	3091	3441	2354	1734	Prevotella	0.142167	0.0741874	0.081551	0.0374225	0.0748727	0.0282756	0.173233	0.0236751	0.11983	0.0216238	0.302424	0.0490354	0.135742	0.116341	0.0200029	0.0684015	0.0182134
Propionibacterium	0	183	13	148	11	15	40	37	0	12	37	11	0	35	12	12	6	41	19	82	27	14	1	768	25	2	15	3	8	89	185	Propionibacterium	0	0.0019509	0.000130417	0.00111305	0.000223137	0.000145152	0.000439454	0.000365754	0	0.00011678	0.000362713	0.000104432	0	0.00035857	0.000134173	0.000124858	6.28049e-05
Pseudomonas	5	26	15	16	3	5	12	0	3	4	2	31	1	9	4	3	0	14	1	16	137	5	0	1	1	2	46287	56	2	6	1	Pseudomonas	5.37819e-05	0.000277177	0.000150482	0.00012033	6.08556e-05	4.8384e-05	0.000131836	0	3.66265e-05	3.89268e-05	1.96061e-05	0.000294308	1.43916e-05	9.22037e-05	4.47242e-05	3.12146e-05	0
Pseudoramibacter_Eubacterium	0	0	0	0	0	2	0	0	0	0	8	0	1	0	0	0	0	0	0	3	1	0	0	0	0	0	0	2	0	0	2	Pseudoramibacter_Eubacterium	0	0	0	0	0	1.93536e-05	0	0	0	0	7.84244e-05	0	1.43916e-05	0	0	0	0
Ralstonia	0	15	3	4	0	1	8	1	0	1	1	0	0	7	1	2	2	5	2	0	7	0	0	0	7	0	2	1	1	0	10	Ralstonia	0	0.00015991	3.00963e-05	3.00824e-05	0	9.67679e-06	8.78908e-05	9.88523e-06	0	9.7317e-06	9.80306e-06	0	0	7.1714e-05	1.11811e-05	2.08097e-05	2.0935e-05
Rhodococcus	1	25	37	568	2	13	50	142	1	12	142	3	0	46	10	28	12	38	27	145	61	26	0	3	28	0	2	5	36	33	89	Rhodococcus	1.07564e-05	0.000266516	0.000371188	0.0042717	4.05704e-05	0.000125798	0.000549318	0.0014037	1.22088e-05	0.00011678	0.00139203	2.84814e-05	0	0.000471263	0.00011181	0.000291336	0.00012561
Rhodoplanes	0	2	10	12	0	10	2	0	4	20	14	0	2	4	6	8	0	0	0	0	0	0	0	0	0	0	13	0	0	0	0	Rhodoplanes	0	2.13213e-05	0.000100321	9.02473e-05	0	9.6768e-05	2.19727e-05	0	4.88353e-05	0.000194634	0.000137243	0	2.87832e-05	4.09794e-05	6.70863e-05	8.32388e-05	0
Rothia	2866	462	1226	11128	319	1628	1694	15611	1882	6844	1273	7227	1851	950	4070	1548	2498	1540	6587	931	4859	8035	546	5515	4222	310	5165	7905	6758	86	781	Rothia	0.0308278	0.00492522	0.0122994	0.0836893	0.00647098	0.0157538	0.0186109	0.154318	0.022977	0.0666037	0.0124793	0.0686116	0.0266388	0.00973261	0.0455069	0.0161067	0.0261478
Ruminococcus	7	0	0	24	0	0	8	6	5	0	6	0	5	8	0	0	2	0	0	14	0	0	0	2	0	0	0	3	0	4	0	Ruminococcus	7.52947e-05	0	0	0.000180495	0	0	8.78908e-05	5.93114e-05	6.10441e-05	0	5.88183e-05	0	7.1958e-05	8.19588e-05	0	0	2.0935e-05
Scardovia	0	0	10	0	1	2	0	0	8	14	47	1	3	2	0	6	1	5	2	44	206	0	0	0	0	0	0	81	14	7	66	Scardovia	0	0	0.000100321	0	2.02852e-05	1.93536e-05	0	0	9.76706e-05	0.000136244	0.000460744	9.49379e-06	4.31748e-05	2.04897e-05	0	6.24291e-05	1.04675e-05
Schwartzia	3	19	2	0	55	0	0	0	2	0	0	55	0	0	0	1	0	1	0	0	0	0	2	0	0	3	0	0	3	4	0	Schwartzia	3.22692e-05	0.000202552	2.00642e-05	0	0.00111569	0	0	0	2.44176e-05	0	0	0.000522158	0	0	0	1.04048e-05	0
Selenomonas	208	1109	187	44	4323	50	102	17	220	32	263	4312	131	45	64	154	7	207	89	89	28	211	49	30	25	28	37	113	32	46	72	Selenomonas	0.00223733	0.0118227	0.001876	0.000330907	0.087693	0.00048384	0.00112061	0.000168049	0.00268594	0.000311414	0.0025782	0.0409372	0.0018853	0.000461018	0.000715588	0.00160235	7.32723e-05
Sharpea	31	49	2	0	0	2	0	1	23	0	6	0	1	2	0	4	0	62	0	22	0	3	16	1	2	0	0	13	0	0	12	Sharpea	0.000333448	0.000522371	2.00642e-05	0	0	1.93536e-05	0	9.88523e-06	0.000280803	0	5.88183e-05	0	1.43916e-05	2.04897e-05	0	4.16194e-05	0
Sphaerochaeta	0	59	0	0	0	0	0	0	0	0	0	0	1	0	0	0	0	44	0	0	0	0	1	0	0	0	0	0	0	0	0	Sphaerochaeta	0	0.000628978	0	0	0	0	0	0	0	0	0	0	1.43916e-05	0	0	0	0
Sphingomonas	2	0	4	0	0	0	0	0	2	4	2	0	0	0	0	0	0	0	0	0	0	0	0	0	0	0	0	2	0	0	0	Sphingomonas	2.15128e-05	0	4.01284e-05	0	0	0	0	0	2.44176e-05	3.89268e-05	1.96061e-05	0	0	0	0	0	0
Staphylococcus	618	186	1599	756	685	4290	2564	189	433	3180	189	685	577	2194	3083	1264	2462	302	570	101	699	358	1395	323	457	2414	378	201	20	16	80	Staphylococcus	0.00664745	0.00198288	0.0160413	0.00568558	0.0138954	0.0415135	0.028169	0.00186831	0.00528642	0.0309468	0.00185278	0.00650325	0.00830395	0.0224772	0.0344712	0.0131517	0.0257709
Streptococcus	31722	22587	44020	33044	16938	42159	17144	22749	24894	52626	20903	22738	15723	16700	35685	33897	11212	29525	12243	16780	30833	19427	21908	36318	32741	26433	33681	30859	24508	13439	25964	Streptococcus	0.341214	0.240792	0.441613	0.248511	0.343591	0.407964	0.18835	0.224879	0.303926	0.51214	0.204913	0.21587	0.226279	0.171089	0.398996	0.352693	0.117361
Tannerella	8	70	88	68	44	86	70	14	306	2	258	56	26	2	80	52	45	37	78	70	1	295	40	5	86	59	77	251	20	59	97	Tannerella	8.60511e-05	0.000746245	0.000882825	0.000511401	0.000892549	0.000832204	0.000769045	0.000138393	0.0037359	1.94634e-05	0.00252919	0.000531652	0.000374182	2.04897e-05	0.000894484	0.000541052	0.000471036
Tetragenococcus	0	0	0	0	0	0	0	6	298	0	8	17	0	0	0	0	8	8	0	118	55	0	0	2	0	0	1	4	98	42	12	Tetragenococcus	0	0	0	0	0	0	0	5.93114e-05	0.00363823	0	7.84244e-05	0.000161394	0	0	0	0	8.37398e-05
TG5	35	258	24	32	108	9	8	8	103	5	99	109	19	2	5	27	4	31	3	4	3	9	22	4	6	21	3	13	0	3	30	TG5	0.000376474	0.00275044	0.00024077	0.000240659	0.0021908	8.70912e-05	8.78908e-05	7.90819e-05	0.00125751	4.86585e-05	0.000970503	0.00103482	0.00027344	2.04897e-05	5.59053e-05	0.000280931	4.18699e-05
Treponema	16	380	329	160	77	228	8	22	778	0	841	113	19	15	46	192	87	25	11	46	27	58	61	190	131	31	73	82	7	76	172	Treponema	0.000172102	0.00405104	0.00330056	0.0012033	0.00156196	0.00220631	8.78908e-05	0.000217475	0.00949846	0	0.00824437	0.0010728	0.00027344	0.000153673	0.000514329	0.00199773	0.00091067
Veillonella	7396	2952	5565	4608	1361	909	5750	4897	5689	2854	13165	1213	5667	4052	1579	4557	2535	8532	5910	3935	5855	3584	1831	1326	929	869	3835	3865	1784	953	1122	Veillonella	0.0795543	0.0314702	0.0558287	0.034655	0.0276082	0.00879621	0.0631715	0.048408	0.069456	0.0277743	0.129057	0.011516	0.0815572	0.0415121	0.0176549	0.0474149	0.0265351
SampleType	H1	H1	H1	H1	H1	H1	H1	H1	H1	H1	H1	H1	H1	H1	H1	H1	H2	H2	H2	H2	H2	H2	H2	H2	H2	H2	H2	H2	H2	H2	H2	SampleType	H1	H1	H1	H1	H1	H1	H1	H1	H1	H1	H1	H1	H1	H1	H1	H1	H2
[truncated: 14 more columns]

## Sheet: S7 OTUs
Name	Taxonomy	A10	A11	A12	A13	A14	A15	A16	A1	A2	A3	A4	A5	A6	A7	A8	A9	C10	C11	C12	C13	C14	C15	C1	C2	C3	C4	C5	C6	C7	C8	C9
1109947	k__Bacteria, p__Proteobacteria, c__Betaproteobacteria, o__, f__, g__, s__	0	0	0	0	0	0	0	0	0	0	2	0	0	0	0	0	0	0	0	0	0	0	0	0	0	0	0	0	0	0	0
1107824	k__Bacteria, p__Proteobacteria, c__Gammaproteobacteria, o__Legionellales, f__Coxiellaceae, g__, s__	0	0	0	0	0	2	0	0	0	1	0	0	0	0	1	0	0	0	0	0	0	0	0	0	2	0	0	0	0	0	0
1106988	k__Bacteria, p__Planctomycetes, c__Phycisphaerae, o__Phycisphaerales, f__, g__, s__	0	0	0	0	0	0	0	0	0	2	0	0	0	0	0	0	0	0	0	0	0	0	0	0	0	0	1	0	0	0	0
1106889	k__Bacteria, p__Nitrospirae, c__Nitrospira, o__Nitrospirales, f__Nitrospiraceae, g__JG37-AG-70, s__	0	0	0	4	0	0	2	0	0	0	0	0	0	0	0	0	0	0	0	0	0	0	0	0	0	0	1	0	0	0	0
1106384	k__Bacteria, p__Actinobacteria, c__Coriobacteriia, o__Coriobacteriales, f__Coriobacteriaceae, g__, s__	15	41	35	4	85	0	8	1	12	0	1	85	0	8	0	28	0	18	0	0	0	0	4	0	0	7	0	1	0	0	0
1106267	k__Bacteria, p__Bacteroidetes, c__[Saprospirae], o__[Saprospirales], f__, g__, s__	0	0	0	0	0	2	0	0	0	0	0	0	0	0	0	0	0	0	0	0	0	0	0	0	0	0	0	0	0	0	0
1104783	k__Bacteria, p__[Thermi], c__Deinococci, o__Thermales, f__Thermaceae, g__Thermus, s__	0	0	0	0	0	0	0	0	2	0	0	0	0	0	0	0	0	0	0	0	0	0	0	0	0	0	0	0	0	0	0
1097359	k__Bacteria, p__Proteobacteria, c__Gammaproteobacteria, o__Pseudomonadales, f__Moraxellaceae, g__Acinetobacter, s__lwoffii	0	0	0	4	0	0	0	0	4	0	0	6	0	0	0	0	0	0	0	0	0	0	0	0	0	0	1	0	0	0	0
1096712	k__Bacteria, p__Proteobacteria, c__Gammaproteobacteria, o__Pseudomonadales, f__Moraxellaceae, g__Moraxella, s__	0	0	2	0	0	0	0	0	0	0	0	0	0	0	0	1	0	0	0	1	16	5	2	0	9	12754	0	0	0	0	0
1083460	k__Bacteria, p__Proteobacteria, c__Deltaproteobacteria, o__Syntrophobacterales, f__Syntrophobacteraceae, g__, s__	0	0	0	0	0	2	0	0	2	0	0	0	0	0	0	0	0	0	0	0	0	0	0	0	0	0	0	0	0	0	0
1078527	k__Bacteria, p__Firmicutes, c__Bacilli, o__Bacillales, f__Planococcaceae, g__, s__	0	0	0	0	0	0	24	0	0	0	0	0	0	21	0	0	0	0	0	0	6	0	0	0	0	0	3	0	0	0	0
1074015	k__Bacteria, p__Planctomycetes, c__Planctomycetia, o__Planctomycetales, f__Planctomycetaceae, g__Planctomyces, s__	0	0	0	0	0	0	0	0	0	0	0	0	0	0	0	0	0	0	0	0	0	0	0	0	0	0	1	0	0	0	0
1067649	k__Bacteria, p__Actinobacteria, c__Actinobacteria, o__Actinomycetales, f__Propionibacteriaceae, g__Propionibacterium, s__acnes	0	3	0	0	0	0	0	0	0	0	0	0	0	0	0	0	0	0	1	0	0	2	0	766	0	0	0	0	0	0	0
1065569	k__Bacteria, p__Firmicutes, c__Bacilli, o__Gemellales, f__Gemellaceae, g__, s__	79	22	164	148	1	926	42	37	58	698	37	1	168	36	673	130	0	1565	52	49	38	120	34	10	195	2053	370	64	2	16	0
1065387	k__Bacteria, p__Bacteroidetes, c__Bacteroidia, o__Bacteroidales, f__[Paraprevotellaceae], g__[Prevotella], s__	12351	2711	6068	4272	2080	612	11644	1068	8647	462	1068	2080	5385	10010	448	4813	6	241	4449	74	1136	288	5459	419	444	770	4	1438	12	9	79
1064062	k__Bacteria, p__Gemmatimonadetes, c__Gemmatimonadetes, o__Gemmatimonadales, f__, g__, s__	0	0	0	0	0	0	0	0	0	2	0	0	0	0	0	0	0	0	0	0	0	0	0	0	0	0	0	0	0	0	0
1047077	k__Bacteria, p__Actinobacteria, c__Actinobacteria, o__Actinomycetales, f__Actinomycetaceae, g__Actinomyces, s__	0	0	0	4	0	0	0	0	8	4	19	0	0	4	10	0	0	23	1	42	0	0	0	1	0	13	15	3	2	0	0
1046116	k__Bacteria, p__Bacteroidetes, c__Flavobacteriia, o__Flavobacteriales, f__[Weeksellaceae], g__, s__	0	0	0	20	0	0	0	20	0	30	0	171	0	0	0	0	0	0	0	0	0	0	0	176	0	0	0	1	5	4	372
1045843	k__Bacteria, p__Actinobacteria, c__Actinobacteria, o__Actinomycetales, f__Actinomycetaceae, g__N09, s__	0	0	0	0	0	0	4	0	0	10	4	0	0	0	6	4	0	0	0	0	0	1	0	0	0	0	2	0	0	0	0
1030652	k__Bacteria, p__Bacteroidetes, c__Bacteroidia, o__Bacteroidales, f__[Odoribacteraceae], g__Odoribacter, s__	0	0	0	0	0	0	0	0	0	0	0	0	4	0	0	0	0	0	0	0	0	0	0	0	0	0	0	2	0	0	0
1028283	k__Bacteria, p__Bacteroidetes, c__Bacteroidia, o__Bacteroidales, f__Prevotellaceae, g__Prevotella, s__	0	10	0	0	0	0	0	0	0	0	0	0	0	0	0	0	0	0	0	0	0	0	0	0	0	0	0	0	0	2	0
1011398	k__Bacteria, p__Bacteroidetes, c__Bacteroidia, o__Bacteroidales, f__Prevotellaceae, g__Prevotella, s__	6	0	0	0	3	0	0	0	4	0	0	3	0	0	0	0	0	0	0	0	0	0	0	0	0	0	0	0	0	0	0
1010329	k__Bacteria, p__Bacteroidetes, c__Flavobacteriia, o__Flavobacteriales, f__Flavobacteriaceae, g__Capnocytophaga, s__	0	2	0	0	0	0	0	0	0	0	0	0	0	0	4	0	0	0	0	0	0	0	0	1	0	0	0	0	0	0	0
1006314	k__Bacteria, p__Actinobacteria, c__Actinobacteria, o__Actinomycetales, f__Nocardiaceae, g__Rhodococcus, s__	1	25	37	568	2	13	50	142	1	10	142	2	0	44	10	28	12	38	27	145	61	26	0	3	28	0	2	5	35	33	89
997010	k__Bacteria, p__Bacteroidetes, c__Bacteroidia, o__Bacteroidales, f__Porphyromonadaceae, g__Porphyromonas, s__	0	3	8	0	0	23	0	0	0	16	0	0	29	0	16	7	0	4	0	0	0	0	0	0	0	0	0	0	0	0	0
993307	k__Bacteria, p__Planctomycetes, c__Planctomycetia, o__Pirellulales, f__Pirellulaceae, g__Pirellula, s__	0	0	2	0	0	0	0	0	0	0	0	0	0	0	0	0	0	0	0	0	0	0	0	0	0	0	3	0	0	0	0
985034	k__Bacteria, p__Bacteroidetes, c__Flavobacteriia, o__Flavobacteriales, f__Flavobacteriaceae, g__Capnocytophaga, s__	6	34	10	272	5	136	222	21	54	24	2	97	54	202	56	10	37	8	354	17	88	0	211	215	11	10	161	27	12	158	219
975341	k__Bacteria, p__Actinobacteria, c__Actinobacteria, o__Actinomycetales, f__Geodermatophilaceae, g__, s__	0	0	0	0	0	0	2	0	0	0	0	0	0	2	0	0	1	16	0	0	0	0	0	0	0	0	0	0	0	0	19
971340	k__Bacteria, p__Firmicutes, c__Bacilli, o__Lactobacillales, f__Aerococcaceae, g__Alloiococcus, s__	0	0	0	0	0	0	0	0	0	0	0	0	0	0	0	0	0	0	0	0	0	0	0	3	0	2	0	0	0	0	0
970359	k__Bacteria, p__Proteobacteria, c__Alphaproteobacteria, o__Rhizobiales, f__Hyphomicrobiaceae, g__, s__	0	0	0	0	0	0	2	0	0	0	0	0	0	0	0	0	0	0	0	0	0	0	0	0	0	0	1	0	0	0	0
969805	k__Bacteria, p__Proteobacteria, c__Alphaproteobacteria, o__Rhizobiales, f__Rhizobiaceae, g__Agrobacterium, s__	6	2	4	0	0	2	0	0	0	0	0	0	0	6	0	0	0	0	0	0	0	0	0	0	0	0	0	0	0	0	0
956836	k__Bacteria, p__Firmicutes, c__Clostridia, o__Clostridiales, f__Ruminococcaceae, g__Ethanoligenens, s__	0	0	0	0	0	0	0	0	0	0	0	0	0	0	0	0	0	0	0	0	0	0	0	0	0	0	0	0	0	2	0
949988	k__Bacteria, p__Actinobacteria, c__Actinobacteria, o__Actinomycetales, f__, g__, s__	2	0	2	4	0	0	0	0	0	4	1	0	0	2	2	0	0	0	0	0	0	0	0	0	0	0	0	0	0	0	0
948830	k__Bacteria, p__Firmicutes, c__Clostridia, o__Clostridiales, f__[Tissierellaceae], g__Anaerococcus, s__	0	0	0	0	0	20	0	0	0	15	0	0	0	0	14	0	0	0	0	0	0	0	0	0	0	0	0	0	0	0	0
944435	k__Bacteria, p__Proteobacteria, c__Deltaproteobacteria, o__Myxococcales, f__Haliangiaceae, g__, s__	0	2	0	4	0	0	0	0	0	0	0	0	0	0	0	0	0	0	0	0	0	0	0	0	0	0	0	0	0	0	0
942852	k__Bacteria, p__Proteobacteria, c__Betaproteobacteria, o__Burkholderiales, f__Comamonadaceae, g__Aquabacterium, s__	0	0	0	0	0	0	0	0	6	0	0	0	0	0	0	0	0	0	0	0	0	0	0	0	0	0	0	0	0	0	0
941252	k__Bacteria, p__Actinobacteria, c__Actinobacteria, o__Actinomycetales, f__Mycobacteriaceae, g__Mycobacterium, s__	0	4	0	4	0	0	6	1	0	0	1	0	0	4	0	0	1	0	0	0	5	0	0	0	0	22	0	0	5	3	7
936914	k__Bacteria, p__Planctomycetes, c__vadinHA49, o__DH61, f__, g__, s__	2	0	0	0	0	0	0	0	0	0	0	0	0	0	0	0	0	0	0	0	0	0	0	0	0	0	0	0	0	0	0
925326	k__Bacteria, p__Firmicutes, c__Clostridia, o__Clostridiales, f__[Tissierellaceae], g__Peptoniphilus, s__	0	0	0	0	0	0	0	0	0	0	0	0	0	0	0	0	0	0	0	0	0	0	0	0	0	0	0	0	0	0	0
917532	k__Bacteria, p__Firmicutes, c__Clostridia, o__Clostridiales, f__Clostridiaceae, g__Caloramator, s__	0	0	0	0	0	0	0	0	0	0	0	0	0	0	0	0	0	0	0	0	0	0	0	0	0	0	1	0	0	0	0
911808	k__Bacteria, p__Firmicutes, c__Bacilli, o__Lactobacillales, f__Streptococcaceae, g__Streptococcus, s__	850	414	3450	592	55	2366	198	148	587	1757	148	55	1497	167	1696	2694	434	12184	434	278	2684	233	839	2582	1267	6184	414	301	1147	781	218
895629	k__Bacteria, p__Bacteroidetes, c__Bacteroidia, o__Bacteroidales, f__[Paraprevotellaceae], g__[Prevotella], s__	14	34	4	12	19	618	340	28	2	40	1215	373	86	180	28	12	41	177	546	270	164	130	785	201	3	92	360	1	151	311	25
882272	k__Bacteria, p__Actinobacteria, c__Actinobacteria, o__Actinomycetales, f__Microbacteriaceae, g__Microbacterium, s__	1	155	64	1668	7	29	202	417	1	21	417	7	0	180	20	47	56	98	65	449	157	79	1	15	61	2	30	30	108	73	380
875735	k__Bacteria, p__Actinobacteria, c__Actinobacteria, o__Actinomycetales, f__Actinomycetaceae, g__Actinomyces, s__	599	2811	2311	2908	1	2	3144	727	432	2	727	1	1655	2708	1	1813	0	1015	2623	28	254	5	515	278	57	169	0	2135	0	2	2
869796	k__Bacteria, p__Firmicutes, c__Clostridia, o__Clostridiales, f__[Tissierellaceae], g__, s__	0	0	0	0	0	4	0	0	0	0	1	0	0	0	0	0	3	0	0	0	0	2	5	0	0	0	8	0	0	1	0
867184	k__Bacteria, p__Actinobacteria, c__Actinobacteria, o__Actinomycetales, f__Actinomycetaceae, g__Actinomyces, s__	0	6	2	24	0	2	62	69	6	168	177	13	38	6	38	16	51	2013	347	635	294	449	12	20	22	6	104	241	359	72	214
865748	k__Bacteria, p__Actinobacteria, c__Actinobacteria, o__Actinomycetales, f__Frankiaceae, g__, s__	0	0	2	0	0	0	0	0	0	0	0	0	0	2	0	2	0	0	0	0	0	0	0	0	0	0	0	0	0	0	0
860508	k__Bacteria, p__Bacteroidetes, c__Flavobacteriia, o__Flavobacteriales, f__Flavobacteriaceae, g__Capnocytophaga, s__	0	2	0	0	0	6	0	0	0	0	0	0	0	46	8	0	0	0	0	0	0	0	0	30	0	0	0	0	0	0	0
859868	k__Bacteria, p__Firmicutes, c__Clostridia, o__Clostridiales, f__Gracilibacteraceae, g__, s__	0	0	0	0	0	0	0	0	0	0	0	0	0	0	0	0	0	0	0	0	0	0	0	0	0	0	1	0	0	0	0
851935	k__Bacteria, p__Bacteroidetes, c__Bacteroidia, o__Bacteroidales, f__Prevotellaceae, g__Prevotella, s__	2	14	8	4	0	6	0	0	16	0	0	7	22	20	28	8	0	7	0	2	0	8	4	19	16	2	4	0	0	0	13
851822	k__Bacteria, p__Bacteroidetes, c__Bacteroidia, o__Bacteroidales, f__Prevotellaceae, g__Prevotella, s__	0	4	12	0	61	2	46	13	12	110	1800	7	346	16	14	2	6	2042	123	537	4	578	34	49	2	29	91	14	101	32	22
851704	k__Bacteria, p__Firmicutes, c__Clostridia, o__Clostridiales, f__[Tissierellaceae], g__Parvimonas, s__	22	304	36	120	73	190	64	21	226	0	315	100	10	42	526	218	229	7	364	324	136	397	175	72	168	25	87	265	51	322	140
840905	k__Bacteria, p__Firmicutes, c__Erysipelotrichi, o__Erysipelotrichales, f__Erysipelotrichaceae, g__Sharpea, s__	31	41	0	0	0	0	0	0	23	0	0	0	1	0	0	0	0	62	0	0	0	0	15	0	0	0	0	1	0	0	7
837947	k__Bacteria, p__Proteobacteria, c__Gammaproteobacteria, o__Xanthomonadales, f__Sinobacteraceae, g__, s__	0	9	0	20	0	0	2	5	0	0	5	0	0	2	0	0	0	2	0	0	0	0	0	0	0	0	0	0	0	0	0
837177	k__Bacteria, p__Proteobacteria, c__Betaproteobacteria, o__Burkholderiales, f__Burkholderiaceae, g__Burkholderia, s__	0	0	0	0	0	0	6	0	0	0	0	0	0	6	0	0	0	0	1	3	12	1	0	0	0	0	0	0	2	0	0
832626	k__Bacteria, p__Proteobacteria, c__Deltaproteobacteria, o__Myxococcales, f__, g__, s__	0	0	0	4	0	0	0	0	0	0	0	0	0	0	0	2	0	0	0	0	0	0	0	0	0	0	0	0	0	0	0
831289	k__Bacteria, p__Proteobacteria, c__Alphaproteobacteria, o__Caulobacterales, f__, g__, s__	0	0	0	0	0	0	0	0	0	2	0	0	0	0	0	0	0	0	0	0	0	0	0	0	0	0	0	0	0	0	0
829240	k__Bacteria, p__Proteobacteria, c__Gammaproteobacteria, o__Aeromonadales, f__Aeromonadaceae, g__, s__	0	0	0	0	0	0	0	0	0	0	0	0	0	0	0	0	0	0	0	0	0	0	0	0	0	0	0	0	0	0	0
827323	k__Bacteria, p__Acidobacteria, c__Acidobacteria-6, o__iii1-15, f__, g__, s__	0	0	0	0	0	0	0	0	2	0	0	0	0	0	0	0	0	0	0	0	0	0	0	0	0	0	1	0	0	0	0
824826	k__Bacteria, p__Proteobacteria, c__Alphaproteobacteria, o__, f__, g__, s__	0	2	0	0	0	0	2	0	2	4	0	0	2	0	6	2	0	0	0	0	0	0	0	0	0	1	2	0	0	0	0
822540	k__Bacteria, p__Firmicutes, c__Clostridia, o__Clostridiales, f__Veillonellaceae, g__Megasphaera, s__	0	0	0	0	0	0	0	0	0	0	0	0	0	0	0	0	0	0	0	0	0	0	0	0	0	0	0	0	0	0	0
819676	k__Bacteria, p__Firmicutes, c__Bacilli, o__Lactobacillales, f__Lactobacillaceae, g__Lactobacillus, s__	0	0	15	0	0	0	0	0	0	0	0	0	0	0	0	13	0	0	251	0	0	0	0	0	0	0	0	0	0	0	0
816512	k__Bacteria, p__Proteobacteria, c__Gammaproteobacteria, o__Aeromonadales, f__, g__, s__	0	0	0	0	0	0	0	0	0	0	0	0	0	0	0	0	0	0	0	0	0	0	0	0	0	0	0	0	0	0	0
814805	k__Bacteria, p__Proteobacteria, c__Gammaproteobacteria, o__Pseudomonadales, f__Pseudomonadaceae, g__, s__	2	0	0	0	0	0	0	0	1	0	0	0	0	0	0	0	3	3	6	14	12	6	0	7	9	0	0	3	1	5	27
811877	k__Bacteria, p__Nitrospirae, c__Nitrospira, o__Nitrospirales, f__Nitrospiraceae, g__, s__	0	2	0	4	0	0	0	0	0	2	4	0	0	0	0	0	0	0	0	0	0	0	0	0	0	0	2	0	0	0	0
808202	k__Bacteria, p__Firmicutes, c__Bacilli, o__Lactobacillales, f__Aerococcaceae, g__Aerococcus, s__	0	0	0	0	0	0	0	0	0	0	0	0	0	0	0	0	0	2	0	0	0	0	0	0	0	0	0	0	0	0	0
806182	k__Bacteria, p__Firmicutes, c__Clostridia, o__Clostridiales, f__Ruminococcaceae, g__Ruminococcus, s__	0	0	0	0	0	0	0	0	0	0	0	0	0	0	0	0	2	0	0	9	0	0	0	1	0	0	0	3	0	1	0
770389	k__Bacteria, p__Proteobacteria, c__Deltaproteobacteria, o__Desulfobacterales, f__Desulfobulbaceae, g__Desulfobulbus, s__	0	0	0	0	0	0	0	0	0	0	0	0	0	0	0	0	0	0	0	0	0	0	0	0	0	0	0	0	0	0	0
769643	k__Bacteria, p__Proteobacteria, c__Gammaproteobacteria, o__Pseudomonadales, f__Pseudomonadaceae, g__, s__	2	3	17	192	10	12	22	48	1	10	48	10	3	19	10	13	8	18	4	67	25	8	0	1	13	1	2	4	22	12	61
767184	k__Bacteria, p__Elusimicrobia, c__Elusimicrobia, o__FAC88, f__, g__, s__	0	2	0	0	0	0	0	0	0	0	2	0	0	0	0	0	0	0	0	0	0	0	0	0	0	0	0	0	0	0	0
761024	k__Bacteria, p__Proteobacteria, c__Betaproteobacteria, o__Neisseriales, f__Neisseriaceae, g__, s__	0	0	0	8	0	0	0	21	14	30	32	350	0	16	0	0	204	14	12	21	300	0	2	1099	4	5	1021	24	11	38	1330
755566	k__Bacteria, p__Gemmatimonadetes, c__Gemm-3, o__, f__, g__, s__	0	0	0	0	0	0	0	0	0	0	0	0	0	0	0	0	0	0	0	0	0	0	0	0	0	0	0	0	0	2	0
724147	k__Bacteria, p__Actinobacteria, c__Coriobacteriia, o__Coriobacteriales, f__Coriobacteriaceae, g__, s__	84	0	0	4	0	0	2	1	57	0	1	0	6	2	0	0	0	1	0	0	0	0	3	0	0	0	0	0	0	0	0
720169	k__Bacteria, p__TM6, c__SBRH58, o__, f__, g__, s__	0	0	0	0	0	0	0	0	0	0	0	0	0	2	0	0	0	0	0	0	0	0	0	0	0	0	0	0	0	0	0
715913	k__Bacteria, p__Fusobacteria, c__Fusobacteriia, o__Fusobacteriales, f__Leptotrichiaceae, g__Sneathia, s__	0	0	0	0	0	0	0	0	0	0	0	0	0	0	0	0	0	0	0	0	0	0	0	0	0	0	0	0	0	0	0
710917	k__Bacteria, p__Chloroflexi, c__Anaerolineae, o__H39, f__, g__, s__	0	0	0	0	0	0	0	0	0	0	2	0	0	0	0	0	0	0	0	0	0	0	0	0	0	0	0	0	0	0	0
694268	k__Bacteria, p__WPS-2, c__, o__, f__, g__, s__	0	0	0	0	0	0	0	0	0	2	0	0	0	0	0	0	0	0	0	0	0	0	0	0	0	0	0	0	0	0	0
684669	k__Bacteria, p__Proteobacteria, c__Alphaproteobacteria, o__Rhizobiales, f__, g__, s__	0	0	0	0	0	0	2	0	0	0	0	0	0	0	0	0	0	0	0	0	0	0	0	0	0	0	0	0	0	0	0
681942	k__Bacteria, p__Bacteroidetes, c__[Saprospirae], o__[Saprospirales], f__Chitinophagaceae, g__, s__	0	0	0	0	0	0	0	0	0	0	0	0	0	0	0	0	0	1	0	0	4	0	0	0	1	0	0	0	0	2	0
678291	k__Bacteria, p__Proteobacteria, c__Gammaproteobacteria, o__Legionellales, f__Coxiellaceae, g__Rickettsiella, s__	0	0	0	0	0	0	0	0	0	2	0	0	0	0	0	0	0	0	0	0	0	0	0	0	0	0	0	0	0	0	0
676270	k__Bacteria, p__Fusobacteria, c__Fusobacteriia, o__Fusobacteriales, f__Leptotrichiaceae, g__Leptotrichia, s__	4	10	0	0	4	4	6	0	0	0	0	1	83	4	14	0	4	517	2	787	0	69	0	0	0	11	0	40	35	43	27
671400	k__Bacteria, p__Acidobacteria, c__Solibacteres, o__Solibacterales, f__, g__, s__	0	4	2	4	0	2	2	0	0	4	0	0	2	0	4	0	0	0	0	0	0	0	0	0	0	0	8	0	0	0	0
662983	k__Bacteria, p__Proteobacteria, c__Deltaproteobacteria, o__Myxococcales, f__, g__, s__	0	0	0	0	0	0	0	0	0	0	0	0	0	2	0	0	0	0	0	0	0	0	0	0	0	0	2	0	0	0	0
661793	k__Bacteria, p__Bacteroidetes, c__[Saprospirae], o__[Saprospirales], f__Chitinophagaceae, g__, s__	0	0	0	0	0	2	0	0	0	0	2	0	0	0	0	0	0	0	0	0	0	0	0	0	0	0	0	0	0	0	0
659277	k__Bacteria, p__Bacteroidetes, c__Bacteroidia, o__Bacteroidales, f__[Paraprevotellaceae], g__[Prevotella], s__	10	92	0	8	0	64	108	10	268	0	13	1279	8	20	14	54	55	2	52	24	78	57	56	19	47	2	413	6	41	54	49
655207	k__Bacteria, p__Planctomycetes, c__Planctomycetia, o__Pirellulales, f__Pirellulaceae, g__, s__	0	2	0	0	0	0	0	0	0	0	2	0	0	0	0	0	0	0	0	0	0	0	0	0	0	0	1	0	0	0	0
645085	k__Bacteria, p__Armatimonadetes, c__Armatimonadia, o__FW68, f__, g__, s__	0	0	0	0	0	0	0	0	0	2	0	0	0	0	0	0	0	0	0	0	0	0	0	0	0	0	0	0	0	0	0
636845	k__Bacteria, p__Proteobacteria, c__Alphaproteobacteria, o__Rhodobacterales, f__Rhodobacteraceae, g__, s__	0	0	0	0	0	0	0	0	0	2	0	0	0	0	0	0	0	0	0	0	0	0	0	0	0	0	0	0	0	0	0
635323	k__Bacteria, p__Proteobacteria, c__Alphaproteobacteria, o__Sphingomonadales, f__Sphingomonadaceae, g__, s__	0	0	0	0	0	0	0	0	0	2	0	0	0	0	0	0	0	0	0	0	0	0	0	0	0	0	0	0	0	0	0
632836	k__Bacteria, p__Acidobacteria, c__Acidobacteriia, o__Acidobacteriales, f__Acidobacteriaceae, g__, s__	0	4	0	4	0	0	0	0	0	0	0	0	0	0	0	0	0	0	0	0	0	0	0	0	0	0	0	0	0	0	0
627609	k__Bacteria, p__Verrucomicrobia, c__[Pedosphaerae], o__[Pedosphaerales], f__, g__, s__	0	0	0	0	0	0	0	0	2	0	0	0	0	0	0	0	0	0	0	0	0	0	0	0	0	0	1	0	0	0	0
624542	k__Bacteria, p__Firmicutes, c__Erysipelotrichi, o__Erysipelotrichales, f__Erysipelotrichaceae, g__Bulleidia, s__	0	0	0	0	0	4	0	0	2	0	11	1	0	0	0	8	3	0	2	2	0	5	0	0	0	0	0	7	0	1	2
621702	k__Bacteria, p__Actinobacteria, c__Thermoleophilia, o__Solirubrobacterales, f__, g__, s__	0	0	0	0	0	0	0	0	2	0	0	0	0	0	0	0	0	0	0	0	0	0	0	0	0	0	0	0	0	0	0
620952	k__Bacteria, p__Chloroflexi, c__Anaerolineae, o__SBR1031, f__A4b, g__, s__	0	0	2	0	0	0	0	0	0	0	0	0	0	0	0	0	0	0	0	0	0	0	0	0	0	0	0	0	0	0	0
615153	k__Bacteria, p__Proteobacteria, c__Alphaproteobacteria, o__Rhizobiales, f__Rhizobiaceae, g__, s__	0	0	0	0	0	0	0	0	2	0	0	0	4	0	0	0	0	0	0	0	0	0	0	0	0	0	0	0	0	0	0
609211	k__Bacteria, p__Bacteroidetes, c__Bacteroidia, o__Bacteroidales, f__Prevotellaceae, g__Prevotella, s__	0	0	0	0	0	0	0	0	0	0	0	0	0	0	0	0	0	0	0	0	0	0	0	0	0	0	0	0	0	0	0
606431	k__Bacteria, p__Elusimicrobia, c__Elusimicrobia, o__Elusimicrobiales, f__, g__, s__	0	0	0	0	0	0	0	0	0	0	0	0	0	2	0	0	0	0	0	0	0	0	0	0	0	0	0	0	0	0	0
594040	k__Bacteria, p__Bacteroidetes, c__[Saprospirae], o__[Saprospirales], f__Chitinophagaceae, g__Flavisolibacter, s__	0	0	0	0	0	0	0	0	0	2	0	0	0	0	0	0	0	0	0	0	0	0	0	0	0	0	0	0	0	0	0
594026	k__Bacteria, p__Bacteroidetes, c__Bacteroidia, o__Bacteroidales, f__Prevotellaceae, g__Prevotella, s__	43	54	14	0	39	0	8	0	32	0	0	39	7	7	0	9	1	336	0	0	17	0	13	0	0	3	0	5	0	0	0
591960	k__Bacteria, p__Actinobacteria, c__Actinobacteria, o__Actinomycetales, f__Actinomycetaceae, g__Actinomyces, s__	0	4	0	0	0	0	2	0	2	4	18	0	0	0	0	0	0	8	1	2	0	0	0	0	0	0	0	1	0	0	1
591583	k__Bacteria, p__Firmicutes, c__Bacilli, o__Lactobacillales, f__Streptococcaceae, g__Streptococcus, s__	91	7	357	2068	8469	33	18	517	65	27	517	8469	110	17	27	287	1	84	199	21	123	65	626	3	4	3	2	94	31	178	325
591063	k__Bacteria, p__Bacteroidetes, c__[Saprospirae], o__[Saprospirales], f__Chitinophagaceae, g__, s__	0	0	0	0	0	0	0	0	0	0	2	0	0	0	2	0	0	0	0	0	0	0	0	0	0	0	1	0	0	0	0
590136	k__Bacteria, p__Proteobacteria, c__Gammaproteobacteria, o__Pseudomonadales, f__Pseudomonadaceae, g__Pseudomonas, s__	0	0	0	0	0	0	0	0	0	0	0	0	0	0	0	0	0	0	0	0	0	0	0	0	0	0	50	0	0	0	0
589504	k__Bacteria, p__Proteobacteria, c__Gammaproteobacteria, o__, f__, g__, s__	0	0	2	0	0	0	0	0	0	0	0	0	0	0	0	0	0	0	0	0	0	0	0	0	0	0	0	0	0	0	0
588755	k__Bacteria, p__Firmicutes, c__Bacilli, o__Lactobacillales, f__Enterococcaceae, g__Enterococcus, s__	0	226	8	64	12	280	6	0	4	8	0	0	0	128	264	82	0	0	0	0	0	1	0	386	0	0	3	0	0	0	0
587893	k__Bacteria, p__Acidobacteria, c__TM1, o__, f__, g__, s__	0	0	0	0	0	0	0	0	0	0	0	0	0	0	0	0	0	0	0	0	0	0	0	0	0	0	0	0	0	0	0
587572	k__Bacteria, p__Proteobacteria, c__Betaproteobacteria, o__, f__, g__, s__	0	0	5	0	0	0	0	0	0	0	0	0	0	0	0	4	0	0	0	0	0	0	0	0	0	0	0	0	0	0	0
587132	k__Bacteria, p__Proteobacteria, c__Betaproteobacteria, o__, f__, g__, s__	0	0	2	0	0	0	0	0	0	0	0	0	0	0	0	0	0	0	0	0	0	0	0	0	0	0	0	0	0	0	0
586639	k__Bacteria, p__Proteobacteria, c__Gammaproteobacteria, o__Chromatiales, f__Chromatiaceae, g__, s__	0	0	0	0	0	0	0	0	2	0	0	0	0	0	0	0	0	0	0	0	0	0	0	0	0	0	0	0	0	0	0
586355	k__Bacteria, p__Actinobacteria, c__Actinobacteria, o__Actinomycetales, f__Propionibacteriaceae, g__Propionibacterium, s__acnes	0	174	13	148	11	15	40	37	0	12	37	11	0	35	12	12	6	41	18	82	27	12	1	2	11	2	15	3	8	86	180
586166	k__Bacteria, p__Firmicutes, c__Bacilli, o__Lactobacillales, f__Lactobacillaceae, g__Lactobacillus, s__	0	2	0	0	0	3	0	0	0	2	0	0	0	0	2	0	0	0	0	0	0	0	0	0	16	0	0	0	0	0	0
585653	k__Bacteria, p__Proteobacteria, c__Epsilonproteobacteria, o__Campylobacterales, f__Campylobacteraceae, g__Campylobacter, s__	0	0	0	0	0	0	0	8	138	0	105	0	1	0	0	0	37	18	8	13	0	58	2	301	6	0	3	4	12	0	0
585435	k__Bacteria, p__Firmicutes, c__Bacilli, o__Lactobacillales, f__Carnobacteriaceae, g__Carnobacterium, s__	0	10	4	8	0	12	14	0	0	0	4	0	0	4	8	6	1	0	3	0	3	1	1	0	0	0	5	0	0	2	0
584102	k__Bacteria, p__Firmicutes, c__Clostridia, o__Clostridiales, f__, g__, s__	0	6	0	4	0	0	0	0	0	0	42	0	0	0	0	0	0	0	0	4	0	0	0	0	0	2	2	0	0	0	0
583056	k__Bacteria, p__Firmicutes, c__Clostridia, o__Clostridiales, f__Lachnospiraceae, g__Butyrivibrio, s__	0	0	0	0	0	0	0	0	0	0	0	0	0	0	0	0	0	0	0	0	0	0	0	0	0	0	5	0	0	0	0
582686	k__Bacteria, p__Proteobacteria, c__, o__, f__, g__, s__	0	0	0	0	0	0	0	0	0	0	0	0	0	0	0	0	0	0	0	0	0	0	0	0	0	0	0	0	0	0	0
582229	k__Bacteria, p__Acidobacteria, c__Acidobacteria-6, o__iii1-15, f__, g__, s__	0	0	0	0	0	0	0	0	0	0	0	0	0	2	0	0	0	0	0	0	0	0	0	0	0	0	0	0	0	0	0
581349	k__Bacteria, p__Proteobacteria, c__Gammaproteobacteria, o__Thiotrichales, f__Thiotrichaceae, g__, s__	2	0	0	4	0	0	0	1	1	0	1	0	0	0	0	0	2	0	2	0	5	2	0	1	0	0	0	0	0	0	0
581182	k__Bacteria, p__Synergistetes, c__Synergistia, o__Synergistales, f__Dethiosulfovibrionaceae, g__TG5, s__	0	32	14	20	0	2	4	5	80	0	96	1	0	0	0	18	4	3	0	4	0	9	0	3	6	7	3	10	0	0	29
581091	k__Bacteria, p__Firmicutes, c__Clostridia, o__Clostridiales, f__Veillonellaceae, g__, s__	0	0	0	0	0	0	0	0	2	0	9	0	0	0	2	0	0	0	0	1	0	8	0	2	0	2	0	16	0	4	4
580578	k__Bacteria, p__Proteobacteria, c__Betaproteobacteria, o__Burkholderiales, f__Comamonadaceae, g__, s__	0	0	2	0	0	0	0	0	0	0	0	0	0	0	0	0	0	0	0	0	0	0	0	0	0	0	0	0	0	0	0
579952	k__Bacteria, p__Firmicutes, c__Clostridia, o__Clostridiales, f__Veillonellaceae, g__, s__	0	0	0	0	0	0	0	0	0	0	0	0	0	0	0	0	0	0	0	0	0	0	0	0	0	0	0	0	0	0	0
579413	k__Bacteria, p__Proteobacteria, c__Betaproteobacteria, o__, f__, g__, s__	0	2	0	0	0	0	0	0	0	0	0	0	0	0	0	0	0	0	0	0	0	0	0	0	0	0	0	0	0	0	0
579266	k__Bacteria, p__Proteobacteria, c__Betaproteobacteria, o__Burkholderiales, f__, g__, s__	0	0	0	0	0	0	14	0	0	0	0	0	0	13	0	0	0	0	0	0	0	0	0	0	0	0	0	0	0	0	0
578756	k__Bacteria, p__TM7, c__TM7-3, o__, f__, g__, s__	0	0	0	0	0	0	0	1	2	0	5	1	1	4	0	0	0	11	2	26	0	7	2	0	0	0	0	3	7	4	1
578288	k__Bacteria, p__Proteobacteria, c__Gammaproteobacteria, o__Legionellales, f__Coxiellaceae, g__, s__	0	0	0	0	0	0	2	0	0	0	0	0	0	0	0	0	0	0	0	0	0	0	0	0	0	0	0	0	0	0	0
576119	k__Bacteria, p__Firmicutes, c__Clostridia, o__Clostridiales, f__[Mogibacteriaceae], g__Mogibacterium, s__	0	0	0	0	0	0	0	0	2	0	0	0	0	0	2	0	0	0	0	0	0	0	0	0	0	0	2	0	0	0	0
575598	k__Bacteria, p__Bacteroidetes, c__Flavobacteriia, o__Flavobacteriales, f__[Weeksellaceae], g__Chryseobacterium, s__	12	0	0	0	0	0	0	0	0	0	0	0	0	0	0	0	0	0	0	0	0	0	0	0	0	0	0	0	0	0	0
575241	k__Bacteria, p__Proteobacteria, c__Alphaproteobacteria, o__Rhodobacterales, f__Hyphomonadaceae, g__, s__	0	0	0	0	0	0	0	0	0	0	0	0	0	0	0	0	0	0	0	0	0	0	0	0	0	0	0	0	0	0	0
574876	k__Bacteria, p__WPS-2, c__, o__, f__, g__, s__	0	0	0	0	0	0	0	0	0	0	2	0	0	0	0	0	0	0	0	0	0	0	0	0	0	0	0	0	0	0	0
574623	k__Bacteria, p__Acidobacteria, c__, o__, f__, g__, s__	0	0	0	0	0	0	0	0	0	0	0	0	0	0	0	0	0	0	0	0	0	0	0	0	0	0	0	0	0	0	0
574493	k__Bacteria, p__Firmicutes, c__Bacilli, o__Bacillales, f__Bacillaceae, g__Bacillus, s__foraminis	4	186	114	272	0	4	2	0	0	0	0	0	0	0	0	0	0	0	0	0	0	0	0	0	0	0	1	0	0	0	0
573298	k__Bacteria, p__Acidobacteria, c__DA052, o__Ellin6513, f__, g__, s__	0	4	2	4	0	0	0	0	4	2	4	0	0	0	0	0	0	0	0	0	0	0	0	0	0	0	0	0	0	0	0
573035	k__Bacteria, p__Firmicutes, c__Bacilli, o__Bacillales, f__Alicyclobacillaceae, g__Alicyclobacillus, s__	0	2	0	52	0	0	6	13	0	0	13	0	0	6	0	0	0	1	1	10	0	0	0	0	0	0	0	0	1	0	0
573034	k__Bacteria, p__Bacteroidetes, c__Bacteroidia, o__Bacteroidales, f__Porphyromonadaceae, g__Porphyromonas, s__endodontalis	10	62	596	276	40	228	4	150	276	0	731	93	43	136	218	206	308	26	294	254	167	2299	111	149	295	23	325	201	29	342	151
572860	k__Bacteria, p__Firmicutes, c__Clostridia, o__Clostridiales, f__, g__, s__	0	0	0	8	0	0	2	2	0	0	2	0	0	2	0	0	0	0	0	0	0	0	0	0	0	0	0	0	0	0	0
572743	k__Bacteria, p__Bacteroidetes, c__Bacteroidia, o__Bacteroidales, f__Prevotellaceae, g__Prevotella, s__	0	0	0	0	0	0	0	0	0	0	0	0	1	0	0	0	0	0	0	0	0	0	0	0	0	0	0	0	0	0	0
570755	k__Bacteria, p__Bacteroidetes, c__Sphingobacteriia, o__Sphingobacteriales, f__Sphingobacteriaceae, g__Pedobacter, s__	0	0	0	0	0	0	8	0	0	0	0	0	0	8	0	0	0	0	0	0	0	0	0	0	0	0	0	0	0	0	0
570232	k__Bacteria, p__Tenericutes, c__Mollicutes, o__Mycoplasmatales, f__Mycoplasmataceae, g__, s__	0	0	0	0	0	0	0	0	0	0	0	0	0	0	0	0	81	0	0	0	0	0	0	0	0	3	0	0	0	0	0
569749	k__Bacteria, p__Chloroflexi, c__S085, o__, f__, g__, s__	0	0	0	0	0	0	0	0	0	0	0	0	0	0	0	0	0	0	0	0	0	0	0	0	0	0	0	0	0	0	0
569735	k__Bacteria, p__Actinobacteria, c__Acidimicrobiia, o__Acidimicrobiales, f__EB1017, g__, s__	0	0	0	4	0	0	0	0	0	0	0	0	0	2	0	0	0	0	0	0	0	0	0	0	0	0	0	0	0	0	0
569584	k__Bacteria, p__Firmicutes, c__Clostridia, o__Clostridiales, f__Lachnospiraceae, g__, s__	12	78	6	92	6	70	12	1	40	0	20	31	4	18	118	16	29	19	41	2	1	249	109	4	31	6	99	59	7	39	14
569066	k__Bacteria, p__Proteobacteria, c__Gammaproteobacteria, o__Xanthomonadales, f__Xanthomonadaceae, g__Dokdonella, s__	0	0	2	0	0	0	0	0	0	0	0	0	0	0	0	2	0	0	0	0	0	0	0	0	0	0	0	0	0	0	0
568662	k__Bacteria, p__Firmicutes, c__Clostridia, o__Clostridiales, f__Lachnospiraceae, g__Butyrivibrio, s__	0	2	0	0	1	4	40	0	0	0	0	0	0	0	0	0	0	2	0	0	0	0	0	0	0	0	0	0	0	0	0
568228	k__Bacteria, p__Firmicutes, c__Bacilli, o__Lactobacillales, f__Enterococcaceae, g__Vagococcus, s__salmoninarum	0	0	2	0	0	4	0	0	0	0	0	0	0	0	2	0	0	0	0	0	0	0	0	0	0	0	0	0	0	0	0
567712	k__Bacteria, p__Bacteroidetes, c__Cytophagia, o__Cytophagales, f__Cyclobacteriaceae, g__, s__	0	0	0	0	0	0	0	0	4	0	0	0	0	0	0	0	0	0	0	0	0	0	0	0	0	0	0	0	0	0	0
566327	k__Bacteria, p__Proteobacteria, c__Alphaproteobacteria, o__Rhizobiales, f__Hyphomicrobiaceae, g__, s__	0	0	0	0	0	0	0	0	0	0	2	0	0	0	0	0	0	0	0	0	0	0	0	0	0	0	1	0	0	0	0
566212	k__Bacteria, p__Proteobacteria, c__Alphaproteobacteria, o__Rhizobiales, f__Hyphomicrobiaceae, g__Hyphomicrobium, s__	0	0	0	0	0	0	2	0	0	0	0	0	0	0	0	0	0	0	0	0	0	0	0	0	0	0	0	0	0	0	0
565900	k__Bacteria, p__Proteobacteria, c__Gammaproteobacteria, o__Xanthomonadales, f__Sinobacteraceae, g__, s__	0	0	0	0	0	0	0	0	0	0	0	0	0	0	2	0	0	0	0	0	0	0	0	0	0	0	0	0	0	0	0
565666	k__Bacteria, p__Planctomycetes, c__028H05-P-BN-P5, o__, f__, g__, s__	0	0	0	0	0	0	0	0	0	0	0	0	0	0	0	0	0	0	0	0	0	0	0	0	0	0	1	0	0	0	0
565537	k__Bacteria, p__Firmicutes, c__Bacilli, o__Lactobacillales, f__Leuconostocaceae, g__Leuconostoc, s__	0	0	0	0	0	0	0	0	0	0	0	0	0	0	0	0	0	0	0	0	0	0	0	0	0	0	0	0	0	0	0
563693	k__Bacteria, p__Acidobacteria, c__PAUC37f, o__, f__, g__, s__	0	0	0	0	0	0	0	0	0	0	2	0	0	0	0	0	0	0	0	0	0	0	0	0	0	0	0	0	0	0	0
562825	k__Bacteria, p__Proteobacteria, c__Gammaproteobacteria, o__Pasteurellales, f__Pasteurellaceae, g__, s__	532	28	8	276	0	402	134	0	0	0	0	0	0	92	6	718	0	0	0	0	0	0	0	6	0	0	0	0	0	0	0
562376	k__Bacteria, p__Firmicutes, c__Clostridia, o__Clostridiales, f__, g__, s__	2	0	0	0	0	1	2	0	1	1	0	0	0	2	1	0	0	0	0	0	0	0	0	0	0	0	0	0	0	0	0
560802	k__Bacteria, p__Firmicutes, c__Clostridia, o__Clostridiales, f__Veillonellaceae, g__Dialister, s__	0	0	0	0	0	0	0	0	0	0	0	0	0	0	0	0	0	0	0	0	0	0	0	0	0	0	0	0	0	0	0
560403	k__Bacteria, p__Proteobacteria, c__Alphaproteobacteria, o__Rhizobiales, f__Xanthobacteraceae, g__, s__	0	0	0	0	0	0	0	0	0	0	0	0	0	0	0	0	0	0	0	0	0	0	0	0	0	0	1	0	0	0	0
559843	k__Bacteria, p__Actinobacteria, c__Actinobacteria, o__Actinomycetales, f__, g__, s__	0	0	0	0	0	0	2	0	0	0	0	0	0	2	0	0	0	0	0	0	0	0	0	0	0	0	0	0	0	0	0
559780	k__Bacteria, p__Proteobacteria, c__Gammaproteobacteria, o__Xanthomonadales, f__Sinobacteraceae, g__, s__	0	2	0	0	0	0	0	0	2	2	4	0	0	0	0	2	0	0	0	0	0	0	0	0	0	0	0	0	0	0	0
557978	k__Bacteria, p__Firmicutes, c__Bacilli, o__Lactobacillales, f__Streptococcaceae, g__Streptococcus, s__	13326	460	9869	10848	3729	6833	9438	2712	9267	5036	2712	3729	8483	8032	4862	7788	2	1189	712	633	1245	10323	3878	6568	480	34	12	3359	33	42	4306
557908	k__Bacteria, p__Proteobacteria, c__Alphaproteobacteria, o__Rhizobiales, f__Phyllobacteriaceae, g__, s__	0	0	0	0	0	0	0	0	0	0	0	0	0	0	0	0	0	0	0	0	0	0	0	0	0	0	1	0	0	0	0
557381	k__Bacteria, p__Firmicutes, c__Clostridia, o__Clostridiales, f__Lachnospiraceae, g__Moryella, s__	0	0	0	0	0	0	0	9	56	4	1690	7	48	0	0	0	33	283	109	277	12	576	0	0	0	2	240	78	109	58	86
554193	k__Bacteria, p__Firmicutes, c__Bacilli, o__Bacillales, f__, g__, s__	4	30	8	16	2	26	4	0	0	0	0	0	0	4	28	14	0	0	0	0	0	0	14	0	7	3	0	0	0	0	0
553228	k__Bacteria, p__Firmicutes, c__Erysipelotrichi, o__Erysipelotrichales, f__Erysipelotrichaceae, g__Bulleidia, s__p-1630-c5	0	20	0	0	0	14	0	1	6	0	0	1	0	16	2	0	0	0	18	5	2	12	0	0	0	0	0	13	1	5	8
550245	k__Bacteria, p__Proteobacteria, c__Deltaproteobacteria, o__Syntrophobacterales, f__Syntrophobacteraceae, g__, s__	0	0	2	0	0	0	0	0	0	0	0	0	0	0	0	0	0	0	0	0	0	0	0	0	0	0	0	0	0	0	0
549954	k__Bacteria, p__Chloroflexi, c__Thermomicrobia, o__JG30-KF-CM45, f__, g__, s__	0	0	0	0	0	0	0	0	0	2	0	0	0	0	0	0	0	0	0	0	0	0	0	0	0	0	0	0	0	0	0
548868	k__Bacteria, p__Verrucomicrobia, c__[Pedosphaerae], o__[Pedosphaerales], f__, g__, s__	0	0	0	0	0	0	2	0	0	0	6	0	0	0	0	0	0	0	0	0	0	0	0	0	0	0	0	0	0	0	0
548694	k__Bacteria, p__Proteobacteria, c__Gammaproteobacteria, o__Xanthomonadales, f__Xanthomonadaceae, g__, s__	0	0	0	0	0	0	0	0	0	0	0	0	0	0	0	0	0	0	0	0	0	0	0	0	0	0	0	0	0	0	2
547660	k__Bacteria, p__Bacteroidetes, c__Bacteroidia, o__Bacteroidales, f__[Paraprevotellaceae], g__, s__	0	0	2	0	0	0	0	0	0	0	0	0	0	0	0	2	0	0	0	0	0	0	2	0	0	0	0	0	0	0	0
546459	k__Bacteria, p__Chloroflexi, c__TK17, o__mle1-48, f__, g__, s__	0	0	0	0	0	0	0	0	0	0	2	0	0	0	0	0	0	0	0	0	0	0	0	0	0	0	0	0	0	0	0
546165	k__Bacteria, p__Proteobacteria, c__Betaproteobacteria, o__Burkholderiales, f__Comamonadaceae, g__Hydrogenophaga, s__	0	0	0	68	0	17	0	17	0	10	17	0	1	0	10	0	6	6	3	589	45	2	0	9	4	17	9	12	31	240	188
545662	k__Bacteria, p__Proteobacteria, c__Betaproteobacteria, o__Burkholderiales, f__, g__, s__	0	16	0	28	0	4	0	0	0	0	0	5	3	124	14	4	1	0	1	0	1	0	2	0	10	4	13	1	0	0	2
545577	k__Bacteria, p__Firmicutes, c__Bacilli, o__Bacillales, f__Bacillaceae, g__Bacillus, s__	0	2	0	0	0	4	2	0	0	0	0	0	0	0	2	0	0	0	0	0	4	3	0	3	0	0	1	0	0	0	0
544177	k__Bacteria, p__Proteobacteria, c__Gammaproteobacteria, o__Pseudomonadales, f__Pseudomonadaceae, g__, s__	0	0	0	4	0	0	0	1	0	0	1	0	0	0	0	0	0	0	0	0	0	0	0	0	0	0	0	0	0	0	0
544089	k__Bacteria, p__Planctomycetes, c__Planctomycetia, o__Gemmatales, f__Isosphaeraceae, g__, s__	0	0	0	0	0	0	0	0	0	4	4	0	0	0	0	0	0	0	0	0	0	0	0	0	0	0	0	0	0	0	0
543181	k__Bacteria, p__Proteobacteria, c__Gammaproteobacteria, o__, f__, g__, s__	0	0	0	0	0	0	0	0	0	0	0	0	0	0	0	0	0	0	0	0	0	0	0	0	0	0	0	0	0	0	0
543032	k__Bacteria, p__Bacteroidetes, c__Bacteroidia, o__Bacteroidales, f__Prevotellaceae, g__Prevotella, s__	0	34	162	84	0	58	0	11	0	0	206	11	0	12	28	188	22	0	0	56	0	0	4	34	0	2	58	4	0	5	39
542789	k__Bacteria, p__Chlamydiae, c__Chlamydiia, o__Chlamydiales, f__Parachlamydiaceae, g__Candidatus Protochlamydia, s__	0	0	0	0	0	0	0	0	0	0	0	0	0	0	0	0	0	0	0	0	0	0	0	0	0	0	0	0	0	0	0
542124	k__Bacteria, p__Actinobacteria, c__Actinobacteria, o__Actinomycetales, f__Corynebacteriaceae, g__Corynebacterium, s__	0	0	7	0	0	0	0	0	0	0	0	0	1	0	0	5	0	0	6	0	0	0	0	0	0	0	0	0	0	0	0
540821	k__Bacteria, p__Synergistetes, c__Synergistia, o__Synergistales, f__Dethiosulfovibrionaceae, g__TG5, s__	35	226	10	12	108	7	4	3	23	5	3	108	19	2	5	9	0	28	3	0	3	0	22	1	0	14	0	3	0	3	1
540716	k__Bacteria, p__WS3, c__PRR-12, o__Sediment-1, f__PRR-10, g__, s__	2	2	0	0	0	0	0	0	0	0	0	0	0	0	2	0	0	0	0	0	0	0	0	0	0	0	3	0	0	0	0
540433	k__Bacteria, p__Proteobacteria, c__Gammaproteobacteria, o__Vibrionales, f__Vibrionaceae, g__Vibrio, s__	0	2	0	0	0	0	0	0	0	0	0	0	0	0	0	0	0	0	0	0	0	0	0	0	0	0	0	0	0	0	0
540131	k__Bacteria, p__Actinobacteria, c__Actinobacteria, o__Actinomycetales, f__Gordoniaceae, g__Gordonia, s__	0	0	0	0	0	2	0	0	0	2	0	0	0	0	2	0	0	0	0	0	0	0	0	0	0	0	0	0	0	0	13
539774	k__Bacteria, p__Proteobacteria, c__Alphaproteobacteria, o__Rhizobiales, f__Hyphomicrobiaceae, g__, s__	2	0	0	0	0	2	0	0	0	0	0	0	0	0	0	0	0	0	0	0	0	0	0	0	0	0	1	0	0	0	0
539496	k__Bacteria, p__Proteobacteria, c__Deltaproteobacteria, o__Myxococcales, f__, g__, s__	0	0	0	0	0	0	0	0	0	2	0	0	0	0	0	0	0	0	0	0	0	0	0	0	0	0	0	0	0	0	0
539213	k__Bacteria, p__Proteobacteria, c__Gammaproteobacteria, o__Pseudomonadales, f__Moraxellaceae, g__, s__	0	0	0	0	0	0	0	0	4	0	0	0	0	0	0	2	2	0	0	0	0	0	0	0	0	0	0	0	0	0	0
538967	k__Bacteria, p__Firmicutes, c__Bacilli, o__Lactobacillales, f__Lactobacillaceae, g__Lactobacillus, s__	0	0	0	0	0	0	0	0	0	0	0	0	0	0	0	0	0	0	0	4	0	0	0	0	0	0	0	0	0	0	0
538153	k__Bacteria, p__Gemmatimonadetes, c__Gemmatimonadetes, o__, f__, g__, s__	0	0	0	4	0	0	0	0	0	0	2	0	0	2	0	0	0	0	0	0	0	0	0	0	0	0	1	0	0	0	0
537940	k__Bacteria, p__Actinobacteria, c__Actinobacteria, o__Actinomycetales, f__, g__, s__	0	0	0	0	0	0	0	0	0	0	0	0	0	0	0	0	0	0	0	0	0	0	0	0	0	0	0	0	0	0	0
535892	k__Bacteria, p__Proteobacteria, c__Betaproteobacteria, o__Burkholderiales, f__Oxalobacteraceae, g__, s__	0	0	0	0	0	0	0	0	2	0	0	0	0	0	2	2	0	0	0	0	0	0	0	0	0	0	1	0	0	0	0
534922	k__Bacteria, p__Firmicutes, c__Clostridia, o__Clostridiales, f__Veillonellaceae, g__, s__	261	1595	241	108	309	31	0	27	176	20	27	309	235	0	20	186	0	19	145	0	16	0	5	113	66	0	1	23	3	18	95
534898	k__Bacteria, p__Proteobacteria, c__Gammaproteobacteria, o__Enterobacteriales, f__Enterobacteriaceae, g__, s__	0	4	4	4	0	0	0	0	0	8	0	0	0	2	0	2	0	0	0	0	0	0	0	0	0	0	0	0	0	0	0
534133	k__Bacteria, p__Proteobacteria, c__Gammaproteobacteria, o__Xanthomonadales, f__Sinobacteraceae, g__, s__	0	0	0	0	0	0	0	0	0	2	0	0	0	0	0	2	0	0	0	0	0	0	0	0	0	0	1	0	0	0	0
533116	k__Bacteria, p__Firmicutes, c__Clostridia, o__Clostridiales, f__[Tissierellaceae], g__, s__	0	0	0	0	0	0	0	0	0	0	164	0	0	0	0	0	13	0	0	1	0	0	0	0	0	0	3	48	0	10	0
533026	k__Bacteria, p__Proteobacteria, c__Gammaproteobacteria, o__Xanthomonadales, f__Xanthomonadaceae, g__Dokdonella, s__	0	0	0	0	0	0	0	0	0	0	2	0	0	0	0	0	0	0	0	0	0	0	0	0	0	0	0	0	0	0	0
532722	k__Bacteria, p__Proteobacteria, c__Alphaproteobacteria, o__Rhodobacterales, f__Rhodobacteraceae, g__, s__	0	0	0	0	0	0	0	0	2	0	0	0	0	0	0	0	0	0	0	0	0	0	0	0	0	0	0	0	0	0	0
532638	k__Bacteria, p__Actinobacteria, c__Actinobacteria, o__Actinomycetales, f__Microbacteriaceae, g__Agromyces, s__	0	0	0	0	0	0	0	0	0	2	0	0	0	0	0	0	0	0	0	0	0	0	0	0	0	0	0	0	0	0	0
532232	k__Bacteria, p__Firmicutes, c__Bacilli, o__Lactobacillales, f__Streptococcaceae, g__Streptococcus, s__	1714	1102	1754	3456	735	1612	898	0	0	32	6	0	0	1776	1560	1008	5	41	8	14	40	0	0	0	0	0	1	54	70	8	4
530501	k__Bacteria, p__Proteobacteria, c__Betaproteobacteria, o__Burkholderiales, f__, g__, s__	0	0	0	0	0	0	0	0	0	0	0	0	0	0	0	2	0	0	0	0	0	0	0	0	0	0	0	0	0	0	0
530224	k__Bacteria, p__Bacteroidetes, c__Flavobacteriia, o__Flavobacteriales, f__Flavobacteriaceae, g__Capnocytophaga, s__	0	4	0	32	0	0	0	3	12	2	0	206	11	6	18	4	0	0	4	0	0	0	39	142	0	11	4	4	0	16	37
529644	k__Bacteria, p__Proteobacteria, c__Betaproteobacteria, o__SC-I-84, f__, g__, s__	0	0	2	0	0	0	0	0	0	0	2	0	0	0	0	0	0	0	0	0	0	0	0	0	0	0	0	0	0	0	0
529501	k__Bacteria, p__Actinobacteria, c__Actinobacteria, o__Actinomycetales, f__Dermabacteraceae, g__Brachybacterium, s__	0	0	0	0	0	0	2	0	0	0	0	0	0	2	0	0	0	0	0	0	0	0	0	0	0	0	0	0	0	6	0
528713	k__Bacteria, p__Acidobacteria, c__DA052, o__Ellin6513, f__, g__, s__	0	0	0	0	0	0	2	0	0	0	0	0	0	0	0	0	0	0	0	0	0	0	0	0	0	0	0	0	0	0	0
527630	k__Bacteria, p__Firmicutes, c__Clostridia, o__Clostridiales, f__Clostridiaceae, g__, s__	24	238	154	128	239	392	634	202	224	2	264	53	13	38	702	190	420	369	1819	757	211	2646	281	0	197	57	917	670	505	371	170
524824	k__Bacteria, p__Acidobacteria, c__DA052, o__Ellin6513, f__, g__, s__	0	0	0	0	0	0	0	0	0	2	0	0	0	0	2	0	0	0	0	0	0	0	0	0	0	0	0	0	0	0	0
524785	k__Bacteria, p__Actinobacteria, c__Actinobacteria, o__Actinomycetales, f__Corynebacteriaceae, g__Corynebacterium, s__	1	0	2	0	0	0	2	0	1	0	0	0	0	1	0	2	1	1	0	5	0	0	0	0	3	1	0	0	3	13	47
524633	k__Bacteria, p__Firmicutes, c__Erysipelotrichi, o__Erysipelotrichales, f__Erysipelotrichaceae, g__, s__	0	0	0	0	0	0	0	0	0	0	0	0	0	0	0	0	0	0	0	0	0	0	0	0	0	0	0	0	0	0	0
524432	k__Bacteria, p__Firmicutes, c__Clostridia, o__Clostridiales, f__Veillonellaceae, g__Selenomonas, s__	10	52	10	28	28	22	78	13	84	10	259	17	73	22	42	14	7	175	38	89	15	204	15	23	11	16	37	86	29	25	72
523761	k__Bacteria, p__Nitrospirae, c__Nitrospira, o__Nitrospirales, f__Nitrospiraceae, g__Nitrospira, s__	0	0	0	0	0	0	0	0	2	0	0	0	0	0	0	0	0	0	0	0	0	0	0	0	0	0	1	0	0	0	0
523082	k__Bacteria, p__Chlorobi, c__BSV26, o__A89, f__, g__, s__	0	0	0	0	0	0	0	0	0	0	2	0	0	0	0	0	0	0	0	0	0	0	0	0	0	0	0	0	0	0	0
522255	k__Bacteria, p__Firmicutes, c__Clostridia, o__Clostridiales, f__[Mogibacteriaceae], g__, s__	0	0	0	0	0	0	0	0	0	0	0	0	0	0	0	0	0	0	0	0	0	0	0	0	0	0	0	0	0	0	0
522046	k__Bacteria, p__Proteobacteria, c__Alphaproteobacteria, o__Rhodospirillales, f__Acetobacteraceae, g__, s__	0	0	0	4	0	0	0	0	0	0	0	0	0	0	0	0	0	0	0	0	0	0	0	0	0	0	0	0	0	0	0
521268	k__Bacteria, p__Bacteroidetes, c__Bacteroidia, o__Bacteroidales, f__Prevotellaceae, g__Prevotella, s__melaninogenica	66	8	220	0	184	48	674	673	60	836	6983	5	589	46	202	104	114	7356	1587	7956	2926	9454	1970	978	25	213	287	358	1137	364	455
521124	k__Bacteria, p__Actinobacteria, c__Actinobacteria, o__Actinomycetales, f__Micrococcaceae, g__Citricoccus, s__	0	2	0	0	0	0	58	0	0	0	0	0	0	55	0	0	0	0	0	0	3	0	0	0	1	0	0	0	0	2	0
519673	k__Bacteria, p__Firmicutes, c__Bacilli, o__Gemellales, f__, g__, s__	0	0	0	0	0	0	0	0	12	0	0	0	0	0	0	0	0	0	0	0	0	0	0	0	0	0	0	0	0	0	7
518048	k__Bacteria, p__WPS-2, c__, o__, f__, g__, s__	0	0	4	0	0	0	4	0	0	4	0	0	0	0	0	0	0	0	0	0	0	0	0	0	0	0	0	0	0	0	0
514974	k__Bacteria, p__Bacteroidetes, c__Bacteroidia, o__Bacteroidales, f__Bacteroidaceae, g__Bacteroides, s__	0	1	0	0	0	0	0	0	0	0	0	0	0	0	0	0	0	0	0	0	0	0	0	0	0	0	0	0	0	2	0
514926	k__Bacteria, p__Actinobacteria, c__Actinobacteria, o__Bifidobacteriales, f__Bifidobacteriaceae, g__Bifidobacterium, s__longum	379	1248	0	0	0	21	0	0	266	16	0	0	105	0	15	0	0	0	0	15	0	1	75	1249	33	26	2	2925	2	3	2
513078	k__Bacteria, p__Proteobacteria, c__Gammaproteobacteria, o__Pseudomonadales, f__Pseudomonadaceae, g__Pseudomonas, s__	0	9	0	0	2	0	6	0	0	0	0	2	0	4	0	0	0	0	0	8	0	1	0	0	0	0	0	0	0	0	0
511370	k__Bacteria, p__Proteobacteria, c__Betaproteobacteria, o__, f__, g__, s__	0	4	5	8	0	0	12	2	0	0	2	0	0	11	0	3	0	5	1	0	1	0	0	1	2	0	0	0	0	0	2
510505	k__Bacteria, p__Bacteroidetes, c__Bacteroidia, o__Bacteroidales, f__Prevotellaceae, g__Prevotella, s__	0	0	0	0	0	0	0	0	0	0	0	0	0	0	0	0	0	0	0	0	0	0	0	0	0	0	0	0	0	0	0
510422	k__Bacteria, p__Actinobacteria, c__Actinobacteria, o__Actinomycetales, f__Actinomycetaceae, g__Actinomyces, s__	390	494	512	164	75	102	2684	578	404	1982	2644	51	1084	86	12	52	56	2175	253	1244	2551	3181	92	80	240	936	62	2955	1193	8753	623
510320	k__Bacteria, p__Proteobacteria, c__Alphaproteobacteria, o__Rhizobiales, f__, g__, s__	0	2	0	0	0	0	0	0	0	0	0	0	0	0	0	0	0	0	0	0	0	0	0	0	0	0	0	0	0	0	0
510094	k__Bacteria, p__Firmicutes, c__Clostridia, o__Clostridiales, f__[Mogibacteriaceae], g__, s__	6	94	20	20	76	28	56	66	76	22	390	8	14	2	122	36	92	104	168	356	36	851	66	8	103	34	292	271	109	51	55
509792	k__Bacteria, p__Proteobacteria, c__Betaproteobacteria, o__Gallionellales, f__Gallionellaceae, g__Gallionella, s__	0	51	0	0	0	0	0	0	0	0	0	0	0	0	0	0	0	0	0	0	0	0	0	0	0	0	0	0	0	0	0
509109	k__Bacteria, p__Bacteroidetes, c__Bacteroidia, o__Bacteroidales, f__Prevotellaceae, g__Prevotella, s__copri	0	0	0	0	0	13	0	0	0	10	0	0	1	0	8	0	0	0	0	0	0	0	0	0	0	0	0	0	0	0	0
508021	k__Bacteria, p__Actinobacteria, c__Actinobacteria, o__Actinomycetales, f__Micrococcaceae, g__Nesterenkonia, s__	0	0	0	4	0	2	6	1	0	12	4	0	0	0	0	0	12	8	81	5	25	1	0	0	0	0	0	35	26	0	0
505565	k__Bacteria, p__Firmicutes, c__Clostridia, o__Clostridiales, f__[Tissierellaceae], g__Anaerococcus, s__	0	0	0	0	4	0	0	0	0	0	0	4	0	0	0	0	0	0	0	0	0	0	0	0	0	0	0	0	0	0	0
504674	k__Bacteria, p__Firmicutes, c__Clostridia, o__Clostridiales, f__[Tissierellaceae], g__Anaerococcus, s__	0	0	0	0	0	0	0	0	0	0	0	0	0	0	0	0	2	0	0	0	0	1	0	0	0	0	0	0	0	3	0
503406	k__Bacteria, p__Firmicutes, c__Clostridia, o__Clostridiales, f__[Tissierellaceae], g__Peptoniphilus, s__	0	0	0	0	0	0	2	0	0	0	0	0	0	2	0	0	3	0	0	0	0	0	0	0	0	0	0	0	0	0	0
503372	k__Bacteria, p__Firmicutes, c__Clostridia, o__Clostridiales, f__[Tissierellaceae], g__Anaerococcus, s__	0	0	0	0	0	10	0	0	0	7	0	0	0	0	7	0	0	0	0	0	0	0	0	0	0	0	0	0	0	0	0
497866	k__Bacteria, p__Actinobacteria, c__Actinobacteria, o__Actinomycetales, f__Corynebacteriaceae, g__Corynebacterium, s__	0	0	1	20	0	6	222	5	0	4	5	0	0	178	4	1	8	5	1	16	7	24	0	822	1	0	0	0	0	51	0
495451	k__Bacteria, p__Bacteroidetes, c__Bacteroidia, o__Bacteroidales, f__Porphyromonadaceae, g__Porphyromonas, s__	0	5	0	0	57	0	10	0	0	0	0	57	3	9	0	0	0	0	1	0	0	0	5	0	0	33	0	0	0	0	0
495017	k__Bacteria, p__Bacteroidetes, c__Bacteroidia, o__Bacteroidales, f__Porphyromonadaceae, g__Porphyromonas, s__	0	0	0	0	0	2	0	0	0	1	0	0	0	0	1	0	0	0	0	0	0	0	0	0	0	0	0	0	0	4	0
484439	k__Bacteria, p__Synergistetes, c__Synergistia, o__Synergistales, f__Dethiosulfovibrionaceae, g__, s__	0	15	0	0	0	0	0	0	0	0	0	0	0	0	0	0	0	10	0	0	0	0	0	0	0	0	0	0	0	0	2
484320	k__Bacteria, p__Actinobacteria, c__Actinobacteria, o__Actinomycetales, f__Actinomycetaceae, g__, s__	1	0	243	0	3	0	0	0	1	0	0	3	0	0	0	193	0	0	14	0	0	0	1	0	0	0	0	0	0	0	0
463233	k__Bacteria, p__Bacteroidetes, c__Bacteroidia, o__Bacteroidales, f__S24-7, g__, s__	0	0	2	0	0	0	0	0	0	0	0	0	0	0	0	1	0	0	0	0	0	0	0	0	0	0	0	0	0	0	0
439437	k__Bacteria, p__Bacteroidetes, c__Bacteroidia, o__Bacteroidales, f__S24-7, g__, s__	0	0	0	0	0	1	0	0	0	1	0	0	0	0	1	0	0	0	0	0	0	0	0	0	0	0	0	0	0	0	0
437584	k__Bacteria, p__Proteobacteria, c__Alphaproteobacteria, o__Rhizobiales, f__, g__, s__	0	3	0	20	0	0	0	5	0	0	5	0	0	0	0	0	11	25	15	174	30	10	0	10	33	2	2	13	33	52	134
430219	k__Bacteria, p__Bacteroidetes, c__Bacteroidia, o__Bacteroidales, f__S24-7, g__, s__	0	0	0	0	0	0	0	0	0	0	0	0	1	0	0	0	0	0	0	0	0	0	0	0	0	0	0	0	0	0	0
430040	k__Bacteria, p__Actinobacteria, c__Actinobacteria, o__Actinomycetales, f__Corynebacteriaceae, g__Corynebacterium, s__	2	14	0	4	0	0	18	1	1	0	1	0	0	17	0	0	0	11	0	6	0	0	1	0	0	0	0	0	0	2	0
422455	k__Bacteria, p__Tenericutes, c__Mollicutes, o__Acholeplasmatales, f__Acholeplasmataceae, g__Acholeplasma, s__	0	0	12	4	0	0	0	0	0	0	0	0	0	0	0	0	0	0	0	0	0	0	0	0	0	0	4	0	0	0	0
422295	k__Bacteria, p__Firmicutes, c__Clostridia, o__Clostridiales, f__Peptostreptococcaceae, g__Filifactor, s__	2	204	236	236	31	202	4	0	6	0	8	0	0	30	158	132	0	0	0	0	0	0	0	29	0	0	2	0	0	0	0
399903	k__Bacteria, p__Spirochaetes, c__Spirochaetes, o__Spirochaetales, f__Spirochaetaceae, g__Treponema, s__	0	14	64	0	1	12	0	2	0	0	62	0	0	0	10	6	0	0	0	11	0	0	0	0	8	0	2	7	0	3	31
391888	k__Bacteria, p__Actinobacteria, c__Actinobacteria, o__Actinomycetales, f__Corynebacteriaceae, g__Corynebacterium, s__	2	7	69	12	1	0	14	3	1	0	3	1	6	12	0	56	8	9	4	10	4	0	1	2	0	0	0	12	0	0	0
386088	k__Bacteria, p__Actinobacteria, c__Actinobacteria, o__Actinomycetales, f__Propionibacteriaceae, g__Propionibacterium, s__granulosum	0	6	0	0	0	0	0	0	0	0	0	0	0	0	0	0	0	0	0	0	0	0	0	0	14	0	0	0	0	3	5
379908	k__Bacteria, p__Proteobacteria, c__Gammaproteobacteria, o__Pseudomonadales, f__Moraxellaceae, g__Enhydrobacter, s__	0	1	3	0	0	7	0	0	0	5	0	0	0	0	5	2	0	0	0	0	2	0	0	13	0	0	1	0	0	1	0
373689	k__Bacteria, p__Firmicutes, c__Bacilli, o__Bacillales, f__Paenibacillaceae, g__Paenibacillus, s__	1	4	10	8	2	2	4234	2	1	2	2	2	0	3640	2	6	144	5	4	27	8	2	0	1	0	1	14	1	0	30	17
370225	k__Bacteria, p__Actinobacteria, c__Actinobacteria, o__Bifidobacteriales, f__Bifidobacteriaceae, g__Bifidobacterium, s__adolescentis	17	0	2	136	1	2	42	34	11	1	34	1	1	36	1	1	0	261	9	97	0	0	1	0	0	1	0	5	0	4	0
368099	k__Bacteria, p__Firmicutes, c__Clostridia, o__Clostridiales, f__Veillonellaceae, g__Veillonella, s__	0	12	4	0	46	0	2	9	196	38	1916	0	68	10	10	2	1	572	2	129	23	153	0	0	0	0	2	26	31	4	62
367523	k__Bacteria, p__Bacteroidetes, c__Flavobacteriia, o__Flavobacteriales, f__Flavobacteriaceae, g__Flavobacterium, s__	0	0	0	0	0	0	0	0	0	0	0	0	0	0	0	0	0	0	0	0	0	8	0	0	2	0	0	0	0	0	3
366392	k__Bacteria, p__Actinobacteria, c__Coriobacteriia, o__Coriobacteriales, f__Coriobacteriaceae, g__, s__	2	28	6	0	37	10	22	0	14	0	9	0	1	4	10	8	2	39	9	36	3	5	32	1	11	41	0	32	3	0	8
365948	k__Bacteria, p__Chloroflexi, c__Anaerolineae, o__SBR1031, f__A4b, g__, s__	0	0	0	0	0	0	0	0	0	0	2	0	0	0	0	0	0	0	0	0	0	0	0	0	0	0	0	0	0	0	0
365828	k__Bacteria, p__Actinobacteria, c__Actinobacteria, o__Actinomycetales, f__Nocardioidaceae, g__, s__	0	0	0	0	0	3	2	0	0	3	0	0	0	2	2	0	3	0	0	2	3	0	0	0	0	0	0	0	0	3	3
362371	k__Bacteria, p__Firmicutes, c__Clostridia, o__Clostridiales, f__, g__, s__	0	0	0	0	2	0	0	0	0	0	0	2	0	0	0	0	0	0	0	0	0	0	0	0	0	0	0	0	0	0	0
362188	k__Bacteria, p__Proteobacteria, c__Alphaproteobacteria, o__, f__, g__, s__	0	2	0	0	0	2	0	0	0	0	0	0	0	0	0	0	0	0	0	0	0	0	0	0	0	0	0	0	0	0	0
361111	k__Bacteria, p__Bacteroidetes, c__Sphingobacteriia, o__Sphingobacteriales, f__, g__, s__	0	33	0	0	0	0	0	0	0	0	0	0	0	0	0	0	0	0	0	0	0	0	0	0	0	0	0	0	0	0	0
359365	k__Bacteria, p__Proteobacteria, c__Deltaproteobacteria, o__Myxococcales, f__, g__, s__	0	0	0	0	0	0	0	0	0	0	0	0	0	0	0	0	0	0	0	0	0	0	0	0	0	0	0	0	0	0	0
358939	k__Bacteria, p__Firmicutes, c__Clostridia, o__Clostridiales, f__Lachnospiraceae, g__, s__	0	0	0	0	0	0	0	0	0	4	22	0	0	0	0	2	0	0	0	0	0	2	2	0	0	0	12	0	0	2	0
357930	k__Bacteria, p__Firmicutes, c__Clostridia, o__Clostridiales, f__Veillonellaceae, g__Dialister, s__	0	42	4	0	0	6	8	0	0	0	12	0	0	6	8	10	0	14	0	15	6	0	0	1	0	0	0	4	1	1	0
356964	k__Bacteria, p__Actinobacteria, c__Thermoleophilia, o__Solirubrobacterales, f__Patulibacteraceae, g__Patulibacter, s__	0	0	0	0	0	0	0	0	0	0	0	0	0	0	0	0	0	0	0	4	0	0	0	0	0	0	0	0	0	0	0
356760	k__Bacteria, p__Firmicutes, c__Erysipelotrichi, o__Erysipelotrichales, f__Erysipelotrichaceae, g__, s__	0	0	0	0	0	0	0	0	0	0	0	0	0	0	0	0	0	0	0	0	0	0	0	0	0	0	0	0	0	0	0
355361	k__Bacteria, p__Actinobacteria, c__Actinobacteria, o__Actinomycetales, f__Streptomycetaceae, g__, s__	0	0	0	0	0	0	2	0	0	0	0	0	0	0	0	0	0	0	0	0	0	0	0	0	0	0	0	0	0	0	0
355162	k__Bacteria, p__Bacteroidetes, c__Bacteroidia, o__Bacteroidales, f__Rikenellaceae, g__, s__	0	0	0	0	1	0	2	0	0	0	0	1	0	2	0	0	0	0	0	0	0	0	0	0	0	0	0	0	0	0	0
354971	k__Bacteria, p__Firmicutes, c__Bacilli, o__Lactobacillales, f__Lactobacillaceae, g__Lactobacillus, s__	0	0	0	0	0	0	0	0	0	0	0	0	0	0	0	2	0	0	0	150	0	0	0	0	0	0	0	0	6	0	31
353137	k__Bacteria, p__Bacteroidetes, c__Bacteroidia, o__Bacteroidales, f__, g__, s__	0	0	0	8	0	0	0	2	0	0	2	0	0	0	0	0	0	0	0	0	0	0	0	0	0	0	0	0	0	0	0
352105	k__Bacteria, p__Proteobacteria, c__Betaproteobacteria, o__, f__, g__, s__	0	0	2	0	0	2	0	0	0	0	0	0	0	0	0	2	0	0	0	0	0	0	0	0	0	0	0	0	0	0	0
351607	k__Bacteria, p__Firmicutes, c__Clostridia, o__Clostridiales, f__Ruminococcaceae, g__, s__	0	0	0	8	0	0	0	2	0	0	2	0	0	0	0	0	0	0	0	0	0	0	0	0	0	0	0	0	0	0	0
351593	k__Bacteria, p__Firmicutes, c__Clostridia, o__Clostridiales, f__, g__, s__	0	0	0	0	0	2	0	0	0	2	0	0	0	0	1	0	0	0	0	0	0	0	0	0	0	0	0	0	0	0	0
351135	k__Bacteria, p__Firmicutes, c__Clostridia, o__Clostridiales, f__[Mogibacteriaceae], g__, s__	0	0	2	0	0	0	0	0	0	0	0	0	0	0	0	0	0	0	0	0	0	0	0	0	0	0	0	0	0	0	0
350700	k__Bacteria, p__Actinobacteria, c__Actinobacteria, o__Actinomycetales, f__Cellulomonadaceae, g__Cellulomonas, s__	12	8	2	4	0	0	0	0	0	0	0	0	0	2	0	2	2	2	5	36	48	0	0	0	0	0	0	5	23	16	64
349970	k__Bacteria, p__Firmicutes, c__Clostridia, o__Clostridiales, f__Veillonellaceae, g__, s__	0	0	0	0	0	0	0	2	18	0	92	11	6	0	0	0	2	28	14	49	9	68	0	6	0	0	14	85	4	3	18
349700	k__Bacteria, p__Firmicutes, c__Clostridia, o__Clostridiales, f__Clostridiaceae, g__, s__	0	0	0	0	0	0	0	0	0	0	7	0	0	0	0	0	0	0	0	1	0	0	1	0	0	0	1	3	0	0	2
348376	k__Bacteria, p__Firmicutes, c__Clostridia, o__Clostridiales, f__Lachnospiraceae, g__[Ruminococcus], s__gnavus	1	0	0	24	0	0	8	6	1	0	6	0	0	8	0	0	0	0	0	5	0	0	0	1	0	0	0	0	0	3	0
348167	k__Bacteria, p__Proteobacteria, c__Gammaproteobacteria, o__Xanthomonadales, f__Xanthomonadaceae, g__, s__	0	0	0	0	0	0	2	0	0	0	0	0	0	2	0	0	0	0	0	2	0	0	0	0	0	0	0	0	0	0	0
348026	k__Bacteria, p__Firmicutes, c__Clostridia, o__Clostridiales, f__[Mogibacteriaceae], g__, s__	0	0	0	0	0	0	0	0	0	0	0	0	0	0	0	0	0	0	0	0	0	0	0	0	0	0	0	0	0	0	0
347367	k__Bacteria, p__Firmicutes, c__Bacilli, o__Lactobacillales, f__Lactobacillaceae, g__Lactobacillus, s__	1	0	0	520	1	0	40	130	1	0	130	1	1	34	0	0	0	0	394	0	4	33	196	28	0	2	2	58	0	0	24
346870	k__Bacteria, p__Bacteroidetes, c__Bacteroidia, o__Bacteroidales, f__S24-7, g__, s__	0	0	0	0	0	1	0	0	0	1	0	0	0	0	1	0	0	0	0	0	0	0	0	0	0	0	0	0	0	0	0
345227	k__Bacteria, p__Proteobacteria, c__Alphaproteobacteria, o__Rhizobiales, f__, g__, s__	0	2	2	0	0	0	0	0	0	2	0	0	0	0	0	0	0	0	0	0	0	0	0	0	0	0	0	0	0	0	0
344920	k__Bacteria, p__Firmicutes, c__Clostridia, o__Clostridiales, f__Veillonellaceae, g__, s__	0	2	2	0	0	0	2	0	0	0	2	0	0	0	0	2	0	0	0	0	0	0	0	0	0	0	0	0	0	0	0
344798	k__Bacteria, p__Firmicutes, c__Clostridia, o__Clostridiales, f__Clostridiaceae, g__, s__	0	0	0	0	0	0	4	0	0	0	2	0	0	2	0	0	0	3	5	7	0	4	0	0	0	0	3	1	3	1	1
343503	k__Bacteria, p__Proteobacteria, c__Alphaproteobacteria, o__Sphingomonadales, f__Sphingomonadaceae, g__Kaistobacter, s__	0	0	0	0	0	0	0	0	0	2	0	0	0	0	0	0	0	0	0	0	0	0	0	0	0	0	0	0	0	0	0
343431	k__Bacteria, p__Firmicutes, c__Bacilli, o__Lactobacillales, f__Lactobacillaceae, g__Lactobacillus, s__reuteri	0	0	0	0	0	0	0	0	4	0	0	0	0	0	0	8	0	0	0	0	0	0	0	0	0	0	0	0	0	0	0
342962	k__Bacteria, p__Bacteroidetes, c__Bacteroidia, o__Bacteroidales, f__S24-7, g__, s__	0	0	0	0	0	0	0	0	0	0	0	0	0	0	0	0	0	0	0	0	0	0	0	0	0	0	0	0	0	0	0
339616	k__Bacteria, p__Proteobacteria, c__Betaproteobacteria, o__Burkholderiales, f__Oxalobacteraceae, g__Ralstonia, s__	0	15	3	4	0	1	8	1	0	1	1	0	0	7	1	2	2	5	2	0	7	0	0	0	7	0	2	1	1	0	10
339001	k__Bacteria, p__Firmicutes, c__Erysipelotrichi, o__Erysipelotrichales, f__Erysipelotrichaceae, g__Bulleidia, s__	8	190	34	64	103	66	142	6	8	0	98	8	16	78	230	38	32	28	160	260	3	784	369	2	70	149	41	30	45	108	12
338778	k__Bacteria, p__Firmicutes, c__Clostridia, o__Clostridiales, f__Lachnospiraceae, g__, s__	0	0	0	0	0	0	0	0	0	0	0	0	0	0	0	0	0	0	0	0	0	0	0	0	0	0	0	0	0	0	0
338517	k__Bacteria, p__Proteobacteria, c__Alphaproteobacteria, o__Rhizobiales, f__Bradyrhizobiaceae, g__, s__	0	0	2	4	0	4	0	0	2	0	0	0	0	2	2	0	1	0	0	0	0	0	0	0	0	0	2	0	0	0	0
337461	k__Bacteria, p__Firmicutes, c__Clostridia, o__Clostridiales, f__Lachnospiraceae, g__, s__	0	0	0	0	0	0	0	1	0	20	24	0	1	0	0	0	3	3	8	7	5	4	0	0	0	0	27	2	13	5	6
337004	k__Bacteria, p__Bacteroidetes, c__Bacteroidia, o__Bacteroidales, f__S24-7, g__, s__	0	0	0	0	0	0	0	0	0	0	0	0	0	0	0	0	0	0	0	0	0	0	0	0	0	0	0	0	3	0	0
336228	k__Bacteria, p__Firmicutes, c__Clostridia, o__Clostridiales, f__Veillonellaceae, g__Dialister, s__	6	66	2	8	12	30	4	37	58	10	358	22	5	54	6	36	12	87	10	128	10	16	23	3	20	0	7	148	28	36	58
336037	k__Bacteria, p__Firmicutes, c__Erysipelotrichi, o__Erysipelotrichales, f__Erysipelotrichaceae, g__Bulleidia, s__	0	0	0	0	0	0	0	0	2	0	3	0	0	0	0	0	2	0	0	1	0	6	0	0	7	0	0	4	0	1	0
335560	k__Bacteria, p__Proteobacteria, c__Betaproteobacteria, o__Gallionellales, f__Gallionellaceae, g__Gallionella, s__	0	0	0	0	0	0	0	0	0	0	0	0	0	0	0	0	0	0	0	0	0	0	0	0	0	0	1	0	0	0	0
335546	k__Bacteria, p__Firmicutes, c__Clostridia, o__Clostridiales, f__, g__, s__	0	0	6	0	0	6	0	0	0	0	4	0	0	0	0	8	0	0	1	8	0	0	0	0	3	2	0	10	1	3	3
335380	k__Bacteria, p__Proteobacteria, c__Deltaproteobacteria, o__NB1-j, f__, g__, s__	0	0	0	0	0	0	0	0	0	2	0	0	0	2	0	0	0	0	0	0	0	0	0	0	0	0	0	0	0	0	0
333330	k__Bacteria, p__Firmicutes, c__Clostridia, o__Clostridiales, f__Lachnospiraceae, g__, s__	0	0	0	0	0	0	0	0	0	0	0	0	0	0	2	0	0	0	0	0	0	0	0	0	0	0	0	0	0	0	0
332718	k__Bacteria, p__Firmicutes, c__Bacilli, o__Lactobacillales, f__Lactobacillaceae, g__Lactobacillus, s__	0	0	0	0	0	0	0	0	0	0	0	0	0	0	0	0	0	0	0	19	0	4	13	0	0	0	0	0	0	0	0
331274	k__Bacteria, p__Proteobacteria, c__Betaproteobacteria, o__, f__, g__, s__	0	0	0	0	0	0	0	0	0	0	0	0	0	0	0	0	0	0	0	0	0	0	0	1	0	0	7	0	0	0	0
331113	k__Bacteria, p__Firmicutes, c__Clostridia, o__Clostridiales, f__, g__, s__	0	0	0	0	0	0	6	0	0	0	0	0	0	2	10	0	0	0	0	0	0	0	0	0	0	0	0	0	0	0	0
329731	k__Bacteria, p__Proteobacteria, c__Alphaproteobacteria, o__Sphingomonadales, f__Sphingomonadaceae, g__Sphingobium, s__	0	0	0	0	0	0	0	0	0	0	2	0	0	0	0	0	0	0	0	0	0	0	0	0	0	0	0	0	0	0	0
329664	k__Bacteria, p__Proteobacteria, c__Betaproteobacteria, o__Burkholderiales, f__Comamonadaceae, g__, s__	0	0	0	0	0	0	2	0	6	0	2	0	0	2	0	4	0	0	0	0	0	0	0	0	0	0	1	0	0	0	0
329623	k__Bacteria, p__Firmicutes, c__Clostridia, o__Clostridiales, f__[Mogibacteriaceae], g__, s__	0	0	0	0	0	0	0	0	0	0	1	0	0	0	0	0	0	0	0	0	0	6	0	0	0	0	8	0	0	0	0
329074	k__Bacteria, p__Acidobacteria, c__, o__, f__, g__, s__	0	0	2	0	0	0	0	0	0	0	0	0	0	0	0	0	0	0	0	0	0	0	0	0	0	0	0	0	0	0	0
328957	k__Bacteria, p__Nitrospirae, c__Nitrospira, o__Nitrospirales, f__0319-6A21, g__, s__	0	0	0	0	0	0	0	0	0	2	0	0	0	0	0	0	0	0	0	0	0	0	0	0	0	0	1	0	0	0	0
328931	k__Bacteria, p__Proteobacteria, c__Alphaproteobacteria, o__Rhodobacterales, f__Rhodobacteraceae, g__, s__	0	0	0	0	0	0	0	0	2	0	0	0	0	0	0	0	0	0	0	0	0	0	0	0	0	0	0	0	0	0	0
328103	k__Bacteria, p__Firmicutes, c__Clostridia, o__Clostridiales, f__, g__, s__	0	0	0	0	0	0	0	0	0	0	0	0	0	0	0	0	0	0	0	0	0	0	0	0	0	0	0	0	0	0	0
327927	k__Bacteria, p__Firmicutes, c__Clostridia, o__Clostridiales, f__[Mogibacteriaceae], g__, s__	0	0	0	4	0	0	0	0	0	0	0	0	0	0	0	0	0	0	0	0	0	0	0	0	0	0	0	0	0	0	0
327272	k__Bacteria, p__Firmicutes, c__Clostridia, o__Clostridiales, f__, g__, s__	0	0	0	0	0	0	0	0	0	0	0	0	0	0	0	0	0	0	0	0	0	0	0	0	0	0	0	0	0	0	0
326569	k__Bacteria, p__Firmicutes, c__Clostridia, o__Clostridiales, f__Clostridiaceae, g__, s__	1	0	0	0	0	0	0	0	1	0	0	0	1	0	0	0	0	0	0	0	0	0	0	0	0	0	0	0	0	0	0
326054	k__Bacteria, p__Proteobacteria, c__Alphaproteobacteria, o__Sphingomonadales, f__Sphingomonadaceae, g__Sphingomonas, s__azotifigens	2	0	0	0	0	0	0	0	2	4	0	0	0	0	0	0	0	0	0	0	0	0	0	0	0	0	0	2	0	0	0
324532	k__Bacteria, p__Fusobacteria, c__Fusobacteriia, o__Fusobacteriales, f__Leptotrichiaceae, g__Leptotrichia, s__	2	8	0	0	0	4	4	15	36	0	49	29	11	0	4	2	12	16	106	3	0	1025	0	5	0	0	187	18	0	83	0
324252	k__Bacteria, p__Proteobacteria, c__Betaproteobacteria, o__Methylophilales, f__Methylophilaceae, g__, s__	0	0	0	0	3	0	0	0	0	0	0	3	0	0	0	0	0	0	0	3	0	0	0	0	0	0	0	0	0	0	0
324143	k__Bacteria, p__Proteobacteria, c__Gammaproteobacteria, o__Pseudomonadales, f__Moraxellaceae, g__Psychrobacter, s__	0	0	0	0	0	0	0	0	0	0	0	0	0	0	0	0	0	0	0	0	0	0	0	0	0	0	0	0	0	0	0
322380	k__Bacteria, p__Firmicutes, c__Clostridia, o__Clostridiales, f__Ruminococcaceae, g__, s__	0	0	0	0	0	0	0	0	0	0	0	0	0	0	0	0	0	0	0	0	0	0	0	0	0	0	0	0	0	0	0
321972	k__Bacteria, p__Bacteroidetes, c__Bacteroidia, o__Bacteroidales, f__Bacteroidaceae, g__Bacteroides, s__acidifaciens	2	0	1	0	1	0	2	0	2	0	0	1	1	2	0	1	1	0	0	2	0	0	0	0	1	0	1	0	0	1	0
321578	k__Bacteria, p__Proteobacteria, c__Deltaproteobacteria, o__NB1-j, f__, g__, s__	0	0	0	0	0	0	0	0	0	0	2	0	0	0	0	0	0	0	0	0	0	0	0	0	0	0	0	0	0	0	0
321019	k__Bacteria, p__Firmicutes, c__Clostridia, o__Clostridiales, f__Ruminococcaceae, g__, s__	0	0	0	0	0	0	0	0	0	0	0	0	0	0	0	0	0	0	0	0	0	0	0	0	0	0	0	0	0	0	0
320906	k__Bacteria, p__Firmicutes, c__Clostridia, o__Clostridiales, f__, g__, s__	0	0	0	0	0	0	0	0	0	0	0	0	0	0	0	0	0	0	0	2	0	0	0	0	0	0	0	0	0	1	9
319944	k__Bacteria, p__Actinobacteria, c__Thermoleophilia, o__Solirubrobacterales, f__, g__, s__	0	0	2	0	0	0	0	0	2	2	0	0	0	2	0	0	0	0	0	0	0	0	0	0	0	0	1	0	0	0	0
319784	k__Bacteria, p__Firmicutes, c__Clostridia, o__Clostridiales, f__, g__, s__	0	0	0	0	1	0	0	0	0	0	0	1	0	0	0	0	0	0	0	0	0	0	0	0	0	0	0	0	0	0	0
319761	k__Bacteria, p__Verrucomicrobia, c__[Pedosphaerae], o__[Pedosphaerales], f__, g__, s__	0	0	0	0	0	0	0	0	0	0	0	0	0	0	0	0	0	0	0	0	0	0	0	0	0	0	1	0	0	0	0
316765	k__Bacteria, p__Firmicutes, c__Bacilli, o__Lactobacillales, f__Streptococcaceae, g__Streptococcus, s__	2362	752	2542	856	1	739	2	214	1634	549	214	1	339	1	530	1999	12	28	30	99	14	5	135	68	33	264	1	316	19	3	0
316515	k__Bacteria, p__Firmicutes, c__Bacilli, o__Lactobacillales, f__Streptococcaceae, g__, s__	4369	832	5431	2392	764	4232	5312	598	3034	3146	598	764	1798	4518	3044	4254	1432	236	3028	186	3210	4285	9348	3418	1097	4446	30	1829	110	1265	1336
315846	k__Bacteria, p__Bacteroidetes, c__Bacteroidia, o__Bacteroidales, f__[Barnesiellaceae], g__, s__	0	0	0	0	0	0	0	0	0	0	0	0	0	0	0	0	0	0	0	0	0	0	0	0	0	0	0	0	0	0	0
314077	k__Bacteria, p__Proteobacteria, c__Gammaproteobacteria, o__Xanthomonadales, f__Sinobacteraceae, g__, s__	0	0	0	0	0	2	0	0	0	2	2	0	0	2	0	0	0	0	0	0	0	0	0	0	0	0	2	0	0	0	0
313925	k__Bacteria, p__Proteobacteria, c__Alphaproteobacteria, o__, f__, g__, s__	0	0	0	0	0	0	0	0	0	0	4	0	0	0	0	0	0	0	0	0	0	0	0	0	0	0	0	0	0	0	0
313878	k__Bacteria, p__Bacteroidetes, c__Bacteroidia, o__Bacteroidales, f__S24-7, g__, s__	0	0	0	0	1	0	0	0	0	0	0	1	0	0	0	0	0	0	0	0	0	0	0	0	1	0	2	0	0	0	2
312973	k__Bacteria, p__Bacteroidetes, c__Bacteroidia, o__Bacteroidales, f__[Paraprevotellaceae], g__[Prevotella], s__	0	147	6	0	4	0	0	0	0	0	0	4	27	0	0	5	0	0	0	0	17	0	0	0	0	1	0	1	0	1	10
311659	k__Bacteria, p__Nitrospirae, c__Nitrospira, o__Nitrospirales, f__0319-6A21, g__, s__	0	2	0	0	0	0	0	0	2	4	6	0	0	4	0	0	0	0	0	0	0	0	0	0	0	0	2	0	0	0	0
311173	k__Bacteria, p__Proteobacteria, c__Epsilonproteobacteria, o__Campylobacterales, f__Helicobacteraceae, g__, s__	0	0	2	0	0	0	0	0	0	0	0	0	0	0	0	2	0	0	0	0	0	0	0	0	0	0	0	0	0	0	0
311035	k__Bacteria, p__Actinobacteria, c__Thermoleophilia, o__Gaiellales, f__Gaiellaceae, g__, s__	0	0	2	0	0	0	0	0	0	0	0	0	0	0	0	0	0	0	0	0	0	0	0	0	0	0	0	0	0	0	0
309422	k__Bacteria, p__Proteobacteria, c__Alphaproteobacteria, o__Rhodospirillales, f__Rhodospirillaceae, g__, s__	0	0	2	4	0	2	0	0	0	2	0	0	0	2	0	0	0	0	0	0	0	0	0	0	0	0	2	0	0	0	0
308507	k__Bacteria, p__Bacteroidetes, c__Bacteroidia, o__Bacteroidales, f__RF16, g__, s__	0	0	0	0	0	1	0	0	0	1	0	0	0	0	1	0	0	0	0	0	0	0	0	0	0	0	0	0	0	7	0
308451	k__Bacteria, p__Proteobacteria, c__Deltaproteobacteria, o__Desulfovibrionales, f__Desulfovibrionaceae, g__Desulfovibrio, s__	0	0	0	0	0	0	0	0	0	0	0	0	0	0	0	0	0	0	0	0	0	0	0	0	0	0	2	0	0	0	0
308099	k__Bacteria, p__Armatimonadetes, c__0319-6E2, o__, f__, g__, s__	0	0	2	4	0	0	0	0	0	6	2	0	2	4	2	2	0	0	0	0	0	0	1	0	0	0	1	0	0	0	0
306973	k__Bacteria, p__Proteobacteria, c__Deltaproteobacteria, o__Myxococcales, f__Myxococcaceae, g__Anaeromyxobacter, s__	0	0	0	0	0	0	0	0	0	0	2	0	0	0	0	0	0	0	0	0	0	0	0	0	0	0	0	0	0	0	0
306016	k__Bacteria, p__Proteobacteria, c__Alphaproteobacteria, o__Rhodobacterales, f__Rhodobacteraceae, g__, s__	0	2	0	0	0	0	0	0	0	0	0	0	0	0	0	0	0	0	0	0	0	0	0	0	0	0	0	0	0	0	0
305275	k__Bacteria, p__Firmicutes, c__Clostridia, o__Clostridiales, f__Ruminococcaceae, g__, s__	0	0	2	0	1	0	0	0	0	0	0	1	0	0	0	1	0	0	0	0	0	0	0	0	0	0	0	0	0	0	0
305167	k__Bacteria, p__Bacteroidetes, c__[Saprospirae], o__[Saprospirales], f__Chitinophagaceae, g__, s__	0	0	0	0	0	0	0	0	0	2	0	0	2	0	0	0	0	0	0	0	0	0	0	0	0	0	0	0	0	0	0
304563	k__Bacteria, p__Firmicutes, c__Erysipelotrichi, o__Erysipelotrichales, f__Erysipelotrichaceae, g__Catenibacterium, s__	0	1	0	0	0	0	2	0	0	0	0	0	1	2	0	0	0	0	0	0	0	0	0	0	0	0	0	0	0	0	0
303251	k__Bacteria, p__Proteobacteria, c__Deltaproteobacteria, o__Desulfovibrionales, f__Desulfovibrionaceae, g__, s__	0	0	0	0	0	0	0	0	0	0	0	0	0	0	0	0	0	0	0	6	0	0	0	0	0	0	0	0	0	0	0
301554	k__Bacteria, p__Actinobacteria, c__Actinobacteria, o__Actinomycetales, f__Nocardioidaceae, g__, s__	0	0	2	0	0	0	0	0	0	8	0	0	0	0	0	0	0	0	0	0	0	0	0	0	0	0	0	0	0	0	0
301109	k__Bacteria, p__Tenericutes, c__Mollicutes, o__RF39, f__, g__, s__	0	2	0	0	3	6	2	0	0	0	9	2	0	12	0	0	1	1	12	72	0	34	3	0	0	0	0	1	2	15	0
299943	k__Bacteria, p__Firmicutes, c__Bacilli, o__Lactobacillales, f__Streptococcaceae, g__Lactococcus, s__	0	0	2	0	0	0	0	0	0	0	0	0	0	0	0	2	0	0	0	0	0	0	0	0	0	0	0	0	0	0	0
299879	k__Bacteria, p__Firmicutes, c__Bacilli, o__Lactobacillales, f__Leuconostocaceae, g__, s__	0	0	0	0	0	0	0	0	2	0	0	0	0	0	0	0	0	0	0	0	0	0	0	0	0	0	0	0	0	0	0
299659	k__Bacteria, p__Firmicutes, c__Bacilli, o__Lactobacillales, f__Streptococcaceae, g__Streptococcus, s__	0	0	0	0	0	0	0	0	0	4	4	0	0	0	0	0	0	0	0	0	0	0	0	0	0	0	1	0	0	0	0
298659	k__Bacteria, p__Firmicutes, c__Clostridia, o__Clostridiales, f__, g__, s__	0	0	0	0	0	2	0	0	0	0	0	0	0	0	0	0	0	0	0	0	0	0	0	0	0	0	0	0	0	0	0
297442	k__Bacteria, p__Proteobacteria, c__Gammaproteobacteria, o__Alteromonadales, f__Alteromonadaceae, g__Cellvibrio, s__	0	0	0	0	0	0	2	0	0	0	0	0	0	2	0	0	0	0	0	9	0	0	0	0	0	0	0	0	0	0	0
297365	k__Bacteria, p__Firmicutes, c__Bacilli, o__Bacillales, f__Bacillaceae, g__Anoxybacillus, s__kestanbolensis	0	0	0	0	0	4	0	0	0	3	0	0	0	0	3	0	0	0	0	0	0	0	0	0	0	0	0	0	3	0	0
295031	k__Bacteria, p__Proteobacteria, c__Gammaproteobacteria, o__Pseudomonadales, f__Pseudomonadaceae, g__Pseudomonas, s__fragi	0	5	5	0	0	0	2	0	0	0	0	0	0	2	0	3	0	2	0	0	1	0	0	0	0	0	0	0	0	0	0
294946	k__Bacteria, p__Acidobacteria, c__Acidobacteriia, o__Acidobacteriales, f__Koribacteraceae, g__, s__	0	0	0	0	0	0	0	0	2	0	2	0	0	0	4	2	0	0	0	0	0	0	0	0	0	0	2	0	0	0	0
294351	k__Bacteria, p__Firmicutes, c__Clostridia, o__Clostridiales, f__Lachnospiraceae, g__Butyrivibrio, s__	0	0	0	0	0	0	2	0	0	0	0	0	0	0	0	0	0	0	0	2	0	0	3	0	0	0	0	0	0	0	0
292458	k__Bacteria, p__Spirochaetes, c__Spirochaetes, o__Spirochaetales, f__Spirochaetaceae, g__Treponema, s__	0	4	0	0	0	0	0	0	0	0	2	0	0	0	0	0	0	0	0	0	0	0	0	1	0	0	0	0	0	0	0
292083	k__Bacteria, p__Acidobacteria, c__Acidobacteriia, o__Acidobacteriales, f__Koribacteraceae, g__, s__	0	0	0	0	0	0	0	0	0	0	0	0	0	0	0	0	0	0	0	0	0	0	0	0	0	0	0	0	0	0	0
291846	k__Bacteria, p__Actinobacteria, c__Actinobacteria, o__Actinomycetales, f__Corynebacteriaceae, g__Corynebacterium, s__	0	0	0	0	0	0	0	0	0	0	0	0	0	0	0	0	0	0	0	0	0	0	0	0	0	0	0	0	0	10	0
290525	k__Bacteria, p__Proteobacteria, c__Betaproteobacteria, o__, f__, g__, s__	0	0	0	0	0	0	0	0	0	0	0	0	0	0	0	0	0	0	0	0	0	0	0	0	0	0	0	0	0	0	0
290002	k__Bacteria, p__Firmicutes, c__Clostridia, o__Clostridiales, f__Ruminococcaceae, g__, s__	0	0	0	0	0	0	2	0	0	0	0	0	0	2	0	0	0	0	0	0	0	0	0	0	0	0	0	0	0	0	0
289530	k__Bacteria, p__Chloroflexi, c__Chloroflexi, o__[Roseiflexales], f__[Kouleothrixaceae], g__, s__	0	0	0	0	0	0	0	0	0	2	0	0	0	0	0	0	0	0	0	0	0	0	0	0	0	0	0	0	0	0	0
289341	k__Bacteria, p__Spirochaetes, c__Spirochaetes, o__Spirochaetales, f__Spirochaetaceae, g__Treponema, s__	0	0	0	0	1	2	0	0	0	0	0	0	0	0	0	0	1	1	0	1	0	0	0	0	0	0	2	0	0	1	0
288556	k__Bacteria, p__Firmicutes, c__Clostridia, o__Clostridiales, f__Lachnospiraceae, g__Oribacterium, s__	82	178	182	140	209	220	492	25	28	88	311	0	97	186	382	40	1	25	13	87	20	102	31	8	3	27	23	29	41	6	78
288026	k__Bacteria, p__Firmicutes, c__Clostridia, o__Clostridiales, f__, g__, s__	0	0	0	0	0	0	0	0	0	0	0	0	0	0	0	0	0	0	0	0	0	0	0	0	0	0	0	0	0	0	0
286367	k__Bacteria, p__Actinobacteria, c__Acidimicrobiia, o__Acidimicrobiales, f__EB1017, g__, s__	0	0	0	0	0	0	0	0	0	0	0	0	0	0	0	0	0	0	0	0	0	0	0	0	0	0	1	0	0	0	0
280968	k__Bacteria, p__Bacteroidetes, c__Sphingobacteriia, o__Sphingobacteriales, f__Sphingobacteriaceae, g__Sphingobacterium, s__multivorum	0	0	0	0	0	0	0	0	0	0	0	0	0	0	0	0	0	0	0	0	7	1	0	0	0	0	0	0	0	0	0
280567	k__Bacteria, p__Bacteroidetes, c__Bacteroidia, o__Bacteroidales, f__Prevotellaceae, g__Prevotella, s__	12	170	72	8	7	132	112	5	8	2	245	61	18	80	22	36	20	36	128	10	1	198	149	48	24	10	244	70	40	29	146
279948	k__Bacteria, p__Proteobacteria, c__Gammaproteobacteria, o__Pseudomonadales, f__Pseudomonadaceae, g__Pseudomonas, s__	4	6	10	16	0	0	0	0	2	0	2	28	1	0	0	0	0	0	0	0	0	1	0	0	0	0	0	0	0	0	0
279567	k__Bacteria, p__Proteobacteria, c__Deltaproteobacteria, o__Myxococcales, f__Haliangiaceae, g__, s__	0	0	2	0	0	0	0	0	0	0	0	0	0	0	0	0	0	0	0	0	0	0	0	0	0	0	0	0	0	0	0
279074	k__Bacteria, p__Proteobacteria, c__Gammaproteobacteria, o__Xanthomonadales, f__Xanthomonadaceae, g__, s__	0	4	0	0	0	0	0	0	0	0	0	0	0	0	0	0	0	1	0	0	2	0	0	0	0	0	0	0	0	0	0
278565	k__Bacteria, p__Proteobacteria, c__Gammaproteobacteria, o__Xanthomonadales, f__Sinobacteraceae, g__, s__	0	0	2	0	0	0	0	0	0	0	0	0	0	0	0	0	0	0	0	0	0	0	0	0	0	0	0	0	0	0	0
278164	k__Bacteria, p__Acidobacteria, c__Solibacteres, o__Solibacterales, f__Solibacteraceae, g__Candidatus Solibacter, s__	2	0	0	4	0	2	0	0	0	2	4	0	0	8	0	2	0	0	0	0	0	0	0	0	0	0	2	0	0	0	0
276580	k__Bacteria, p__Firmicutes, c__Clostridia, o__Clostridiales, f__, g__, s__	0	0	0	0	0	0	0	0	0	0	0	0	0	0	0	0	0	0	0	0	0	0	0	0	0	0	0	0	0	0	0
276168	k__Bacteria, p__Proteobacteria, c__Gammaproteobacteria, o__Pseudomonadales, f__Pseudomonadaceae, g__, s__	2	8	4	12	0	4	0	0	6	0	0	0	0	2	2	0	0	0	0	0	0	0	0	0	0	0	0	0	0	0	0
275845	k__Bacteria, p__Firmicutes, c__Bacilli, o__Lactobacillales, f__Lactobacillaceae, g__Lactobacillus, s__	10	0	2	2160	0	2	2	540	6	2	540	0	1	2	2	2	0	12	0	8	0	19	67	169	0	1	0	55	0	1	8
275631	k__Bacteria, p__Bacteroidetes, c__Bacteroidia, o__Bacteroidales, f__S24-7, g__, s__	0	1	0	0	0	0	0	0	0	0	0	0	0	0	0	0	0	0	0	0	0	0	0	0	0	0	0	0	0	0	0
275139	k__Bacteria, p__Firmicutes, c__Clostridia, o__Clostridiales, f__, g__, s__	0	0	2	0	0	0	0	0	0	0	0	0	0	0	0	2	0	0	0	0	0	0	0	0	0	0	0	0	0	0	0
273479	k__Bacteria, p__Firmicutes, c__Clostridia, o__Clostridiales, f__, g__, s__	0	0	0	4	0	0	0	1	0	0	1	0	0	0	0	0	0	0	0	0	0	0	0	0	0	0	0	0	0	0	0
273466	k__Bacteria, p__Firmicutes, c__Erysipelotrichi, o__Erysipelotrichales, f__Erysipelotrichaceae, g__Allobaculum, s__	0	2	0	0	0	0	0	0	0	0	0	0	0	0	0	0	0	0	0	0	0	0	0	0	0	0	0	0	0	0	0
272850	k__Bacteria, p__Bacteroidetes, c__Bacteroidia, o__Bacteroidales, f__S24-7, g__, s__	0	0	0	0	0	0	2	0	0	0	0	0	0	2	0	0	0	0	0	0	0	0	0	0	1	0	1	0	0	0	0
272294	k__Bacteria, p__Firmicutes, c__Clostridia, o__Clostridiales, f__Lachnospiraceae, g__Butyrivibrio, s__	0	0	0	0	0	0	4	4	0	0	13	0	75	0	0	0	3	63	0	56	1	3	0	1	0	0	15	3	2	13	10
271159	k__Bacteria, p__Firmicutes, c__Bacilli, o__Lactobacillales, f__Carnobacteriaceae, g__Granulicatella, s__	466	1882	882	3152	200	2248	1704	1598	402	1604	1185	1309	466	1512	1950	1440	817	1078	1038	797	2698	1828	1076	1099	796	912	545	606	367	792	536
270707	k__Bacteria, p__Bacteroidetes, c__Bacteroidia, o__Bacteroidales, f__S24-7, g__, s__	0	0	0	0	0	0	0	0	0	0	0	0	0	0	0	0	0	0	0	0	0	0	0	0	0	0	0	0	0	0	3
270391	k__Bacteria, p__Bacteroidetes, c__Bacteroidia, o__Bacteroidales, f__Rikenellaceae, g__, s__	0	0	0	0	0	0	0	0	0	0	0	0	0	0	0	0	0	0	3	0	0	0	0	0	0	0	0	0	0	0	0
269774	k__Bacteria, p__Proteobacteria, c__Gammaproteobacteria, o__Pseudomonadales, f__Moraxellaceae, g__Psychrobacter, s__pulmonis	0	2	0	0	0	0	0	0	0	0	0	0	0	0	0	0	0	0	0	0	0	0	0	0	0	0	0	0	0	0	0
267263	k__Bacteria, p__Proteobacteria, c__Epsilonproteobacteria, o__Campylobacterales, f__Campylobacteraceae, g__Campylobacter, s__	6	78	20	52	21	14	78	34	34	118	253	35	216	28	22	36	57	85	11	25	30	42	24	0	9	73	6	8	21	28	134
267039	k__Bacteria, p__Firmicutes, c__Clostridia, o__Clostridiales, f__Lachnospiraceae, g__Blautia, s__	0	0	0	0	0	0	0	0	0	0	0	0	0	0	0	0	1	0	1	0	0	0	0	0	0	0	0	0	0	0	0
266976	k__Bacteria, p__Bacteroidetes, c__Bacteroidia, o__Bacteroidales, f__S24-7, g__, s__	0	0	0	0	0	0	0	0	0	0	0	0	1	0	0	0	0	0	0	0	0	0	0	0	0	0	0	0	0	0	0
266061	k__Bacteria, p__Firmicutes, c__Clostridia, o__Clostridiales, f__, g__, s__	0	0	0	0	0	0	0	0	0	4	16	0	0	0	0	0	0	3	0	1	0	0	0	0	0	0	0	0	0	0	2
265483	k__Bacteria, p__Firmicutes, c__Clostridia, o__Clostridiales, f__Ruminococcaceae, g__Oscillospira, s__	0	0	0	0	1	0	0	0	0	0	0	1	0	0	0	0	0	0	0	0	0	0	0	0	0	0	0	0	0	0	0
264735	k__Bacteria, p__SR1, c__, o__, f__, g__, s__	2	22	0	4	0	28	4	3	0	0	21	36	0	8	0	8	36	2	137	22	0	346	51	3	8	5	15	48	0	29	9
264416	k__Bacteria, p__Proteobacteria, c__Betaproteobacteria, o__Burkholderiales, f__Comamonadaceae, g__, s__	0	2	0	80	0	24	8	0	6	0	2	77	11	176	0	8	36	3	8	1	1	13	35	186	8	1	9	11	0	7	53
263136	k__Bacteria, p__Chloroflexi, c__Anaerolineae, o__Caldilineales, f__Caldilineaceae, g__Caldilinea, s__	0	0	0	0	0	0	0	0	0	0	2	0	0	0	0	0	0	0	0	0	0	0	0	0	0	0	0	0	0	0	0
263035	k__Bacteria, p__Planctomycetes, c__Pla4, o__, f__, g__, s__	0	0	0	0	0	0	0	0	0	0	0	0	0	0	0	0	0	0	0	0	0	0	0	0	0	0	0	0	0	0	0
262857	k__Bacteria, p__Firmicutes, c__Bacilli, o__Bacillales, f__Staphylococcaceae, g__, s__	0	0	0	0	0	0	0	0	0	0	0	0	0	0	0	0	0	0	0	0	0	0	0	0	0	0	0	0	0	0	0
262551	k__Bacteria, p__Firmicutes, c__Clostridia, o__Clostridiales, f__Peptococcaceae, g__, s__	0	24	8	28	0	10	6	1	0	0	4	0	0	2	2	6	0	0	0	1	1	0	5	0	3	0	1	0	0	0	0
262399	k__Bacteria, p__Bacteroidetes, c__Bacteroidia, o__Bacteroidales, f__S24-7, g__, s__	0	0	0	12	0	0	0	3	0	0	3	0	0	0	0	0	0	0	0	0	0	0	0	0	0	0	0	0	0	0	0
261350	k__Bacteria, p__Bacteroidetes, c__Bacteroidia, o__Bacteroidales, f__S24-7, g__, s__	0	0	0	0	0	0	0	0	0	0	0	0	1	0	0	0	0	0	0	0	0	0	0	0	0	0	0	0	0	0	0
260834	k__Bacteria, p__Actinobacteria, c__Acidimicrobiia, o__Acidimicrobiales, f__, g__, s__	0	0	0	0	0	0	0	0	0	0	0	0	0	0	0	0	0	0	0	0	0	0	0	0	0	0	0	0	0	0	0
259321	k__Bacteria, p__Firmicutes, c__Clostridia, o__Clostridiales, f__Veillonellaceae, g__, s__	0	8	2	0	3	16	6	0	0	0	0	0	0	0	2	8	0	0	0	0	0	0	15	0	2	5	0	0	0	0	0
259096	k__Bacteria, p__Firmicutes, c__Clostridia, o__Clostridiales, f__, g__, s__	2	0	0	0	0	0	0	0	0	0	0	0	0	0	0	0	0	0	0	0	0	0	0	0	0	0	0	0	0	0	0
257902	k__Bacteria, p__NC10, c__12-24, o__JH-WHS47, f__, g__, s__	0	0	0	0	0	0	0	0	0	0	0	0	0	0	0	0	0	0	0	0	0	0	0	0	0	0	0	0	0	0	0
257807	k__Bacteria, p__Actinobacteria, c__Rubrobacteria, o__Rubrobacterales, f__Rubrobacteraceae, g__Rubrobacter, s__	0	4	0	0	0	0	0	0	0	0	0	0	0	0	0	0	0	0	0	0	0	0	0	0	0	0	0	0	0	0	0
257714	k__Bacteria, p__Chloroflexi, c__Ktedonobacteria, o__Thermogemmatisporales, f__Thermogemmatisporaceae, g__, s__	0	0	0	0	0	4	0	0	0	0	0	0	0	2	0	0	0	0	0	0	0	0	0	0	0	0	0	0	0	0	0
257531	k__Bacteria, p__Actinobacteria, c__Thermoleophilia, o__Gaiellales, f__Gaiellaceae, g__, s__	4	2	2	0	0	0	2	0	0	2	4	0	4	4	0	0	0	0	0	0	0	0	0	0	0	0	1	0	0	0	0
257278	k__Bacteria, p__Fusobacteria, c__Fusobacteriia, o__Fusobacteriales, f__Leptotrichiaceae, g__Leptotrichia, s__	95	3	15	0	1	24	8	0	66	19	0	1	38	7	19	12	0	50	2	0	5	0	10	0	0	0	0	1	0	0	0
257035	k__Bacteria, p__Planctomycetes, c__Planctomycetia, o__Gemmatales, f__Gemmataceae, g__, s__	0	2	0	0	0	0	0	0	0	0	0	0	0	0	2	0	0	0	0	0	0	0	0	0	0	0	0	0	0	0	0
256432	k__Bacteria, p__Elusimicrobia, c__Elusimicrobia, o__FAC88, f__, g__, s__	0	0	0	0	0	0	0	0	0	0	0	0	0	2	0	0	0	0	0	0	0	0	0	0	0	0	1	0	0	0	0
256109	k__Bacteria, p__Proteobacteria, c__Betaproteobacteria, o__Rhodocyclales, f__Rhodocyclaceae, g__Dok59, s__	0	0	0	4	0	2	0	0	2	0	2	0	0	2	0	0	0	0	0	0	0	0	0	0	0	0	0	0	0	0	0
255518	k__Bacteria, p__Proteobacteria, c__Betaproteobacteria, o__Burkholderiales, f__Comamonadaceae, g__, s__	0	0	2	4	0	0	4	1	0	0	1	0	0	3	0	1	1	0	0	3	0	0	0	1	0	0	0	0	0	0	6
254846	k__Bacteria, p__Firmicutes, c__Clostridia, o__Clostridiales, f__Lachnospiraceae, g__, s__	0	4	0	4	0	0	2	209	126	436	939	98	282	0	4	0	311	300	752	288	557	1025	0	0	0	0	371	258	330	219	428
254634	k__Bacteria, p__Acidobacteria, c__S035, o__, f__, g__, s__	0	0	0	0	0	2	0	0	0	0	0	0	0	2	0	0	0	0	0	0	0	0	0	0	0	0	0	0	0	0	0
254392	k__Bacteria, p__Proteobacteria, c__Betaproteobacteria, o__Ellin6067, f__, g__, s__	0	0	0	0	0	0	0	0	0	2	2	0	0	0	0	0	0	0	0	0	0	0	0	0	0	0	0	0	0	0	0
254346	k__Bacteria, p__Actinobacteria, c__Rubrobacteria, o__Rubrobacterales, f__Rubrobacteraceae, g__, s__	0	0	0	0	0	0	0	0	0	0	0	0	0	0	0	0	0	0	0	0	0	0	0	0	0	0	0	0	0	0	0
254103	k__Bacteria, p__Actinobacteria, c__Thermoleophilia, o__Gaiellales, f__Gaiellaceae, g__, s__	0	0	0	0	0	0	0	0	0	0	0	0	0	0	2	0	0	0	0	0	0	0	0	0	0	0	0	0	0	0	0
253644	k__Bacteria, p__Proteobacteria, c__Deltaproteobacteria, o__Syntrophobacterales, f__Syntrophobacteraceae, g__, s__	0	2	0	4	0	4	2	0	8	2	4	0	0	0	2	0	0	0	0	0	0	0	0	0	0	0	3	0	0	0	0
253615	k__Bacteria, p__Actinobacteria, c__Thermoleophilia, o__Gaiellales, f__Gaiellaceae, g__, s__	0	0	0	0	0	0	0	0	0	2	0	0	0	0	0	0	0	0	0	0	0	0	0	0	0	0	0	0	0	0	0
253524	k__Bacteria, p__Gemmatimonadetes, c__Gemm-1, o__, f__, g__, s__	0	0	0	0	0	0	0	0	0	2	0	0	0	0	0	0	0	0	0	0	0	0	0	0	0	0	0	0	0	0	0
253167	k__Bacteria, p__Proteobacteria, c__Alphaproteobacteria, o__Rhizobiales, f__Hyphomicrobiaceae, g__Rhodoplanes, s__	0	0	8	4	0	6	0	0	2	12	4	0	2	2	2	0	0	0	0	0	0	0	0	0	0	0	6	0	0	0	0
253010	k__Bacteria, p__Proteobacteria, c__Alphaproteobacteria, o__Rhodospirillales, f__Rhodospirillaceae, g__, s__	0	0	0	0	0	0	0	0	0	0	0	0	0	0	0	0	0	0	0	0	0	0	0	0	0	0	1	0	0	0	0
252567	k__Bacteria, p__GAL15, c__, o__, f__, g__, s__	0	0	0	0	0	2	0	0	0	0	2	0	0	0	0	0	0	0	0	0	0	0	0	0	0	0	1	0	0	0	0
252119	k__Bacteria, p__Actinobacteria, c__Actinobacteria, o__Actinomycetales, f__Micrococcaceae, g__, s__	0	0	0	0	0	2	2	0	0	0	0	0	0	0	2	0	0	0	0	0	0	0	0	0	0	0	0	0	0	0	0
252101	k__Bacteria, p__Proteobacteria, c__Betaproteobacteria, o__Burkholderiales, f__Oxalobacteraceae, g__Janthinobacterium, s__lividum	0	0	2	12	0	0	0	0	2	0	0	0	2	0	0	0	0	0	0	0	0	0	0	0	0	0	0	0	0	0	0
251133	k__Bacteria, p__Nitrospirae, c__Nitrospira, o__Nitrospirales, f__0319-6A21, g__, s__	2	0	4	12	0	2	0	0	0	8	2	0	0	0	2	0	0	0	0	0	0	0	0	0	0	0	2	0	0	0	0
250967	k__Bacteria, p__Proteobacteria, c__Deltaproteobacteria, o__Myxococcales, f__, g__, s__	0	2	0	0	0	0	0	0	0	0	0	0	0	0	0	0	0	0	0	0	0	0	0	0	0	0	0	0	0	0	0
250780	k__Bacteria, p__Proteobacteria, c__Betaproteobacteria, o__Rhodocyclales, f__Rhodocyclaceae, g__, s__	0	2	4	0	0	0	0	0	0	0	0	0	0	0	0	0	0	0	0	0	0	0	0	0	0	0	0	0	0	0	0
250572	k__Bacteria, p__Actinobacteria, c__Actinobacteria, o__Actinomycetales, f__Micromonosporaceae, g__Actinoplanes, s__	0	0	0	0	0	0	0	0	0	2	0	0	0	0	0	0	0	0	0	0	0	0	0	0	0	0	1	0	0	0	0
250368	k__Bacteria, p__Armatimonadetes, c__0319-6E2, o__, f__, g__, s__	0	0	0	0	0	0	0	0	2	0	0	0	0	0	0	0	0	0	0	0	0	0	0	0	0	0	0	0	0	0	0
250288	k__Bacteria, p__Firmicutes, c__Clostridia, o__Clostridiales, f__Peptostreptococcaceae, g__, s__	0	0	0	0	0	0	0	16	26	0	5	4	17	0	2	0	22	3	48	8	2	29	21	3	7	0	57	148	18	6	51
250187	k__Bacteria, p__Proteobacteria, c__Gammaproteobacteria, o__Legionellales, f__, g__, s__	0	0	0	0	0	0	2	0	0	0	0	0	0	1	0	0	0	0	0	0	0	0	0	0	0	0	0	0	0	0	0
250038	k__Bacteria, p__Firmicutes, c__Clostridia, o__Clostridiales, f__Lachnospiraceae, g__Oribacterium, s__	4	72	2	72	21	30	134	0	0	2	0	0	0	14	130	42	0	0	0	0	0	0	156	0	18	3	4	0	0	0	0
249472	k__Bacteria, p__Chloroflexi, c__Anaerolineae, o__SBR1031, f__A4b, g__, s__	0	0	0	0	0	0	0	0	0	0	0	0	0	0	0	0	0	0	0	0	0	0	0	0	0	0	1	0	0	0	0
248472	k__Bacteria, p__Proteobacteria, c__Betaproteobacteria, o__Thiobacterales, f__, g__, s__	0	0	0	0	0	0	0	0	0	2	0	0	0	0	0	0	0	0	0	0	0	0	0	22	0	0	3	0	0	0	0
247715	k__Bacteria, p__Bacteroidetes, c__Bacteroidia, o__Bacteroidales, f__S24-7, g__, s__	0	0	1	0	0	0	0	0	0	0	0	0	0	0	0	1	0	0	0	3	0	0	0	0	2	0	0	0	0	0	0
246860	k__Bacteria, p__Proteobacteria, c__Alphaproteobacteria, o__Rhodospirillales, f__Rhodospirillaceae, g__, s__	0	0	0	0	0	0	0	0	0	0	0	0	0	0	0	2	0	0	0	0	0	0	0	0	0	0	2	0	0	0	0
246169	k__Bacteria, p__Actinobacteria, c__Actinobacteria, o__Actinomycetales, f__, g__, s__	0	2	2	0	0	0	0	0	0	0	4	0	0	0	0	0	0	0	0	0	0	0	0	0	0	0	1	0	0	0	0
245951	k__Bacteria, p__Acidobacteria, c__[Chloracidobacteria], o__RB41, f__, g__, s__	2	2	0	0	0	0	0	0	2	0	0	0	2	0	0	0	0	0	0	0	0	0	0	0	0	0	1	0	0	0	0
245871	k__Bacteria, p__Actinobacteria, c__Thermoleophilia, o__Gaiellales, f__Gaiellaceae, g__, s__	0	0	0	0	0	0	0	0	0	0	0	0	0	0	0	0	0	0	0	0	0	0	0	0	0	0	1	0	0	0	0
245821	k__Bacteria, p__Proteobacteria, c__Deltaproteobacteria, o__[Entotheonellales], f__[Entotheonellaceae], g__, s__	0	0	0	0	0	0	0	0	0	0	0	0	0	0	0	0	0	0	0	0	0	0	0	0	0	0	0	0	0	0	0
245523	k__Bacteria, p__Bacteroidetes, c__Bacteroidia, o__Bacteroidales, f__, g__, s__	0	2	0	0	0	0	0	1	0	0	6	0	0	0	0	0	3	0	0	6	0	0	0	0	0	0	0	4	0	0	0
244837	k__Bacteria, p__Acidobacteria, c__Solibacteres, o__Solibacterales, f__, g__, s__	0	0	0	0	0	0	0	0	0	0	0	0	0	0	0	0	0	0	0	0	0	0	0	0	0	0	2	0	0	0	0
244494	k__Bacteria, p__Actinobacteria, c__Actinobacteria, o__Actinomycetales, f__Pseudonocardiaceae, g__Pseudonocardia, s__	0	0	1	0	0	0	0	0	0	0	0	0	0	0	0	1	0	3	0	0	0	0	0	0	0	0	0	0	0	0	0
243964	k__Bacteria, p__Proteobacteria, c__Alphaproteobacteria, o__Rhizobiales, f__, g__, s__	0	0	0	0	0	0	0	0	0	0	0	0	0	0	0	0	0	0	0	0	0	0	0	0	0	0	0	0	0	0	0
243855	k__Bacteria, p__Proteobacteria, c__Deltaproteobacteria, o__[Entotheonellales], f__[Entotheonellaceae], g__, s__	0	0	0	0	0	2	0	0	0	2	0	0	0	0	0	2	0	0	0	0	0	0	0	0	0	0	0	0	0	0	0
243653	k__Bacteria, p__Actinobacteria, c__Rubrobacteria, o__Rubrobacterales, f__Rubrobacteraceae, g__, s__	0	0	0	0	0	0	0	0	0	0	0	0	0	0	2	0	0	0	0	0	0	0	0	0	0	0	0	0	0	0	0
243171	k__Bacteria, p__Proteobacteria, c__Gammaproteobacteria, o__Alteromonadales, f__125ds10, g__, s__	0	0	0	0	0	0	0	0	0	0	0	0	0	0	0	2	0	0	0	0	0	0	0	0	0	0	0	0	0	0	0
242625	k__Bacteria, p__Actinobacteria, c__Actinobacteria, o__Actinomycetales, f__Corynebacteriaceae, g__Corynebacterium, s__	0	2	0	4	0	0	0	45	72	42	68	81	19	0	0	0	9	3	3	23	10	12	0	136	0	0	0	178	175	14	263
242612	k__Bacteria, p__Proteobacteria, c__Betaproteobacteria, o__MND1, f__, g__, s__	0	2	2	0	0	2	2	0	0	0	2	0	0	2	0	2	0	0	0	0	0	0	0	0	0	0	2	0	0	0	0
242534	k__Bacteria, p__Acidobacteria, c__Solibacteres, o__Solibacterales, f__, g__, s__	0	2	0	0	0	0	0	0	0	0	0	0	0	0	0	0	0	0	0	0	0	0	0	0	0	0	1	0	0	0	0
242400	k__Bacteria, p__Proteobacteria, c__Betaproteobacteria, o__Burkholderiales, f__Alcaligenaceae, g__, s__	0	0	0	0	0	0	0	0	0	0	0	0	0	0	0	0	0	0	0	3	0	0	0	0	0	0	0	0	0	0	0
241957	k__Bacteria, p__Planctomycetes, c__Planctomycetia, o__Pirellulales, f__Pirellulaceae, g__, s__	0	0	0	0	0	2	0	0	0	0	0	0	0	0	0	0	0	0	0	0	0	0	0	0	0	0	0	0	0	0	0
241343	k__Bacteria, p__Proteobacteria, c__Betaproteobacteria, o__Burkholderiales, f__Alcaligenaceae, g__Achromobacter, s__	0	0	0	0	0	0	0	0	0	0	0	0	0	0	0	0	0	0	0	0	0	0	0	0	0	0	0	0	0	0	0
241274	k__Bacteria, p__Gemmatimonadetes, c__Gemm-1, o__, f__, g__, s__	0	0	0	0	0	0	0	0	0	0	0	0	0	0	0	0	0	0	0	0	0	0	0	0	0	0	1	0	0	0	0
240866	k__Bacteria, p__Proteobacteria, c__Alphaproteobacteria, o__Rhodospirillales, f__Rhodospirillaceae, g__, s__	0	0	0	0	0	0	0	0	0	0	0	0	0	0	0	0	0	0	0	0	0	0	0	0	0	0	1	0	0	0	0
240430	k__Bacteria, p__Proteobacteria, c__Deltaproteobacteria, o__Myxococcales, f__, g__, s__	0	0	0	0	0	0	0	0	0	0	0	0	0	0	0	0	0	0	0	0	0	0	0	0	0	0	0	0	0	0	0
240298	k__Bacteria, p__Acidobacteria, c__Acidobacteria-6, o__iii1-15, f__, g__, s__	0	2	0	4	0	0	0	0	8	0	10	0	0	0	4	0	0	0	0	0	0	0	0	0	0	0	2	0	0	0	0
240295	k__Bacteria, p__Acidobacteria, c__Solibacteres, o__Solibacterales, f__Solibacteraceae, g__Candidatus Solibacter, s__	0	0	0	0	0	0	0	0	0	0	0	0	0	0	0	0	0	0	0	0	0	0	0	0	0	0	1	0	0	0	0
239747	k__Bacteria, p__Proteobacteria, c__Alphaproteobacteria, o__Rhizobiales, f__Phyllobacteriaceae, g__, s__	0	0	0	0	0	0	0	0	0	0	0	0	0	0	2	0	0	0	0	0	0	0	0	0	0	0	0	0	0	0	0
239571	k__Bacteria, p__Firmicutes, c__Bacilli, o__Lactobacillales, f__Lactobacillaceae, g__Lactobacillus, s__	0	2	0	8	1	0	2	2	0	0	2	1	1	2	0	0	0	0	0	0	0	0	0	0	0	0	0	0	0	0	0
239066	k__Bacteria, p__Proteobacteria, c__Deltaproteobacteria, o__Bdellovibrionales, f__Bacteriovoracaceae, g__, s__	0	0	0	0	0	0	0	0	0	2	0	0	0	0	0	0	0	0	0	0	0	0	0	0	0	0	0	0	0	0	0
238979	k__Bacteria, p__Planctomycetes, c__Planctomycetia, o__Gemmatales, f__Gemmataceae, g__, s__	0	0	0	0	0	0	2	0	0	0	2	0	0	0	0	0	0	0	0	0	0	0	0	0	0	0	0	0	0	0	0
236308	k__Bacteria, p__Firmicutes, c__Bacilli, o__Lactobacillales, f__Lactobacillaceae, g__Lactobacillus, s__iners	0	0	0	0	0	0	0	0	0	0	0	0	0	0	0	0	0	0	0	0	1	0	0	1	0	0	0	0	0	0	0
236255	k__Bacteria, p__Verrucomicrobia, c__[Spartobacteria], o__[Chthoniobacterales], f__[Chthoniobacteraceae], g__DA101, s__	0	0	2	0	0	6	2	0	2	6	8	0	17	2	2	0	0	0	0	0	0	0	0	0	0	0	6	0	0	0	0
236051	k__Bacteria, p__Proteobacteria, c__Deltaproteobacteria, o__Syntrophobacterales, f__Syntrophobacteraceae, g__, s__	0	0	2	0	0	0	0	0	0	2	0	0	0	0	0	0	0	0	0	0	0	0	0	0	0	0	0	0	0	0	0
235969	k__Bacteria, p__Planctomycetes, c__Planctomycetia, o__Gemmatales, f__Gemmataceae, g__, s__	0	0	2	0	0	0	0	0	0	0	0	0	0	0	0	0	0	0	0	0	0	0	0	0	0	0	0	0	0	0	0
235293	k__Bacteria, p__Actinobacteria, c__Thermoleophilia, o__Solirubrobacterales, f__, g__, s__	0	2	0	0	0	2	2	0	0	0	0	0	0	0	0	0	0	0	0	0	0	0	0	0	0	0	0	0	0	0	0
235262	k__Bacteria, p__Actinobacteria, c__Actinobacteria, o__Bifidobacteriales, f__Bifidobacteriaceae, g__Bifidobacterium, s__adolescentis	0	0	0	0	0	0	0	0	2	12	0	0	0	0	0	0	0	13	0	1	9	0	0	0	0	0	1	0	0	0	0
231447	k__Bacteria, p__Verrucomicrobia, c__Opitutae, o__Opitutales, f__Opitutaceae, g__Opitutus, s__	0	0	0	0	0	0	2	0	0	0	0	0	0	2	0	0	0	0	0	0	0	0	0	0	0	0	2	0	0	0	0
230031	k__Bacteria, p__Firmicutes, c__Clostridia, o__Clostridiales, f__Ruminococcaceae, g__, s__	0	4	0	0	0	6	0	0	4	0	20	0	2	0	2	4	0	0	0	1	1	6	4	0	2	0	0	0	0	0	0
229434	k__Bacteria, p__Proteobacteria, c__Alphaproteobacteria, o__Sphingomonadales, f__Sphingomonadaceae, g__Blastomonas, s__natatoria	0	0	0	0	0	0	0	0	2	2	2	0	0	0	0	0	0	0	0	0	0	0	0	2	0	0	0	0	0	0	0
228711	k__Bacteria, p__TM6, c__SJA-4, o__S1198, f__, g__, s__	0	0	0	0	0	0	8	0	0	0	0	0	0	6	0	0	0	0	1	0	0	0	0	0	0	0	0	0	0	0	0
228030	k__Bacteria, p__Proteobacteria, c__Gammaproteobacteria, o__Xanthomonadales, f__Sinobacteraceae, g__, s__	0	0	0	0	0	2	0	0	0	0	4	0	0	0	0	0	0	0	0	0	0	0	0	0	0	0	6	0	0	0	0
227534	k__Bacteria, p__Planctomycetes, c__Planctomycetia, o__Gemmatales, f__Isosphaeraceae, g__, s__	0	0	0	0	0	0	0	0	0	2	2	0	0	0	0	0	0	0	0	0	0	0	0	0	0	0	0	0	0	0	0
226743	k__Bacteria, p__Acidobacteria, c__[Chloracidobacteria], o__RB41, f__, g__, s__	0	0	0	0	0	0	0	0	2	0	0	0	0	0	0	2	0	0	0	0	0	0	0	0	0	0	0	0	0	0	0
226395	k__Bacteria, p__Actinobacteria, c__Acidimicrobiia, o__Acidimicrobiales, f__, g__, s__	2	0	0	0	0	0	2	0	0	0	0	0	0	2	0	0	0	0	0	0	0	0	0	0	0	0	0	0	0	0	0
225453	k__Bacteria, p__Proteobacteria, c__Gammaproteobacteria, o__Alteromonadales, f__Alteromonadaceae, g__Cellvibrio, s__	0	0	0	0	0	0	0	0	0	0	0	0	0	2	0	0	0	0	0	0	0	0	0	0	0	0	0	0	0	0	0
225377	k__Bacteria, p__Bacteroidetes, c__[Saprospirae], o__[Saprospirales], f__Chitinophagaceae, g__, s__	0	0	0	0	0	0	0	0	0	0	0	0	0	0	0	0	0	0	0	0	0	0	0	0	0	0	1	0	0	0	0
225284	k__Bacteria, p__Proteobacteria, c__Gammaproteobacteria, o__Pseudomonadales, f__Pseudomonadaceae, g__Pseudomonas, s__	1	6	0	0	0	5	4	0	1	4	0	0	0	3	4	0	0	12	1	8	136	3	0	1	1	2	46287	56	2	6	1
225201	k__Bacteria, p__Acidobacteria, c__Acidobacteriia, o__Acidobacteriales, f__Koribacteraceae, g__, s__	2	0	0	0	0	0	0	0	0	0	0	0	0	0	0	2	0	0	0	0	0	0	0	0	0	0	1	0	0	0	0
225129	k__Bacteria, p__Bacteroidetes, c__Cytophagia, o__Cytophagales, f__Cytophagaceae, g__, s__	0	0	0	0	0	0	0	0	0	0	0	0	0	0	2	0	0	0	0	0	0	0	0	0	0	0	0	0	0	0	0
224822	k__Bacteria, p__Firmicutes, c__Bacilli, o__Bacillales, f__, g__, s__	0	2	2	0	0	0	0	0	0	0	0	0	0	0	0	0	0	0	0	0	0	0	0	0	0	0	0	0	0	0	0
224790	k__Bacteria, p__Planctomycetes, c__Planctomycetia, o__Pirellulales, f__Pirellulaceae, g__, s__	0	0	0	0	0	0	0	0	0	0	0	0	0	0	0	0	0	0	0	0	0	0	0	0	0	0	1	0	0	0	0
224519	k__Bacteria, p__Planctomycetes, c__vadinHA49, o__DH61, f__, g__, s__	0	0	0	0	0	0	0	0	0	0	0	0	0	0	0	0	0	0	0	0	0	0	0	0	0	0	0	0	0	0	0
223948	k__Bacteria, p__Acidobacteria, c__[Chloracidobacteria], o__RB41, f__, g__, s__	0	0	0	0	0	0	0	0	0	0	2	0	0	0	0	0	0	0	0	0	0	0	0	0	0	0	0	0	0	0	0
223891	k__Bacteria, p__Proteobacteria, c__Alphaproteobacteria, o__Sphingomonadales, f__Sphingomonadaceae, g__Sphingopyxis, s__	0	0	0	0	0	0	0	0	0	4	0	0	0	0	0	0	0	0	0	0	0	0	0	0	0	0	0	0	0	0	0
223752	k__Bacteria, p__Chloroflexi, c__TK10, o__AKYG885, f__Dolo_23, g__, s__	0	0	0	0	0	0	0	0	0	0	0	0	0	0	0	0	0	0	0	0	0	0	0	0	0	0	1	0	0	0	0
223003	k__Bacteria, p__Proteobacteria, c__Deltaproteobacteria, o__Myxococcales, f__, g__, s__	0	0	0	0	0	0	0	0	0	0	0	0	0	2	0	0	0	0	0	0	0	0	0	0	0	0	0	0	0	0	0
222985	k__Bacteria, p__Acidobacteria, c__Acidobacteriia, o__Acidobacteriales, f__Koribacteraceae, g__, s__	0	4	4	0	0	2	0	0	6	2	8	0	0	0	2	0	0	0	0	0	0	0	0	0	0	0	6	0	0	0	0
221660	k__Bacteria, p__Firmicutes, c__Erysipelotrichi, o__Erysipelotrichales, f__Erysipelotrichaceae, g__RFN20, s__	0	7	0	0	0	0	0	0	0	0	0	0	0	0	0	0	0	0	0	0	0	0	0	0	0	0	0	0	0	0	0
220452	k__Bacteria, p__Acidobacteria, c__[Chloracidobacteria], o__RB41, f__, g__, s__	0	0	0	0	0	0	0	0	0	0	0	0	0	0	0	0	0	0	0	0	0	0	0	0	0	0	1	0	0	0	0
220011	k__Bacteria, p__Proteobacteria, c__Betaproteobacteria, o__Ellin6067, f__, g__, s__	0	0	0	4	0	0	2	0	0	0	0	0	0	0	0	0	0	0	0	0	0	0	0	0	0	0	0	0	0	0	0
219989	k__Bacteria, p__Actinobacteria, c__Actinobacteria, o__Actinomycetales, f__Nocardioidaceae, g__Propionicimonas, s__	0	0	0	0	0	0	0	0	0	0	0	0	0	0	0	0	0	0	0	0	0	0	0	0	0	0	0	0	0	0	3
219058	k__Bacteria, p__Acidobacteria, c__Acidobacteriia, o__Acidobacteriales, f__Koribacteraceae, g__, s__	0	0	2	0	0	2	2	0	0	0	2	0	0	0	0	0	0	0	0	0	0	0	0	0	0	0	1	0	0	0	0
218894	k__Bacteria, p__Actinobacteria, c__Acidimicrobiia, o__Acidimicrobiales, f__EB1017, g__, s__	0	0	0	0	0	0	0	0	0	0	0	0	0	0	0	0	0	0	0	0	0	0	0	0	0	0	2	0	0	0	0
217684	k__Bacteria, p__Chloroflexi, c__TK10, o__AKYG885, f__5B-12, g__, s__	0	0	0	4	0	0	0	0	0	0	0	0	0	0	0	0	0	0	0	0	0	0	0	0	0	0	0	0	0	0	0
217558	k__Bacteria, p__Actinobacteria, c__MB-A2-108, o__0319-7L14, f__, g__, s__	0	0	0	0	0	0	0	0	0	0	0	0	2	0	0	0	0	0	0	0	0	0	0	0	0	0	0	0	0	0	0
217322	k__Bacteria, p__Verrucomicrobia, c__[Spartobacteria], o__[Chthoniobacterales], f__[Chthoniobacteraceae], g__DA101, s__	0	0	0	4	0	0	0	0	0	0	2	0	4	0	0	0	0	0	0	0	0	0	0	0	0	0	3	0	0	0	0
216587	k__Bacteria, p__Bacteroidetes, c__Bacteroidia, o__Bacteroidales, f__Prevotellaceae, g__Prevotella, s__	0	0	0	0	0	0	0	0	0	0	2	0	0	0	0	0	0	0	0	0	0	0	0	0	0	0	0	0	0	0	0
216345	k__Bacteria, p__Actinobacteria, c__Actinobacteria, o__, f__, g__, s__	0	2	0	0	0	0	0	0	0	2	0	0	0	0	0	0	0	0	0	0	0	0	0	0	0	0	0	0	0	0	0
216155	k__Bacteria, p__Firmicutes, c__Clostridia, o__Clostridiales, f__, g__, s__	2	0	2	4	1	0	2	1	1	0	1	1	0	2	0	2	0	2	0	0	0	0	0	0	0	0	0	0	0	0	10
215574	k__Bacteria, p__Acidobacteria, c__, o__, f__, g__, s__	0	2	0	4	0	0	0	0	0	0	2	0	0	2	0	0	0	0	0	0	0	0	0	0	0	0	0	0	0	0	0
215154	k__Bacteria, p__Proteobacteria, c__Betaproteobacteria, o__, f__, g__, s__	0	0	0	0	0	2	0	0	0	0	0	0	0	0	0	0	0	0	0	0	0	0	0	0	0	0	0	0	0	0	0
215053	k__Bacteria, p__Proteobacteria, c__Alphaproteobacteria, o__Rhodospirillales, f__Rhodospirillaceae, g__, s__	4	0	0	0	0	0	0	0	0	0	0	0	0	0	0	0	0	0	0	0	0	0	0	0	0	0	1	0	0	0	0
215040	k__Bacteria, p__Firmicutes, c__Clostridia, o__Clostridiales, f__Veillonellaceae, g__Dialister, s__	0	1	2	0	0	0	0	0	0	0	0	0	0	0	0	2	0	1	0	0	0	0	0	0	0	0	0	2	0	0	0
214676	k__Bacteria, p__Gemmatimonadetes, c__Gemmatimonadetes, o__N1423WL, f__, g__, s__	0	0	0	0	0	0	0	0	0	2	0	0	0	0	0	0	0	0	0	0	0	0	0	0	0	0	0	0	0	0	0
214585	k__Bacteria, p__Bacteroidetes, c__[Saprospirae], o__[Saprospirales], f__Saprospiraceae, g__, s__	0	0	0	0	0	0	0	0	0	2	0	0	0	0	0	0	0	0	0	0	0	0	0	0	0	0	0	0	0	0	0
214051	k__Bacteria, p__Planctomycetes, c__Planctomycetia, o__Gemmatales, f__Gemmataceae, g__, s__	0	0	0	0	0	0	0	0	0	2	0	0	0	2	0	0	0	0	0	0	0	0	0	0	0	0	0	0	0	0	0
213063	k__Bacteria, p__Proteobacteria, c__Alphaproteobacteria, o__, f__, g__, s__	0	0	0	0	0	0	0	0	0	0	2	0	0	0	0	0	0	0	0	0	0	0	0	0	0	0	0	0	0	0	0
212724	k__Bacteria, p__Bacteroidetes, c__[Saprospirae], o__[Saprospirales], f__Chitinophagaceae, g__Sediminibacterium, s__	2	0	0	0	0	0	0	0	0	0	0	0	0	0	0	0	0	0	0	0	0	0	0	0	0	0	0	0	0	0	0
212366	k__Bacteria, p__Acidobacteria, c__Acidobacteriia, o__Acidobacteriales, f__Koribacteraceae, g__, s__	0	0	0	0	0	0	0	0	0	2	2	0	0	2	0	2	0	0	0	0	0	0	0	0	0	0	2	0	0	0	0
212151	k__Bacteria, p__Proteobacteria, c__Alphaproteobacteria, o__, f__, g__, s__	2	0	0	0	0	0	0	0	0	0	0	0	0	0	0	0	0	0	0	0	0	0	0	0	0	0	0	0	0	0	0
211922	k__Bacteria, p__Acidobacteria, c__Acidobacteriia, o__Acidobacteriales, f__Koribacteraceae, g__, s__	0	2	0	0	0	2	0	0	0	2	2	0	0	2	2	0	0	0	0	0	0	0	0	0	0	0	3	0	0	0	0
211129	k__Bacteria, p__Acidobacteria, c__Acidobacteriia, o__Acidobacteriales, f__Koribacteraceae, g__, s__	2	0	0	0	0	0	0	0	0	2	0	0	0	0	0	0	0	0	0	0	0	0	0	0	0	0	0	0	0	0	0
210092	k__Bacteria, p__Firmicutes, c__Clostridia, o__Clostridiales, f__Lachnospiraceae, g__Roseburia, s__	0	0	0	0	0	8	0	0	0	0	0	0	0	0	0	0	0	0	0	0	0	0	0	1	0	0	0	0	0	0	0
209870	k__Bacteria, p__Verrucomicrobia, c__[Spartobacteria], o__[Chthoniobacterales], f__[Chthoniobacteraceae], g__DA101, s__	0	0	0	4	0	0	0	0	0	0	0	0	0	0	0	0	0	0	0	0	0	0	0	0	0	0	0	0	0	0	0
209613	k__Bacteria, p__Gemmatimonadetes, c__Gemm-1, o__, f__, g__, s__	0	0	0	0	0	0	0	0	0	0	0	0	0	0	0	0	0	0	0	0	0	0	0	0	0	0	2	0	0	0	0
209577	k__Bacteria, p__Proteobacteria, c__Alphaproteobacteria, o__, f__, g__, s__	0	0	0	4	0	0	0	0	2	2	0	0	0	0	0	0	0	0	0	0	0	0	0	0	0	0	1	0	0	0	0
209399	k__Bacteria, p__OP9, c__OPB46, o__OPB72, f__, g__, s__	0	0	0	0	0	0	0	0	0	0	0	0	0	0	0	0	0	0	0	0	0	0	0	0	0	0	0	0	0	0	0
209250	k__Bacteria, p__Acidobacteria, c__[Chloracidobacteria], o__RB41, f__Ellin6075, g__, s__	0	0	0	0	0	0	4	0	0	0	0	0	0	4	0	0	0	0	0	0	0	1	0	0	0	0	0	0	0	0	0
208959	k__Bacteria, p__Proteobacteria, c__Alphaproteobacteria, o__Rhizobiales, f__Bradyrhizobiaceae, g__, s__	0	0	0	0	0	0	0	0	0	0	0	0	0	0	0	2	0	0	0	0	0	0	0	0	0	0	0	0	0	0	0
208637	k__Bacteria, p__Proteobacteria, c__Alphaproteobacteria, o__Rhizobiales, f__Xanthobacteraceae, g__, s__	0	0	0	0	0	2	0	0	0	0	0	0	0	0	0	0	0	0	0	0	0	0	0	0	0	0	0	0	0	0	0
208470	k__Bacteria, p__Proteobacteria, c__Alphaproteobacteria, o__, f__, g__, s__	0	0	0	4	0	0	2	0	0	0	0	0	0	2	0	0	0	0	0	0	0	0	0	0	0	0	0	0	0	0	0
208220	k__Bacteria, p__Proteobacteria, c__Deltaproteobacteria, o__Desulfuromonadales, f__Geobacteraceae, g__Geobacter, s__	0	0	0	0	0	0	0	0	0	0	2	0	0	0	0	0	0	0	0	0	0	0	0	0	0	0	0	0	0	0	0
208164	k__Bacteria, p__Acidobacteria, c__DA052, o__Ellin6513, f__, g__, s__	0	2	0	0	0	2	0	0	0	4	4	0	0	0	2	2	0	0	0	0	0	0	0	0	0	0	3	0	0	0	0
207973	k__Bacteria, p__Verrucomicrobia, c__[Spartobacteria], o__[Chthoniobacterales], f__[Chthoniobacteraceae], g__DA101, s__	0	0	0	0	0	0	0	0	0	0	0	0	2	0	0	0	0	0	0	0	0	0	0	0	0	0	0	0	0	0	0
207957	k__Bacteria, p__Gemmatimonadetes, c__Gemmatimonadetes, o__Gemmatimonadales, f__Gemmatimonadaceae, g__Gemmatimonas, s__	0	0	0	0	0	0	0	0	0	0	2	0	2	0	0	0	0	0	0	0	0	0	0	0	0	0	0	0	0	0	0
207662	k__Bacteria, p__Chloroflexi, c__, o__, f__, g__, s__	0	0	2	0	0	0	0	0	0	0	0	0	0	0	0	0	0	0	0	0	0	0	0	0	0	0	0	0	0	0	0
207635	k__Bacteria, p__Firmicutes, c__Bacilli, o__Bacillales, f__Paenibacillaceae, g__Paenibacillus, s__	0	0	0	0	0	0	0	0	0	0	0	0	0	0	0	0	0	0	0	0	4	0	0	0	0	0	0	0	0	5	4
207104	k__Bacteria, p__Proteobacteria, c__Alphaproteobacteria, o__, f__, g__, s__	2	0	0	0	0	2	0	0	0	0	0	0	0	0	0	0	0	0	0	0	0	0	0	0	0	0	0	0	0	0	0
206988	k__Bacteria, p__Proteobacteria, c__Alphaproteobacteria, o__Caulobacterales, f__, g__, s__	0	0	0	0	0	0	0	0	0	4	0	0	0	2	0	0	0	0	0	0	0	0	0	0	0	0	0	0	0	0	0
206963	k__Bacteria, p__Chloroflexi, c__Ellin6529, o__, f__, g__, s__	0	4	2	0	0	2	0	0	0	4	2	0	0	2	0	0	0	0	0	0	0	0	0	0	0	0	1	0	0	0	0
206488	k__Bacteria, p__Proteobacteria, c__Betaproteobacteria, o__SC-I-84, f__, g__, s__	0	4	0	4	0	0	0	0	0	0	0	0	0	0	0	0	0	0	0	0	0	0	0	0	0	0	0	0	0	0	0
206324	k__Bacteria, p__Bacteroidetes, c__Bacteroidia, o__Bacteroidales, f__S24-7, g__, s__	0	0	0	8	1	0	0	2	0	0	2	1	1	0	0	0	3	0	0	0	0	0	0	0	0	0	0	0	0	3	0
205602	k__Bacteria, p__Proteobacteria, c__Alphaproteobacteria, o__Rhizobiales, f__Hyphomicrobiaceae, g__Rhodoplanes, s__	0	0	2	8	0	2	0	0	0	4	6	0	0	0	2	6	0	0	0	0	0	0	0	0	0	0	3	0	0	0	0
205456	k__Bacteria, p__Verrucomicrobia, c__[Spartobacteria], o__[Chthoniobacterales], f__[Chthoniobacteraceae], g__DA101, s__	0	0	0	0	0	0	0	1	0	0	2	0	7	0	0	0	0	0	0	0	0	0	0	0	0	0	0	0	0	0	0
205343	k__Bacteria, p__Acidobacteria, c__, o__, f__, g__, s__	0	0	0	0	0	2	0	0	0	2	0	0	0	4	0	0	0	0	0	0	0	0	0	0	0	0	2	0	0	0	0
204899	k__Bacteria, p__Chloroflexi, c__Anaerolineae, o__H39, f__, g__, s__	0	0	0	4	0	0	0	0	0	0	0	0	0	0	0	0	0	0	0	0	0	0	0	0	0	0	0	0	0	0	0
204874	k__Bacteria, p__Planctomycetes, c__Planctomycetia, o__Pirellulales, f__Pirellulaceae, g__A17, s__	0	0	2	0	0	0	0	0	0	2	0	0	0	0	0	0	0	0	0	0	0	0	0	0	0	0	0	0	0	0	0
204786	k__Bacteria, p__Proteobacteria, c__Gammaproteobacteria, o__Xanthomonadales, f__Sinobacteraceae, g__, s__	0	0	2	0	0	2	0	0	0	0	0	0	0	2	2	2	0	0	0	0	0	0	0	0	0	0	2	0	0	0	0
204714	k__Bacteria, p__Actinobacteria, c__Actinobacteria, o__Actinomycetales, f__, g__, s__	0	0	0	0	0	0	0	0	0	8	0	0	0	2	0	0	0	0	0	0	0	0	0	0	0	0	0	0	0	0	0
204592	k__Bacteria, p__Acidobacteria, c__Acidobacteriia, o__Acidobacteriales, f__Koribacteraceae, g__Candidatus Koribacter, s__	0	0	0	0	0	0	2	0	0	2	0	0	0	0	0	0	0	0	0	0	0	0	0	0	0	0	0	0	0	0	0
204462	k__Bacteria, p__Acidobacteria, c__DA052, o__Ellin6513, f__, g__, s__	0	0	0	0	0	0	4	0	2	0	0	1	0	0	2	0	0	0	0	0	0	0	0	0	0	0	1	0	0	0	0
204223	k__Bacteria, p__Acidobacteria, c__Acidobacteriia, o__Acidobacteriales, f__Koribacteraceae, g__, s__	0	0	0	0	0	0	2	0	2	2	0	0	0	0	0	2	0	0	0	0	0	0	0	0	0	0	1	0	0	0	0
204059	k__Bacteria, p__AD3, c__ABS-6, o__, f__, g__, s__	2	2	0	4	0	2	0	0	0	4	2	0	0	0	2	0	0	0	0	0	0	0	0	0	0	0	1	0	0	0	0
203826	k__Bacteria, p__Proteobacteria, c__Alphaproteobacteria, o__, f__, g__, s__	0	0	0	0	0	0	0	0	0	2	0	0	0	0	0	0	0	0	0	0	0	0	0	0	0	0	0	0	0	0	0
203358	k__Bacteria, p__Acidobacteria, c__Solibacteres, o__Solibacterales, f__AKIW659, g__, s__	0	0	0	4	0	0	2	0	0	2	2	0	0	0	0	0	0	0	0	0	0	0	0	0	0	0	0	0	0	0	0
202662	k__Bacteria, p__Proteobacteria, c__Betaproteobacteria, o__Burkholderiales, f__Comamonadaceae, g__Delftia, s__	0	14	13	64	0	4	2	16	0	3	16	0	0	2	3	11	14	10	8	100	15	8	0	2	17	0	2	4	9	25	35
201979	k__Bacteria, p__Proteobacteria, c__Betaproteobacteria, o__Burkholderiales, f__Alcaligenaceae, g__Achromobacter, s__	0	0	0	0	0	0	0	0	0	0	0	0	0	0	0	0	0	1	0	6	0	0	0	0	0	0	0	0	0	0	0
200907	k__Bacteria, p__Planctomycetes, c__Planctomycetia, o__Gemmatales, f__Gemmataceae, g__, s__	0	0	0	0	0	2	0	0	0	0	0	0	0	0	0	0	0	0	0	0	0	0	0	0	0	0	0	0	0	0	0
200466	k__Bacteria, p__Acidobacteria, c__Acidobacteriia, o__Acidobacteriales, f__Acidobacteriaceae, g__, s__	0	0	0	0	0	0	0	0	0	0	2	0	0	0	0	0	0	0	0	0	0	0	0	0	0	0	2	0	0	0	0
200173	k__Bacteria, p__Proteobacteria, c__Gammaproteobacteria, o__Pseudomonadales, f__Pseudomonadaceae, g__Pseudomonas, s__	0	0	0	0	1	0	0	0	0	0	0	1	0	0	0	0	0	0	0	0	0	0	0	0	0	0	0	0	0	0	0
199710	k__Bacteria, p__Firmicutes, c__Clostridia, o__Clostridiales, f__, g__, s__	0	0	0	0	0	0	0	0	0	0	0	0	1	0	0	0	0	0	0	0	0	0	0	0	0	0	0	0	0	0	0
199229	k__Bacteria, p__Actinobacteria, c__Actinobacteria, o__Actinomycetales, f__Streptomycetaceae, g__, s__	0	0	0	0	0	0	0	0	0	0	0	0	0	0	2	0	0	0	0	0	0	0	0	0	0	0	0	0	0	0	0
199089	k__Bacteria, p__Proteobacteria, c__Betaproteobacteria, o__MKC10, f__, g__, s__	0	0	0	0	0	0	0	0	0	0	0	0	0	2	0	0	0	0	0	0	0	0	0	0	0	0	0	0	0	0	0
198190	k__Bacteria, p__Bacteroidetes, c__Bacteroidia, o__Bacteroidales, f__Porphyromonadaceae, g__Parabacteroides, s__distasonis	0	0	0	0	0	2	2	0	0	1	0	0	0	1	1	0	0	0	0	0	0	0	0	0	0	0	0	0	0	0	0
198024	k__Bacteria, p__Firmicutes, c__Clostridia, o__Clostridiales, f__, g__, s__	0	0	0	0	0	0	0	0	0	0	0	0	0	0	0	0	0	0	0	0	0	0	0	0	0	0	0	0	0	0	0
197233	k__Bacteria, p__Firmicutes, c__Clostridia, o__Clostridiales, f__, g__, s__	0	0	1	0	0	0	0	0	0	0	0	0	0	0	0	1	0	0	0	0	0	0	0	0	0	0	0	0	0	0	0
196934	k__Bacteria, p__Proteobacteria, c__Gammaproteobacteria, o__Pseudomonadales, f__Pseudomonadaceae, g__, s__	0	0	0	0	0	0	0	0	2	0	0	0	0	0	0	0	0	0	0	0	0	0	0	0	0	0	0	0	0	0	0
196458	k__Bacteria, p__Firmicutes, c__Clostridia, o__Clostridiales, f__Ruminococcaceae, g__, s__	1	0	0	0	0	0	0	0	1	0	0	0	0	0	0	0	0	0	0	0	0	0	0	0	0	0	0	0	0	0	0
196083	k__Bacteria, p__Firmicutes, c__Clostridia, o__Clostridiales, f__Lachnospiraceae, g__Blautia, s__	0	0	0	0	0	0	0	0	0	0	0	0	0	0	0	0	0	0	0	0	0	0	0	0	0	0	0	0	0	1	1
195840	k__Bacteria, p__Firmicutes, c__Clostridia, o__Clostridiales, f__Ruminococcaceae, g__, s__	0	0	0	0	0	0	0	0	0	0	0	0	0	0	0	0	0	0	0	0	3	0	0	0	0	0	0	0	0	0	0
195808	k__Bacteria, p__Firmicutes, c__Clostridia, o__Clostridiales, f__Lachnospiraceae, g__, s__	0	0	0	0	0	0	2	0	0	0	0	0	0	2	0	0	0	0	0	0	0	0	0	0	0	0	0	0	0	0	0
195619	k__Bacteria, p__Firmicutes, c__Clostridia, o__Clostridiales, f__Ruminococcaceae, g__, s__	2	0	0	0	0	0	0	0	2	0	0	0	0	0	0	0	0	0	0	0	0	0	0	0	0	0	0	0	0	0	0
194875	k__Bacteria, p__Firmicutes, c__Clostridia, o__Clostridiales, f__Ruminococcaceae, g__, s__	2	0	0	0	0	0	0	0	1	0	0	0	0	0	0	0	0	0	0	0	0	0	0	0	0	0	0	0	0	0	0
194839	k__Bacteria, p__Bacteroidetes, c__Bacteroidia, o__Bacteroidales, f__S24-7, g__, s__	0	0	0	0	0	1	0	0	0	1	0	0	0	0	1	0	0	0	0	0	0	0	0	0	0	0	0	0	0	0	0
194597	k__Bacteria, p__Firmicutes, c__Clostridia, o__Clostridiales, f__, g__, s__	0	40	6	8	8	24	38	0	0	0	0	0	0	92	126	4	0	0	0	0	0	0	91	0	32	13	0	0	0	0	0
194270	k__Bacteria, p__Firmicutes, c__Clostridia, o__Clostridiales, f__, g__, s__	0	0	0	0	0	0	0	0	0	0	0	0	0	0	0	0	0	0	0	0	0	0	0	0	0	0	0	0	0	0	0
193859	k__Bacteria, p__Bacteroidetes, c__Bacteroidia, o__Bacteroidales, f__Bacteroidaceae, g__Bacteroides, s__	0	0	0	12	0	2	2	3	0	1	3	0	0	1	1	0	2	1	0	0	0	0	0	0	2	0	0	0	0	0	0
192735	k__Bacteria, p__Firmicutes, c__Clostridia, o__Clostridiales, f__Lachnospiraceae, g__, s__	0	0	0	0	0	0	0	0	0	0	0	0	0	0	0	0	0	0	0	0	0	0	0	0	0	0	0	0	0	0	0
192218	k__Bacteria, p__Firmicutes, c__Clostridia, o__Clostridiales, f__Lachnospiraceae, g__Coprococcus, s__	1	0	0	0	0	0	0	0	1	0	0	0	0	0	0	0	0	0	0	0	0	0	0	0	0	0	0	0	0	0	0
191849	k__Bacteria, p__Firmicutes, c__Clostridia, o__Clostridiales, f__[Mogibacteriaceae], g__, s__	0	0	0	0	0	0	0	0	0	0	0	0	0	0	0	0	0	0	0	0	0	0	0	0	0	0	0	0	0	0	0
191439	k__Bacteria, p__Bacteroidetes, c__Bacteroidia, o__Bacteroidales, f__Bacteroidaceae, g__Bacteroides, s__	0	0	0	0	0	0	0	0	0	0	0	0	0	0	0	0	0	0	0	0	0	0	0	0	0	0	0	0	0	0	0
190502	k__Bacteria, p__Firmicutes, c__Clostridia, o__Clostridiales, f__Lachnospiraceae, g__, s__	2	4	2	28	0	18	6	2	4	96	27	0	2	4	8	2	15	23	9	13	16	0	0	1	0	0	4	7	14	6	2
190473	k__Bacteria, p__Firmicutes, c__Clostridia, o__Clostridiales, f__, g__, s__	0	0	0	0	0	0	0	0	0	0	0	0	0	0	0	0	1	0	0	0	0	0	1	0	0	0	0	0	0	0	0
189630	k__Bacteria, p__Firmicutes, c__Clostridia, o__Clostridiales, f__Ruminococcaceae, g__, s__	0	1	0	0	0	0	0	0	0	0	0	0	0	0	0	0	0	0	0	0	0	0	0	0	0	0	0	0	0	0	0
189445	k__Bacteria, p__Firmicutes, c__Clostridia, o__Clostridiales, f__Ruminococcaceae, g__, s__	0	0	0	0	0	0	0	0	0	0	0	0	0	0	0	0	0	0	0	0	0	0	0	0	0	0	0	0	0	0	0
189362	k__Bacteria, p__Firmicutes, c__Clostridia, o__Clostridiales, f__, g__, s__	0	0	0	0	0	2	0	0	0	0	0	0	0	0	2	0	0	0	0	0	0	0	0	0	0	0	0	0	0	0	0
189073	k__Bacteria, p__Planctomycetes, c__Pla3, o__, f__, g__, s__	0	0	0	0	0	0	0	0	0	0	0	0	0	0	0	0	0	0	0	0	0	0	0	0	0	0	0	0	0	0	0
187747	k__Bacteria, p__Firmicutes, c__Clostridia, o__Clostridiales, f__, g__, s__	0	0	0	0	0	0	2	0	0	0	0	0	0	1	0	0	0	0	0	0	0	0	0	0	0	0	0	0	0	0	0
187294	k__Bacteria, p__Bacteroidetes, c__Bacteroidia, o__Bacteroidales, f__[Odoribacteraceae], g__Odoribacter, s__	0	0	0	0	0	0	0	0	0	0	0	0	0	0	0	0	0	0	0	0	0	0	0	0	0	0	0	0	0	0	3
187028	k__Bacteria, p__Bacteroidetes, c__Bacteroidia, o__Bacteroidales, f__S24-7, g__, s__	0	0	0	0	0	0	0	0	0	0	0	0	0	0	0	0	0	0	0	2	0	0	0	0	0	0	0	0	0	0	0
186984	k__Bacteria, p__Firmicutes, c__Clostridia, o__Clostridiales, f__, g__, s__	0	0	0	0	0	2	0	0	0	2	0	0	0	0	2	0	0	0	0	0	0	1	0	0	0	0	0	1	0	0	0
186918	k__Bacteria, p__Firmicutes, c__Clostridia, o__Clostridiales, f__, g__, s__	0	0	0	0	0	0	0	0	0	0	0	0	0	0	0	0	0	0	0	0	0	0	0	0	0	0	0	0	0	0	0
186812	k__Bacteria, p__Firmicutes, c__Clostridia, o__Clostridiales, f__Ruminococcaceae, g__, s__	0	0	0	0	0	0	2	0	0	0	0	0	0	2	0	0	0	0	0	0	0	0	0	0	0	0	0	0	0	0	0
185606	k__Bacteria, p__Firmicutes, c__Clostridia, o__Clostridiales, f__, g__, s__	0	0	0	0	0	0	0	0	0	0	0	0	0	0	0	0	0	0	0	0	0	0	0	0	0	0	0	0	0	0	0
185555	k__Bacteria, p__Firmicutes, c__Clostridia, o__Clostridiales, f__Veillonellaceae, g__Dialister, s__	6	114	19	0	5	0	34	0	4	0	0	5	0	29	0	17	0	20	66	0	11	0	17	1	0	0	0	1	0	2	5
185258	k__Bacteria, p__Firmicutes, c__Clostridia, o__Clostridiales, f__, g__, s__	0	0	0	0	0	0	0	0	0	0	0	0	0	0	0	0	0	0	0	0	0	0	0	0	0	0	0	0	0	0	0
184174	k__Bacteria, p__Bacteroidetes, c__Bacteroidia, o__Bacteroidales, f__Bacteroidaceae, g__Bacteroides, s__	0	0	0	12	0	0	2	3	0	0	3	0	0	2	0	0	0	0	0	0	0	0	0	0	0	0	0	0	0	0	0
183870	k__Bacteria, p__Bacteroidetes, c__Bacteroidia, o__Bacteroidales, f__Bacteroidaceae, g__Bacteroides, s__uniformis	0	0	0	0	0	14	0	0	0	0	18	0	0	0	24	0	4	0	0	2	1	5	9	6	0	0	1	0	0	0	1
183832	k__Bacteria, p__Firmicutes, c__Clostridia, o__Clostridiales, f__, g__, s__	0	0	0	0	0	0	0	0	0	0	0	0	1	0	0	0	0	0	0	0	0	0	0	0	0	0	0	0	0	0	0
183815	k__Bacteria, p__Firmicutes, c__Clostridia, o__Clostridiales, f__, g__, s__	0	0	1	0	0	0	0	0	0	0	0	0	0	0	0	1	0	0	0	0	0	0	0	0	0	0	0	0	0	0	0
183555	k__Bacteria, p__Firmicutes, c__Clostridia, o__Clostridiales, f__Lachnospiraceae, g__, s__	0	0	0	0	0	0	0	0	0	0	0	0	1	0	0	0	0	0	0	0	0	0	0	0	0	0	0	0	0	0	0
183534	k__Bacteria, p__Firmicutes, c__Clostridia, o__Clostridiales, f__Clostridiaceae, g__Clostridium, s__	0	0	0	0	0	0	0	0	0	0	0	0	0	0	0	0	0	0	2	0	0	0	0	0	0	0	0	0	0	0	0
183106	k__Bacteria, p__Bacteroidetes, c__Bacteroidia, o__Bacteroidales, f__S24-7, g__, s__	0	0	0	0	0	0	0	0	0	0	0	0	0	0	0	0	0	0	0	0	0	0	0	0	0	0	0	0	0	0	0
183093	k__Bacteria, p__Firmicutes, c__Clostridia, o__Clostridiales, f__Ruminococcaceae, g__, s__	0	0	0	0	0	0	0	0	0	0	0	0	0	0	0	0	0	0	0	0	0	0	0	0	0	0	0	0	0	0	0
183071	k__Bacteria, p__Firmicutes, c__Clostridia, o__Clostridiales, f__Ruminococcaceae, g__, s__	0	0	0	0	1	0	0	0	0	0	0	1	0	0	0	0	0	0	0	0	0	0	0	0	0	0	0	0	0	0	0
182744	k__Bacteria, p__Firmicutes, c__Clostridia, o__Clostridiales, f__Ruminococcaceae, g__, s__	1	0	0	0	0	0	0	0	1	0	0	0	0	0	0	0	0	0	0	0	0	0	0	0	0	0	0	0	0	0	0
181593	k__Bacteria, p__Planctomycetes, c__Phycisphaerae, o__WD2101, f__, g__, s__	0	0	0	0	0	0	0	0	0	0	0	0	0	0	0	2	0	0	0	0	0	0	0	0	0	0	0	0	0	0	0
181170	k__Bacteria, p__Firmicutes, c__Clostridia, o__Clostridiales, f__Lachnospiraceae, g__, s__	0	2	0	0	2	10	2	0	0	0	0	0	0	0	2	0	0	0	0	0	0	0	0	0	0	0	0	0	0	0	0
180944	k__Bacteria, p__Firmicutes, c__Clostridia, o__Clostridiales, f__, g__, s__	0	0	0	0	0	0	0	0	0	0	0	0	0	0	0	0	0	0	0	0	0	0	0	0	0	0	0	0	0	0	0
180442	k__Bacteria, p__Firmicutes, c__Clostridia, o__Clostridiales, f__Lachnospiraceae, g__, s__	0	0	0	0	0	0	2	0	0	0	0	0	0	2	0	0	0	0	0	0	0	0	0	0	0	0	0	0	0	0	0
180077	k__Bacteria, p__Bacteroidetes, c__Bacteroidia, o__Bacteroidales, f__S24-7, g__, s__	0	0	0	0	0	2	0	0	0	2	0	0	0	0	1	0	0	0	0	0	0	0	1	0	0	0	0	0	0	0	0
179911	k__Bacteria, p__Firmicutes, c__Clostridia, o__Clostridiales, f__Lachnospiraceae, g__Coprococcus, s__	0	0	0	0	0	1	0	0	0	1	0	0	0	0	1	0	0	0	0	0	0	0	0	1	0	0	0	0	0	2	0
179425	k__Bacteria, p__Firmicutes, c__Clostridia, o__Clostridiales, f__Lachnospiraceae, g__, s__	0	0	0	0	0	0	0	0	0	0	0	0	0	0	0	0	0	0	0	0	0	0	0	0	0	0	0	0	0	0	0
179148	k__Bacteria, p__Firmicutes, c__Clostridia, o__Clostridiales, f__, g__, s__	0	0	0	0	0	0	0	0	0	0	0	0	0	0	0	0	0	0	0	0	0	0	0	0	0	0	0	0	0	0	0
178849	k__Bacteria, p__Firmicutes, c__Clostridia, o__Clostridiales, f__, g__, s__	0	0	0	0	1	0	0	0	0	0	0	1	0	0	0	0	0	0	0	0	0	0	0	0	0	0	0	0	0	0	0
178839	k__Bacteria, p__Firmicutes, c__Clostridia, o__Clostridiales, f__[Mogibacteriaceae], g__, s__	0	2	0	0	0	0	0	0	0	0	0	0	0	0	0	2	0	0	0	0	0	0	0	0	0	0	0	0	0	0	0
178387	k__Bacteria, p__Bacteroidetes, c__Bacteroidia, o__Bacteroidales, f__Prevotellaceae, g__Prevotella, s__copri	2	0	0	0	0	0	0	0	1	0	0	0	4	0	0	0	0	0	0	0	0	0	0	0	0	0	0	0	0	0	0
177211	k__Bacteria, p__Firmicutes, c__Clostridia, o__Clostridiales, f__Ruminococcaceae, g__, s__	0	0	0	4	0	0	2	1	0	0	1	0	0	2	0	0	0	0	0	0	0	0	0	0	0	0	0	0	0	0	0
177153	k__Bacteria, p__Firmicutes, c__Clostridia, o__Clostridiales, f__, g__, s__	0	0	0	0	0	0	0	5	6	0	79	16	10	0	0	0	6	213	40	163	15	168	0	32	0	0	15	49	19	76	12
176775	k__Bacteria, p__Firmicutes, c__Clostridia, o__Clostridiales, f__Veillonellaceae, g__Phascolarctobacterium, s__	0	0	0	0	1	0	0	0	0	0	0	1	0	0	0	0	0	0	0	0	0	0	0	0	0	0	0	0	0	0	0
175706	k__Bacteria, p__Bacteroidetes, c__Bacteroidia, o__Bacteroidales, f__S24-7, g__, s__	0	3	0	0	0	0	0	0	0	0	0	0	0	0	0	0	0	0	0	0	0	1	0	1	2	0	0	0	0	0	0
175099	k__Bacteria, p__Bacteroidetes, c__Bacteroidia, o__Bacteroidales, f__[Paraprevotellaceae], g__, s__	0	0	0	0	0	0	0	0	0	0	0	0	1	0	0	0	0	0	0	0	0	0	0	0	0	0	0	0	0	0	0
174288	k__Bacteria, p__Firmicutes, c__Clostridia, o__Clostridiales, f__Ruminococcaceae, g__, s__	0	0	0	0	0	0	0	0	0	0	0	0	0	0	0	0	0	0	0	0	0	0	0	0	0	0	0	0	0	0	0
173807	k__Bacteria, p__Bacteroidetes, c__Bacteroidia, o__Bacteroidales, f__[Paraprevotellaceae], g__[Prevotella], s__	0	2	0	4	0	0	0	1	0	0	1	0	1	0	0	0	2	0	0	0	0	0	0	0	0	0	0	0	0	0	0
173744	k__Bacteria, p__Firmicutes, c__Clostridia, o__Clostridiales, f__Veillonellaceae, g__Megasphaera, s__	0	0	0	0	0	0	0	0	0	0	18	0	0	0	2	0	0	0	0	0	0	24	0	3	8	39	3	0	0	0	0
173378	k__Bacteria, p__Firmicutes, c__Clostridia, o__Clostridiales, f__Lachnospiraceae, g__Butyrivibrio, s__	0	0	0	0	0	0	0	0	0	0	0	0	0	0	0	0	0	0	0	0	0	0	0	0	0	0	1	0	0	0	0
173294	k__Bacteria, p__Actinobacteria, c__Acidimicrobiia, o__Acidimicrobiales, f__C111, g__, s__	0	0	0	0	0	0	0	0	0	0	0	0	0	0	0	0	0	0	0	0	0	0	0	0	0	0	0	0	0	0	0
173285	k__Bacteria, p__Acidobacteria, c__BPC102, o__MVS-40, f__, g__, s__	0	0	0	0	0	0	2	0	0	2	0	0	0	0	0	0	0	0	0	0	0	0	0	0	0	0	1	0	0	0	0
172825	k__Bacteria, p__Spirochaetes, c__Spirochaetes, o__Spirochaetales, f__Spirochaetaceae, g__Treponema, s__	0	4	16	0	0	18	0	0	0	0	5	0	0	0	4	0	0	0	0	0	0	0	0	0	24	0	1	0	0	0	0
172172	k__Bacteria, p__Proteobacteria, c__Gammaproteobacteria, o__Legionellales, f__Coxiellaceae, g__, s__	0	0	0	0	0	0	0	0	0	0	0	0	0	0	0	0	0	0	0	0	0	0	0	0	0	0	1	0	0	0	0
171617	k__Bacteria, p__Bacteroidetes, c__Bacteroidia, o__Bacteroidales, f__S24-7, g__, s__	0	0	0	0	0	1	0	0	0	1	0	0	0	0	1	0	0	0	0	0	0	0	0	0	0	0	0	0	2	0	0
170481	k__Bacteria, p__Firmicutes, c__Bacilli, o__Bacillales, f__Alicyclobacillaceae, g__Alicyclobacillus, s__	0	0	0	0	1	1	4	0	0	1	0	1	0	4	1	0	2	1	2	9	0	1	0	1	2	0	0	0	0	3	0
168397	k__Bacteria, p__Firmicutes, c__Clostridia, o__Thermoanaerobacterales, f__Caldicellulosiruptoraceae, g__Caldicellulosiruptor, s__saccharolyticus	0	4	0	0	0	0	0	0	0	0	0	0	0	0	0	0	0	0	0	0	0	0	0	0	0	0	0	0	0	0	0
165054	k__Bacteria, p__Proteobacteria, c__Gammaproteobacteria, o__Xanthomonadales, f__Xanthomonadaceae, g__, s__	0	0	0	0	0	0	0	0	0	0	2	0	0	0	0	0	0	0	0	0	0	0	0	0	0	0	0	0	0	0	0
165006	k__Bacteria, p__Bacteroidetes, c__Sphingobacteriia, o__Sphingobacteriales, f__Sphingobacteriaceae, g__, s__	0	0	0	0	0	0	0	0	0	0	0	0	0	0	0	0	3	0	0	0	0	0	0	0	0	0	0	0	0	0	0
162684	k__Bacteria, p__Bacteroidetes, c__Bacteroidia, o__Bacteroidales, f__Bacteroidaceae, g__Bacteroides, s__uniformis	0	0	0	0	1	0	0	0	0	0	0	1	0	0	0	0	0	0	0	0	0	0	0	0	0	0	0	0	0	0	0
162025	k__Bacteria, p__Bacteroidetes, c__Bacteroidia, o__Bacteroidales, f__S24-7, g__, s__	0	10	4	0	1	4	0	0	0	3	0	1	0	0	3	4	2	0	0	0	0	0	0	0	0	0	0	0	2	0	0
161623	k__Bacteria, p__AD3, c__JG37-AG-4, o__, f__, g__, s__	0	0	0	0	0	0	0	0	0	0	0	0	0	0	0	0	0	0	0	0	0	0	0	0	0	0	1	0	0	0	0
161423	k__Bacteria, p__Bacteroidetes, c__Bacteroidia, o__Bacteroidales, f__Bacteroidaceae, g__Bacteroides, s__	1	0	0	0	0	0	0	0	1	0	0	0	0	0	0	0	0	0	0	0	0	0	0	0	0	0	0	0	0	0	0
161203	k__Bacteria, p__Verrucomicrobia, c__[Methylacidiphilae], o__S-BQ2-57, f__, g__, s__	0	0	0	0	0	0	0	0	0	0	0	0	0	0	0	0	0	0	0	0	0	0	0	0	0	0	0	0	0	0	0
160433	k__Bacteria, p__Chloroflexi, c__Ktedonobacteria, o__Thermogemmatisporales, f__Thermogemmatisporaceae, g__, s__	0	0	0	0	0	0	0	0	0	4	0	0	0	0	0	0	0	0	0	0	0	0	0	0	0	0	0	0	0	0	0
158839	k__Bacteria, p__Bacteroidetes, c__Bacteroidia, o__Bacteroidales, f__Bacteroidaceae, g__Bacteroides, s__	0	0	0	0	0	0	0	0	0	0	0	0	5	0	0	0	0	0	0	0	0	0	0	0	0	0	0	0	0	0	0
158266	k__Bacteria, p__Proteobacteria, c__Deltaproteobacteria, o__Desulfobacterales, f__Desulfobulbaceae, g__, s__	0	8	14	0	2	6	2	0	0	0	32	0	0	0	0	4	1	0	2	0	0	2	0	0	0	0	10	48	0	0	6
157842	k__Bacteria, p__Firmicutes, c__Clostridia, o__Clostridiales, f__, g__, s__	0	0	0	0	0	0	0	0	0	0	0	0	0	0	0	0	0	0	0	0	0	0	0	0	0	0	0	0	0	0	0
157514	k__Bacteria, p__Proteobacteria, c__Alphaproteobacteria, o__Rhizobiales, f__Methylocystaceae, g__, s__	0	2	2	0	0	0	0	0	2	4	2	0	0	2	0	2	0	0	0	0	0	0	0	0	0	0	5	0	0	0	0
156557	k__Bacteria, p__Proteobacteria, c__Gammaproteobacteria, o__Legionellales, f__Coxiellaceae, g__, s__	0	0	0	0	0	2	0	0	0	0	0	0	0	0	0	0	0	0	0	0	0	0	0	0	0	0	0	0	0	0	0
156255	k__Bacteria, p__Acidobacteria, c__Acidobacteriia, o__Acidobacteriales, f__Koribacteraceae, g__, s__	0	0	2	0	0	0	0	0	0	0	0	0	0	0	0	4	0	0	0	0	0	0	0	0	0	0	2	0	0	0	0
156046	k__Bacteria, p__Acidobacteria, c__Acidobacteria-6, o__iii1-15, f__, g__, s__	0	0	0	4	0	0	0	0	0	0	0	0	0	0	0	0	0	0	0	0	0	0	0	0	0	0	0	0	0	0	0
154981	k__Bacteria, p__Actinobacteria, c__Actinobacteria, o__Actinomycetales, f__Nocardioidaceae, g__Nocardioides, s__	0	4	0	0	1	2	2	0	0	1	0	1	0	2	1	0	0	0	0	0	0	0	0	0	0	0	0	0	0	0	0
154833	k__Bacteria, p__Bacteroidetes, c__Bacteroidia, o__Bacteroidales, f__[Paraprevotellaceae], g__[Prevotella], s__	0	0	0	0	0	0	0	0	0	0	0	0	0	0	0	0	0	0	0	0	0	0	0	30	0	0	2	0	0	0	0
154224	k__Bacteria, p__Acidobacteria, c__Acidobacteriia, o__Acidobacteriales, f__Koribacteraceae, g__Candidatus Koribacter, s__	0	4	0	0	0	2	2	0	0	4	2	0	0	2	0	0	0	0	0	0	0	0	0	0	0	0	1	0	0	0	0
153997	k__Bacteria, p__Proteobacteria, c__Gammaproteobacteria, o__Pasteurellales, f__Pasteurellaceae, g__Haemophilus, s__	99	15	64	28	27	1063	0	7	70	797	7	27	60	0	767	46	1	507	41	4	70	4	8	6	5	0	0	34	0	47	0
153590	k__Bacteria, p__Bacteroidetes, c__Sphingobacteriia, o__Sphingobacteriales, f__Sphingobacteriaceae, g__, s__	0	4	1	4	0	0	0	1	0	0	1	0	0	0	0	1	0	0	0	0	2	0	0	1	5	0	0	0	0	0	0
152649	k__Bacteria, p__Actinobacteria, c__Actinobacteria, o__Actinomycetales, f__Nocardiaceae, g__Rhodococcus, s__fascians	0	0	0	0	0	0	0	0	0	2	0	1	0	2	0	0	0	0	0	0	0	0	0	0	0	0	0	0	1	0	0
151846	k__Bacteria, p__Chlorobi, c__BSV26, o__VC38, f__, g__, s__	0	0	0	0	0	0	0	0	0	0	0	0	0	0	0	0	0	0	0	0	0	0	0	0	0	0	0	0	0	0	0
150673	k__Bacteria, p__Proteobacteria, c__Alphaproteobacteria, o__Sphingomonadales, f__Sphingomonadaceae, g__Sphingomonas, s__	0	0	4	0	0	0	0	0	0	0	2	0	0	0	0	0	0	0	0	0	0	0	0	0	0	0	0	0	0	0	0
150436	k__Bacteria, p__Bacteroidetes, c__Bacteroidia, o__Bacteroidales, f__Prevotellaceae, g__Prevotella, s__	2	0	0	0	0	0	2	0	0	0	18	0	0	2	0	0	5	104	104	50	11	0	6	0	0	1	0	9	4	27	23
149145	k__Bacteria, p__Proteobacteria, c__Betaproteobacteria, o__Rhodocyclales, f__Rhodocyclaceae, g__, s__	0	0	0	0	0	0	0	0	8	0	0	0	0	0	0	0	0	0	0	0	0	0	0	0	0	0	0	0	0	0	0
148800	k__Bacteria, p__Proteobacteria, c__Deltaproteobacteria, o__NB1-j, f__MND4, g__, s__	0	0	0	0	0	0	0	0	0	0	0	0	0	0	0	0	0	0	0	0	0	0	0	0	0	0	1	0	0	0	0
147321	k__Bacteria, p__Firmicutes, c__Clostridia, o__Clostridiales, f__Eubacteriaceae, g__Pseudoramibacter_Eubacterium, s__	0	0	0	0	0	0	0	0	0	0	0	0	0	0	0	0	0	0	0	0	0	0	0	0	0	0	0	0	0	0	0
147104	k__Bacteria, p__Chloroflexi, c__Dehalococcoidetes, o__GIF9, f__, g__, s__	0	0	0	0	0	0	0	0	0	0	2	0	0	0	0	0	0	0	0	0	0	0	0	0	0	0	0	0	0	0	0
145127	k__Bacteria, p__Actinobacteria, c__Coriobacteriia, o__Coriobacteriales, f__Coriobacteriaceae, g__, s__	0	0	0	0	0	0	0	0	0	0	0	0	0	0	0	0	0	0	1	0	0	0	0	0	0	0	0	0	0	0	0
144956	k__Bacteria, p__Acidobacteria, c__iii1-8, o__DS-18, f__, g__, s__	0	0	0	0	0	0	0	0	2	0	0	0	0	0	2	0	0	0	0	0	0	0	0	0	0	0	0	0	0	0	0
144303	k__Bacteria, p__Acidobacteria, c__Holophagae, o__Holophagales, f__Holophagaceae, g__, s__	0	0	0	0	0	0	0	0	0	0	0	0	0	0	0	2	0	0	0	0	0	0	0	0	0	0	0	0	0	0	0
143456	k__Bacteria, p__Firmicutes, c__Bacilli, o__Bacillales, f__[Exiguobacteraceae], g__Exiguobacterium, s__	0	0	0	0	1	0	2	0	0	0	0	1	0	1	0	0	0	0	0	0	0	0	0	0	0	0	0	0	0	0	0
143386	k__Bacteria, p__Proteobacteria, c__Alphaproteobacteria, o__Sphingomonadales, f__Sphingomonadaceae, g__Kaistobacter, s__	0	3	0	0	0	0	0	0	0	0	0	0	0	0	0	0	0	0	0	0	0	0	0	0	0	0	0	0	0	0	0
141365	k__Bacteria, p__Proteobacteria, c__Gammaproteobacteria, o__Pseudomonadales, f__Pseudomonadaceae, g__, s__	0	0	2	0	0	0	0	0	0	2	0	0	0	0	0	2	0	0	0	0	0	0	0	0	0	0	0	0	0	0	0
141143	k__Bacteria, p__Cyanobacteria, c__Chloroplast, o__Cryptophyta, f__, g__, s__	0	0	0	0	0	0	0	0	0	0	0	0	0	2	0	0	0	0	0	0	0	0	0	0	0	0	0	0	0	0	0
138554	k__Bacteria, p__Nitrospirae, c__Nitrospira, o__Nitrospirales, f__, g__, s__	0	0	0	0	0	0	0	0	0	2	0	0	0	0	0	0	0	0	0	0	0	0	0	0	0	0	0	0	0	0	0
138348	k__Bacteria, p__Proteobacteria, c__Betaproteobacteria, o__Burkholderiales, f__Comamonadaceae, g__Thiomonas, s__	0	0	0	0	0	0	0	0	0	0	0	0	0	0	0	0	0	0	0	0	0	0	0	0	0	0	0	0	0	0	0
137507	k__Bacteria, p__Proteobacteria, c__Gammaproteobacteria, o__Legionellales, f__Coxiellaceae, g__, s__	0	0	0	0	0	0	0	0	0	0	0	0	0	0	0	0	0	0	0	0	0	0	0	0	0	0	1	0	0	0	0
137385	k__Bacteria, p__Proteobacteria, c__Betaproteobacteria, o__Rhodocyclales, f__Rhodocyclaceae, g__Azoarcus, s__	0	0	0	4	1	2	18	1	0	2	1	1	0	16	1	0	0	0	0	0	0	0	0	0	0	0	0	0	0	0	0
136502	k__Bacteria, p__Verrucomicrobia, c__[Spartobacteria], o__[Chthoniobacterales], f__[Chthoniobacteraceae], g__Candidatus Xiphinematobacter, s__	0	0	0	0	0	0	0	0	2	0	0	0	0	0	0	2	0	0	0	0	0	0	0	0	0	0	0	0	0	0	0
136478	k__Bacteria, p__Bacteroidetes, c__Cytophagia, o__Cytophagales, f__Cytophagaceae, g__, s__	0	0	0	0	0	0	0	0	0	0	0	0	0	0	0	0	0	0	0	0	0	0	0	0	0	0	1	0	0	0	0
135798	k__Bacteria, p__Chloroflexi, c__Anaerolineae, o__GCA004, f__, g__, s__	0	0	0	0	0	0	0	0	0	2	0	0	0	0	0	0	0	0	0	0	0	0	0	0	0	0	0	0	0	0	0
134121	k__Bacteria, p__Actinobacteria, c__Actinobacteria, o__Actinomycetales, f__Microbacteriaceae, g__, s__	0	0	0	0	0	0	2	0	2	0	0	0	0	0	0	0	0	0	0	0	0	0	0	0	0	0	0	0	0	0	0
132829	k__Bacteria, p__Firmicutes, c__Bacilli, o__Lactobacillales, f__Lactobacillaceae, g__Lactobacillus, s__	0	0	0	0	0	0	0	0	0	0	0	0	0	0	0	6	0	0	0	105	26	0	0	0	0	0	0	0	0	0	0
132552	k__Bacteria, p__Chlorobi, c__BSV26, o__C20, f__, g__, s__	0	0	2	0	0	0	0	0	0	0	0	0	0	0	0	0	0	0	0	0	0	0	0	0	0	0	0	0	0	0	0
131386	k__Bacteria, p__Firmicutes, c__Clostridia, o__Clostridiales, f__Lachnospiraceae, g__, s__	0	0	0	0	0	0	0	0	0	0	0	0	0	0	0	0	0	0	0	0	0	0	0	0	0	0	0	0	0	0	0
131115	k__Bacteria, p__Proteobacteria, c__Gammaproteobacteria, o__Pseudomonadales, f__Moraxellaceae, g__, s__	0	0	2	24	0	0	0	6	0	0	6	0	0	0	0	1	0	0	0	0	0	0	0	1	0	0	0	0	0	2	0
129752	k__Bacteria, p__Proteobacteria, c__Deltaproteobacteria, o__MBNT15, f__, g__, s__	0	0	0	0	0	0	0	0	0	0	2	0	0	2	0	0	0	0	0	0	0	0	0	0	0	0	0	0	0	0	0
126133	k__Bacteria, p__Proteobacteria, c__Gammaproteobacteria, o__Pseudomonadales, f__Moraxellaceae, g__Acinetobacter, s__	0	0	0	0	0	0	0	0	24	0	0	1	0	4	0	0	0	0	0	0	0	0	0	0	0	0	0	0	0	0	0
124523	k__Bacteria, p__Spirochaetes, c__Spirochaetes, o__Spirochaetales, f__Spirochaetaceae, g__Treponema, s__	0	36	100	32	7	102	0	3	392	0	31	5	0	4	4	42	2	0	0	0	0	0	22	23	38	20	2	0	0	0	0
121566	k__Bacteria, p__Tenericutes, c__Mollicutes, o__Acholeplasmatales, f__Acholeplasmataceae, g__Acholeplasma, s__	0	0	0	0	0	0	0	0	0	0	340	0	0	0	0	0	0	0	0	10	0	0	0	0	0	0	0	7	0	0	0
119515	k__Bacteria, p__Proteobacteria, c__Betaproteobacteria, o__Burkholderiales, f__Comamonadaceae, g__, s__	0	4	0	4	0	0	0	0	2	2	4	0	0	0	0	2	0	0	0	0	0	0	0	0	0	0	1	0	0	0	0
114813	k__Bacteria, p__Bacteroidetes, c__Bacteroidia, o__Bacteroidales, f__Prevotellaceae, g__Prevotella, s__	0	4	6	12	0	12	0	0	0	0	25	1	0	0	0	2	0	0	2	6	2	0	0	8	18	0	1	0	0	0	10
114383	k__Bacteria, p__Acidobacteria, c__Acidobacteria-6, o__iii1-15, f__, g__, s__	0	0	0	0	0	0	0	0	0	2	2	0	0	0	0	0	0	0	0	0	0	0	0	0	0	0	1	0	0	0	0
114244	k__Bacteria, p__Proteobacteria, c__Alphaproteobacteria, o__Rhodospirillales, f__Rhodospirillaceae, g__, s__	0	0	2	0	0	2	2	0	0	2	0	0	0	0	0	0	0	0	0	0	0	0	0	0	0	0	1	0	0	0	0
114130	k__Bacteria, p__Proteobacteria, c__Alphaproteobacteria, o__Rhodospirillales, f__Rhodospirillaceae, g__, s__	0	0	0	0	0	0	0	0	0	0	0	0	0	0	0	0	0	0	0	0	0	0	0	0	0	0	1	0	0	0	0
113722	k__Bacteria, p__Proteobacteria, c__Alphaproteobacteria, o__Rhodospirillales, f__Acetobacteraceae, g__, s__	0	0	0	0	0	0	0	0	0	2	0	0	0	0	0	2	0	0	0	0	0	0	0	0	0	0	0	0	0	0	0
113424	k__Bacteria, p__Gemmatimonadetes, c__Gemm-5, o__, f__, g__, s__	0	2	0	0	0	0	0	0	0	0	0	0	0	0	0	0	0	0	0	0	0	0	0	0	0	0	0	0	0	0	0
113373	k__Bacteria, p__Planctomycetes, c__Planctomycetia, o__Gemmatales, f__Isosphaeraceae, g__, s__	0	0	0	0	0	0	0	0	0	4	0	0	0	2	0	0	0	0	0	0	0	0	0	0	0	0	0	0	0	0	0
111295	k__Bacteria, p__Bacteroidetes, c__Flavobacteriia, o__Flavobacteriales, f__[Weeksellaceae], g__, s__	0	0	0	8	0	0	0	0	10	4	3	115	0	4	0	0	35	0	15	0	3	0	0	102	17	1	4	5	0	0	17
111162	k__Bacteria, p__Planctomycetes, c__Phycisphaerae, o__WD2101, f__, g__, s__	0	0	0	0	0	0	0	0	2	0	0	0	0	0	0	0	0	0	0	0	0	0	0	0	0	0	0	0	0	0	0
110678	k__Bacteria, p__Firmicutes, c__Clostridia, o__Clostridiales, f__, g__, s__	0	0	0	0	0	0	0	0	0	0	12	0	1	0	0	0	0	0	0	0	0	14	0	0	0	0	0	2	0	0	0
109624	k__Bacteria, p__Firmicutes, c__Clostridia, o__Clostridiales, f__[Mogibacteriaceae], g__Mogibacterium, s__	0	0	0	0	0	6	0	0	0	0	4	0	0	0	4	4	1	0	0	1	0	3	0	0	0	0	24	3	0	0	0
106019	k__Bacteria, p__Bacteroidetes, c__Flavobacteriia, o__Flavobacteriales, f__[Weeksellaceae], g__Chryseobacterium, s__	0	0	0	0	0	0	0	0	2	0	0	0	0	0	0	0	0	0	0	0	0	0	0	0	0	0	0	0	2	0	6
104243	k__Bacteria, p__Bacteroidetes, c__Flavobacteriia, o__Flavobacteriales, f__[Weeksellaceae], g__, s__	0	2	0	0	0	0	8	0	0	0	0	0	0	8	0	0	1	0	0	0	8	0	0	0	0	0	0	0	0	0	0
103930	k__Bacteria, p__Proteobacteria, c__Deltaproteobacteria, o__Syntrophobacterales, f__Syntrophobacteraceae, g__, s__	0	0	2	0	0	0	0	0	0	0	2	0	0	0	0	0	0	0	0	0	0	0	0	0	0	0	1	0	0	0	0
103768	k__Bacteria, p__Bacteroidetes, c__Bacteroidia, o__Bacteroidales, f__Prevotellaceae, g__Prevotella, s__	245	554	144	28	111	70	170	7	167	52	7	111	64	144	52	114	7	7	235	5	3	4	46	38	0	4	0	132	0	13	0
103411	k__Bacteria, p__Proteobacteria, c__Gammaproteobacteria, o__Pseudomonadales, f__Moraxellaceae, g__Acinetobacter, s__	0	0	0	0	0	4	0	1	2	0	2	3	3233	0	0	2	0	1	0	1	1	0	0	0	0	0	1	0	0	1	0
102998	k__Bacteria, p__Bacteroidetes, c__[Saprospirae], o__[Saprospirales], f__Chitinophagaceae, g__, s__	2	0	2	0	0	0	0	0	0	4	0	0	0	0	0	0	0	0	0	0	2	2	0	0	0	0	1	0	2	0	1
102911	k__Bacteria, p__Nitrospirae, c__Nitrospira, o__Nitrospirales, f__Nitrospiraceae, g__Nitrospira, s__	0	0	0	0	0	0	0	0	8	0	2	0	0	2	0	0	0	0	0	0	0	0	0	0	0	0	2	0	0	0	0
102894	k__Bacteria, p__[Thermi], c__Deinococci, o__Thermales, f__Thermaceae, g__Meiothermus, s__	2	0	0	0	0	0	0	0	0	0	0	0	0	0	0	0	0	0	0	0	0	0	0	0	0	0	0	0	0	0	0
102183	k__Bacteria, p__Proteobacteria, c__Alphaproteobacteria, o__, f__, g__, s__	0	0	0	0	0	0	0	0	0	2	0	0	0	0	0	0	0	0	0	0	0	0	0	0	0	0	0	0	0	0	0
100937	k__Bacteria, p__Actinobacteria, c__Actinobacteria, o__Actinomycetales, f__Micrococcaceae, g__Micrococcus, s__luteus	0	4	0	4	1	1	2	1	0	1	1	1	0	2	1	0	0	6	1	4	14	1	0	0	3	0	1	1	0	26	192
99254	k__Bacteria, p__Firmicutes, c__Clostridia, o__Clostridiales, f__Veillonellaceae, g__, s__	0	0	0	0	0	0	0	0	0	0	4	0	0	0	0	0	0	0	0	0	0	0	0	0	0	0	0	0	0	0	0
95883	k__Bacteria, p__Proteobacteria, c__Betaproteobacteria, o__Burkholderiales, f__Alcaligenaceae, g__, s__	0	0	0	0	0	4	36	0	0	3	0	0	0	35	2	0	0	2	0	0	0	0	0	0	0	0	0	0	0	0	0
93694	k__Bacteria, p__Acidobacteria, c__DA052, o__Ellin6513, f__, g__, s__	2	2	0	0	0	2	0	0	2	8	2	0	0	4	0	4	0	0	0	0	0	0	0	0	0	0	2	0	0	0	0
92629	k__Bacteria, p__Bacteroidetes, c__Bacteroidia, o__Bacteroidales, f__Prevotellaceae, g__Prevotella, s__	1	86	13	0	177	0	4	0	1	0	0	177	0	3	0	9	0	18	15	0	0	0	10	0	0	8	0	2	0	0	0
92430	k__Bacteria, p__Firmicutes, c__Clostridia, o__Clostridiales, f__Lachnospiraceae, g__, s__	0	20	20	12	3	46	4	3	50	0	52	2	0	2	2	28	9	0	0	7	0	0	9	2	13	14	23	55	1	5	3
92321	k__Bacteria, p__Firmicutes, c__Clostridia, o__Clostridiales, f__Syntrophomonadaceae, g__Syntrophomonas, s__	0	0	0	0	0	0	0	0	0	0	2	0	0	0	0	0	0	0	0	0	0	0	0	0	0	0	1	0	0	0	0
92316	k__Bacteria, p__Firmicutes, c__Clostridia, o__Clostridiales, f__Lachnospiraceae, g__, s__	0	4	0	0	0	10	0	1	0	0	28	3	0	0	2	38	0	0	0	0	0	0	0	0	0	0	2	0	0	0	0
92263	k__Bacteria, p__Firmicutes, c__Clostridia, o__Clostridiales, f__Veillonellaceae, g__Selenomonas, s__	2	91	13	0	41	0	0	0	2	0	0	41	5	0	0	11	0	0	9	0	0	0	0	3	12	0	0	3	0	0	0
92144	k__Bacteria, p__Firmicutes, c__Clostridia, o__Clostridiales, f__Lachnospiraceae, g__, s__	2	2	0	0	0	0	0	0	0	0	0	0	0	0	0	0	0	0	0	0	0	0	0	0	0	0	0	0	0	0	0
92043	k__Bacteria, p__Firmicutes, c__Clostridia, o__Clostridiales, f__[Mogibacteriaceae], g__, s__	0	2	0	0	0	0	0	0	0	0	0	0	0	0	0	0	0	0	0	0	0	0	0	0	0	0	0	0	0	0	0
90040	k__Bacteria, p__Actinobacteria, c__Actinobacteria, o__Actinomycetales, f__Actinomycetaceae, g__Actinomyces, s__	0	0	0	0	0	0	0	0	0	0	2	0	0	0	0	0	0	0	0	0	0	0	0	0	0	0	1	0	0	0	0
89669	k__Bacteria, p__Proteobacteria, c__Alphaproteobacteria, o__Rhizobiales, f__Methylocystaceae, g__Pleomorphomonas, s__oryzae	0	2	0	0	0	0	0	0	0	0	0	0	0	0	0	0	0	0	0	0	0	0	0	0	0	0	0	0	0	0	0
89317	k__Bacteria, p__Proteobacteria, c__Alphaproteobacteria, o__Caulobacterales, f__Caulobacteraceae, g__Mycoplana, s__	0	0	0	0	0	0	2	0	0	0	0	0	0	0	0	0	0	0	0	0	0	0	0	0	0	0	0	0	0	0	0
88754	k__Bacteria, p__Proteobacteria, c__Alphaproteobacteria, o__Rhodospirillales, f__Acetobacteraceae, g__, s__	0	0	0	0	0	0	0	0	0	2	0	0	0	0	0	0	0	0	0	0	0	0	0	0	0	0	0	0	0	0	0
88035	k__Bacteria, p__Bacteroidetes, c__Bacteroidia, o__Bacteroidales, f__Prevotellaceae, g__Prevotella, s__	144	130	17	80	13	29	2	20	96	20	20	13	17	2	20	12	0	4	37	0	2	0	23	7	2	0	0	7	0	0	0
87506	k__Bacteria, p__Proteobacteria, c__Betaproteobacteria, o__Neisseriales, f__Neisseriaceae, g__Eikenella, s__	4	90	46	324	0	68	6	13	44	8	30	32	0	514	74	254	17	8	28	0	0	5	12	884	3	9	33	11	1	2	15
85585	k__Bacteria, p__Proteobacteria, c__Betaproteobacteria, o__, f__, g__, s__	0	0	2	0	0	2	2	0	0	0	0	0	0	2	0	0	0	0	0	0	0	0	0	0	0	0	1	0	0	0	0
85218	k__Bacteria, p__Tenericutes, c__Mollicutes, o__Mycoplasmatales, f__Mycoplasmataceae, g__Mycoplasma, s__	0	0	0	0	0	0	0	3	12	0	103	0	0	0	0	0	9	4	13	1	3	7	0	0	0	0	14	14	1	3	4
84386	k__Bacteria, p__Proteobacteria, c__Betaproteobacteria, o__Burkholderiales, f__Oxalobacteraceae, g__, s__	0	0	0	0	0	0	2	0	0	0	0	0	0	2	0	0	0	0	0	2	6	0	0	0	0	0	0	0	0	0	6
82263	k__Bacteria, p__Verrucomicrobia, c__[Pedosphaerae], o__[Pedosphaerales], f__, g__, s__	0	0	0	0	0	2	0	0	0	0	0	0	0	0	0	2	0	0	0	0	0	0	0	0	0	0	1	0	0	0	0
81943	k__Bacteria, p__Proteobacteria, c__Gammaproteobacteria, o__Xanthomonadales, f__Xanthomonadaceae, g__, s__	0	0	0	0	0	0	0	0	2	0	0	0	0	0	0	0	0	0	0	0	0	0	0	0	0	0	0	0	0	0	0
78950	k__Bacteria, p__Proteobacteria, c__Gammaproteobacteria, o__Legionellales, f__Coxiellaceae, g__Aquicella, s__	0	2	2	0	0	0	0	0	0	0	0	0	0	0	0	0	0	0	0	0	0	0	0	0	0	0	0	0	0	0	0
76374	k__Bacteria, p__Gemmatimonadetes, c__Gemmatimonadetes, o__KD8-87, f__, g__, s__	0	0	0	0	0	0	0	0	0	0	2	0	0	2	0	0	0	0	0	0	0	0	0	0	0	0	0	0	0	0	0
73086	k__Bacteria, p__Planctomycetes, c__Pla3, o__, f__, g__, s__	0	0	0	0	0	0	0	0	0	0	0	0	0	0	0	0	0	0	0	0	0	0	0	0	0	0	0	0	0	0	0
72513	k__Bacteria, p__Firmicutes, c__Clostridia, o__Clostridiales, f__[Mogibacteriaceae], g__, s__	2	36	206	104	12	18	0	13	2	0	292	3	1	4	0	90	71	1	1	74	0	102	24	32	35	71	60	83	1	0	105
71930	k__Bacteria, p__Firmicutes, c__Clostridia, o__Clostridiales, f__[Mogibacteriaceae], g__, s__	0	0	0	0	0	0	0	0	0	0	16	0	0	0	0	2	0	0	0	0	0	2	0	0	0	0	0	0	0	0	0
71907	k__Bacteria, p__Bacteroidetes, c__Bacteroidia, o__Bacteroidales, f__Prevotellaceae, g__Prevotella, s__	0	2	0	0	0	0	0	0	0	0	0	0	0	0	0	0	0	0	0	0	0	0	0	0	0	0	0	0	0	0	0
71833	k__Bacteria, p__Firmicutes, c__Bacilli, o__Bacillales, f__Paenibacillaceae, g__, s__	0	6	0	12	0	0	0	0	0	0	0	0	0	0	0	0	0	0	0	0	0	0	0	0	0	0	0	0	0	0	0
71747	k__Bacteria, p__Proteobacteria, c__Betaproteobacteria, o__Burkholderiales, f__Burkholderiaceae, g__, s__	0	0	2	0	0	0	0	0	0	0	0	0	0	0	0	2	0	0	0	0	0	0	0	0	0	0	1	0	0	0	0
71638	k__Bacteria, p__Bacteroidetes, c__Bacteroidia, o__Bacteroidales, f__Porphyromonadaceae, g__Porphyromonas, s__	0	26	166	112	8	184	0	0	238	0	1093	84	63	86	2	228	31	51	13	3	2	219	29	16	37	90	16	109	1	125	246
71146	k__Bacteria, p__Spirochaetes, c__Spirochaetes, o__Spirochaetales, f__Spirochaetaceae, g__Treponema, s__	0	66	104	92	4	62	0	8	218	0	496	19	6	4	18	68	16	11	4	16	6	15	20	21	55	7	35	31	2	21	97
70626	k__Bacteria, p__Proteobacteria, c__Gammaproteobacteria, o__Alteromonadales, f__211ds20, g__, s__	0	0	0	0	0	0	10	0	0	0	0	0	0	8	0	0	0	0	0	4	0	0	0	0	0	0	0	0	0	0	0
68776	k__Bacteria, p__Actinobacteria, c__Actinobacteria, o__Actinomycetales, f__Micrococcaceae, g__, s__	0	0	0	0	0	0	10	0	0	0	0	0	0	9	0	0	0	0	0	0	4	0	0	0	0	0	0	0	0	0	0
68416	k__Bacteria, p__Bacteroidetes, c__Bacteroidia, o__Bacteroidales, f__Prevotellaceae, g__Prevotella, s__	0	0	2	8	2	14	52	4	0	0	99	7	1	2	24	0	0	0	0	4	0	96	0	5	0	0	56	1	1	0	0
67839	k__Bacteria, p__Proteobacteria, c__Betaproteobacteria, o__Burkholderiales, f__Oxalobacteraceae, g__, s__	0	0	0	0	0	0	0	0	0	0	0	0	0	2	0	0	0	0	0	0	0	0	0	0	0	0	0	0	0	0	0
67813	k__Bacteria, p__Firmicutes, c__Bacilli, o__Lactobacillales, f__Enterococcaceae, g__Enterococcus, s__	0	4	0	0	0	14	0	0	0	0	0	0	0	2	0	6	0	0	0	0	0	0	0	0	0	0	0	0	0	0	0
65383	k__Bacteria, p__Proteobacteria, c__Gammaproteobacteria, o__Enterobacteriales, f__Enterobacteriaceae, g__, s__	0	0	0	0	0	0	0	0	0	0	0	0	0	0	0	0	0	7	0	0	0	0	0	0	0	0	0	0	0	0	0
63015	k__Bacteria, p__Spirochaetes, c__Spirochaetes, o__Spirochaetales, f__Spirochaetaceae, g__Treponema, s__	2	6	32	4	1	32	0	3	40	0	24	9	0	0	10	10	4	0	0	4	0	4	3	145	6	2	8	11	1	2	13
62965	k__Bacteria, p__Bacteroidetes, c__[Saprospirae], o__[Saprospirales], f__Chitinophagaceae, g__Niabella, s__	0	0	0	0	0	0	0	0	0	2	0	0	0	0	0	0	0	0	0	0	0	0	0	0	0	0	0	0	0	0	0
59564	k__Bacteria, p__Firmicutes, c__Clostridia, o__Clostridiales, f__[Mogibacteriaceae], g__, s__	0	0	0	0	0	0	0	0	0	0	2	0	0	0	0	0	0	0	0	0	0	0	0	0	0	0	0	0	0	2	0
47380	k__Bacteria, p__Spirochaetes, c__Spirochaetes, o__Spirochaetales, f__Spirochaetaceae, g__Treponema, s__	0	0	0	0	0	0	0	0	0	0	0	0	0	0	0	0	0	0	0	0	0	0	0	0	0	0	0	0	0	0	0
46917	k__Bacteria, p__Planctomycetes, c__Planctomycetia, o__Planctomycetales, f__Planctomycetaceae, g__Planctomyces, s__	0	0	0	0	0	0	0	0	0	0	0	0	0	0	0	0	0	0	0	0	0	0	0	0	0	0	0	0	0	0	0
44257	k__Bacteria, p__Bacteroidetes, c__Bacteroidia, o__Bacteroidales, f__, g__, s__	0	0	0	0	0	2	0	2	28	0	27	5	0	0	0	0	2	1	0	3	33	3	12	0	8	5	1	9	0	10	15
44156	k__Bacteria, p__Proteobacteria, c__Betaproteobacteria, o__Burkholderiales, f__Oxalobacteraceae, g__Cupriavidus, s__	0	0	0	0	0	0	6	0	0	0	0	0	1	5	0	0	1	0	0	1	0	0	0	1	0	1	0	0	0	3	0
42256	k__Bacteria, p__Fusobacteria, c__Fusobacteriia, o__Fusobacteriales, f__Leptotrichiaceae, g__, s__	100	127	49	0	86	3	36	0	77	2	0	86	171	33	2	36	0	474	100	6	1	7	48	1	21	31	24	56	1	4	37
38227	k__Bacteria, p__Bacteroidetes, c__Bacteroidia, o__Bacteroidales, f__[Paraprevotellaceae], g__[Prevotella], s__	0	4	0	0	0	28	14	0	0	0	4	0	0	6	0	0	0	0	1	0	0	0	0	0	1	0	13	0	0	1	0
34791	k__Bacteria, p__Fusobacteria, c__Fusobacteriia, o__Fusobacteriales, f__Leptotrichiaceae, g__, s__	0	4	0	0	0	0	0	5	0	0	0	0	0	0	0	0	0	0	0	0	0	0	0	0	0	0	11	0	0	0	0
33696	k__Bacteria, p__Actinobacteria, c__Actinobacteria, o__Actinomycetales, f__Actinomycetaceae, g__Arcanobacterium, s__	2	0	0	0	0	2	6	5	4	48	17	2	1	0	8	0	0	17	4	1	5	24	2	3	1	0	14	13	16	0	2
32326	k__Bacteria, p__Proteobacteria, c__Betaproteobacteria, o__, f__, g__, s__	0	0	0	0	0	0	0	0	0	0	0	0	0	4	0	0	0	0	0	0	0	0	0	0	0	0	0	0	0	0	0
31747	k__Bacteria, p__Verrucomicrobia, c__[Pedosphaerae], o__[Pedosphaerales], f__OPB35, g__, s__	0	2	0	0	0	2	0	0	0	0	0	0	0	0	0	0	0	0	0	0	0	0	0	0	0	0	0	0	0	0	0
31093	k__Bacteria, p__GN02, c__BD1-5, o__, f__, g__, s__	0	0	0	0	0	0	0	0	0	0	0	0	0	0	0	0	0	0	0	0	0	0	0	0	0	0	0	0	0	0	0
29328	k__Bacteria, p__Spirochaetes, c__Spirochaetes, o__Spirochaetales, f__Spirochaetaceae, g__Treponema, s__amylovorum	0	16	2	32	0	0	0	0	4	0	0	0	0	0	0	50	1	0	0	3	0	0	0	0	0	0	0	0	0	0	0
27616	k__Bacteria, p__Firmicutes, c__Clostridia, o__Clostridiales, f__[Mogibacteriaceae], g__, s__	0	0	0	0	0	0	0	0	0	0	0	0	0	0	0	0	0	0	0	0	0	0	0	0	0	0	1	0	0	0	0
23709	k__Bacteria, p__Bacteroidetes, c__Bacteroidia, o__Bacteroidales, f__, g__, s__	0	4	16	4	0	0	0	0	14	0	13	0	0	8	0	10	2	0	0	2	0	0	3	0	12	1	7	3	0	0	0
23644	k__Bacteria, p__Chlamydiae, c__Chlamydiia, o__Chlamydiales, f__Parachlamydiaceae, g__, s__	0	0	0	4	0	0	0	0	0	0	0	0	0	0	0	0	0	0	0	0	0	0	0	0	0	0	0	0	0	0	0
22697	k__Bacteria, p__Firmicutes, c__Clostridia, o__Clostridiales, f__Veillonellaceae, g__Succiniclasticum, s__	0	0	0	0	0	0	0	0	0	0	0	0	0	0	0	0	0	0	0	0	0	0	0	0	0	0	1	0	0	0	0
20428	k__Bacteria, p__Bacteroidetes, c__Cytophagia, o__Cytophagales, f__Cytophagaceae, g__, s__	0	0	0	0	0	0	0	0	0	2	4	0	0	0	2	2	0	0	0	0	0	0	0	0	0	0	0	0	0	0	0
15850	k__Bacteria, p__Tenericutes, c__Mollicutes, o__Mycoplasmatales, f__Mycoplasmataceae, g__, s__	0	0	0	0	0	0	0	0	0	0	0	0	0	0	0	0	1409	0	0	0	0	0	0	0	0	20	0	0	0	0	0
15806	k__Bacteria, p__Tenericutes, c__Mollicutes, o__Mycoplasmatales, f__Mycoplasmataceae, g__Ureaplasma, s__	0	0	0	0	0	0	0	0	0	0	0	0	0	0	0	0	0	0	0	0	0	0	0	0	0	0	0	0	0	0	0
15571	k__Bacteria, p__Firmicutes, c__Bacilli, o__Lactobacillales, f__Streptococcaceae, g__Streptococcus, s__	10	8	10	56	0	18	8	813	2142	750	602	570	116	6	6	4	458	617	469	735	539	385	1564	2597	4423	1963	3479	4869	2070	160	2249
14633	k__Bacteria, p__Firmicutes, c__Bacilli, o__Bacillales, f__, g__, s__	0	2	0	0	0	0	0	0	0	0	0	0	0	0	0	0	0	0	0	0	0	0	0	0	0	0	0	0	0	0	0
14280	k__Bacteria, p__Firmicutes, c__Clostridia, o__Clostridiales, f__[Tissierellaceae], g__Peptoniphilus, s__	0	40	19	0	1672	0	46	0	0	0	0	1672	3	40	0	15	0	0	10	0	0	0	0	0	0	0	0	0	0	0	0
14279	k__Bacteria, p__Firmicutes, c__Clostridia, o__Clostridiales, f__[Tissierellaceae], g__Peptoniphilus, s__	0	0	0	0	0	0	0	0	0	0	0	0	0	0	0	0	1	1	0	0	0	6	1	0	0	0	0	0	0	0	0
14157	k__Bacteria, p__Firmicutes, c__Clostridia, o__Clostridiales, f__[Mogibacteriaceae], g__, s__	6	18	76	28	69	10	0	4	158	0	108	2	2	10	0	0	32	4	0	51	0	137	13	37	186	0	28	57	9	8	86
13375	k__Bacteria, p__Actinobacteria, c__Actinobacteria, o__Actinomycetales, f__Corynebacteriaceae, g__Corynebacterium, s__	0	0	0	4	0	0	0	0	0	2	0	0	0	0	0	0	0	1	0	0	0	0	0	0	0	0	0	3	0	0	0
12619	k__Bacteria, p__Actinobacteria, c__Actinobacteria, o__Bifidobacteriales, f__Bifidobacteriaceae, g__Scardovia, s__	0	0	10	0	1	2	0	0	8	14	47	1	3	2	0	6	1	5	2	44	206	0	0	0	0	0	0	81	14	7	66
12297	k__Bacteria, p__Actinobacteria, c__Actinobacteria, o__Actinomycetales, f__, g__, s__	0	0	0	0	0	0	0	0	0	0	0	0	0	0	0	0	0	0	0	0	0	0	0	0	0	0	0	0	0	16	0
11622	k__Bacteria, p__Actinobacteria, c__Actinobacteria, o__Actinomycetales, f__Frankiaceae, g__, s__	0	0	0	0	0	0	0	0	0	2	0	0	0	0	0	0	0	0	0	0	0	0	0	0	0	0	0	0	0	0	0
10418	k__Bacteria, p__Proteobacteria, c__Deltaproteobacteria, o__Desulfovibrionales, f__Desulfomicrobiaceae, g__Desulfomicrobium, s__	0	0	0	12	0	0	0	0	218	0	0	0	0	0	0	0	23	0	0	0	0	0	0	0	8	0	0	0	0	1	0
9548	k__Bacteria, p__Proteobacteria, c__Gammaproteobacteria, o__Pasteurellales, f__Pasteurellaceae, g__, s__	0	0	0	0	0	0	0	0	0	0	0	0	0	0	0	0	0	0	0	0	0	0	0	0	0	0	0	0	0	0	0
8114	k__Bacteria, p__Proteobacteria, c__Gammaproteobacteria, o__Oceanospirillales, f__Halomonadaceae, g__Candidatus Portiera, s__	0	0	0	0	0	0	0	0	0	0	0	0	0	0	0	0	0	0	0	0	0	0	0	0	0	0	0	0	0	0	0
4403	k__Bacteria, p__Proteobacteria, c__Alphaproteobacteria, o__Rhodospirillales, f__Acetobacteraceae, g__Roseococcus, s__	0	0	0	0	0	0	0	0	0	2	0	0	0	0	0	0	0	0	0	0	0	0	0	0	0	0	0	0	0	0	0
3685	k__Bacteria, p__Elusimicrobia, c__Elusimicrobia, o__Elusimicrobiales, f__, g__, s__	0	0	0	0	0	0	0	0	0	0	0	0	0	0	0	0	0	0	0	0	0	0	0	0	0	0	0	0	0	0	0
2228	k__Bacteria, p__Bacteroidetes, c__Bacteroidia, o__Bacteroidales, f__Prevotellaceae, g__Prevotella, s__	0	44	6	0	11	20	0	7	22	2	193	1	8	20	0	34	1	6	7	118	16	4	6	4	3	3	0	9	4	0	34
2222	k__Bacteria, p__Bacteroidetes, c__Bacteroidia, o__Bacteroidales, f__Prevotellaceae, g__Prevotella, s__pallens	36	1327	483	40	2	166	0	10	23	122	10	2	1036	0	117	363	1	1	913	0	68	0	0	79	27	0	0	1	0	0	0
1509915	k__Bacteria, p__Acidobacteria, c__Holophagae, o__Holophagales, f__Holophagaceae, g__, s__	0	0	2	0	0	0	0	0	0	0	0	0	0	0	0	0	0	0	0	0	0	0	0	0	0	0	0	0	0	0	0
663885	k__Bacteria, p__Bacteroidetes, c__Bacteroidia, o__Bacteroidales, f__Prevotellaceae, g__Prevotella, s__	0	0	0	0	0	0	0	0	0	0	2	0	0	0	0	0	5	0	7	0	0	0	0	0	0	0	0	0	0	0	0
1037951	k__Bacteria, p__Firmicutes, c__Bacilli, o__Bacillales, f__Staphylococcaceae, g__Staphylococcus, s__aureus	0	10	0	0	0	0	0	0	0	0	0	0	0	0	0	0	0	0	0	0	4	1	1	0	1	0	1	0	0	0	4
1546872	k__Bacteria, p__Gemmatimonadetes, c__Gemm-1, o__, f__, g__, s__	0	0	0	0	0	0	0	0	0	0	0	0	0	0	0	0	0	0	0	0	0	0	0	0	0	0	1	0	0	0	0
1546873	k__Bacteria, p__Actinobacteria, c__Actinobacteria, o__Actinomycetales, f__Micromonosporaceae, g__Verrucosispora, s__	0	0	0	0	0	0	0	0	0	4	0	0	0	0	0	0	0	0	0	0	0	0	0	0	0	0	0	0	0	0	0
1553204	k__Bacteria, p__Proteobacteria, c__Alphaproteobacteria, o__Sphingomonadales, f__Sphingomonadaceae, g__, s__	0	0	0	0	0	0	0	0	0	2	0	0	2	2	0	0	0	0	0	0	0	0	0	0	0	0	1	0	0	0	0
1061641	k__Bacteria, p__Actinobacteria, c__Actinobacteria, o__Actinomycetales, f__Corynebacteriaceae, g__Corynebacterium, s__	34	106	156	128	1	16	8	0	0	0	0	0	0	14	18	44	0	0	0	0	0	6	60	0	64	125	0	5	5	0	3
1559796	k__Bacteria, p__Tenericutes, c__Mollicutes, o__Acholeplasmatales, f__Acholeplasmataceae, g__Acholeplasma, s__	0	0	0	0	0	0	0	0	0	0	6	0	0	0	0	0	0	0	0	0	0	0	0	0	0	0	0	0	0	0	0
898611	k__Bacteria, p__Firmicutes, c__Clostridia, o__Clostridiales, f__Lachnospiraceae, g__Butyrivibrio, s__	0	0	6	0	0	28	0	0	0	0	0	0	0	24	0	4	0	0	0	0	0	0	6	2	2	1	0	2	0	4	0
1133891	k__Bacteria, p__Proteobacteria, c__Deltaproteobacteria, o__Myxococcales, f__, g__, s__	0	0	0	0	0	0	0	0	0	0	2	0	0	2	0	0	0	0	0	0	0	0	0	0	0	0	1	0	0	0	0
806955	k__Bacteria, p__Bacteroidetes, c__[Saprospirae], o__[Saprospirales], f__Chitinophagaceae, g__Sediminibacterium, s__	0	0	0	4	0	0	0	1	0	0	1	0	0	0	0	0	0	1	0	0	0	0	0	0	0	0	0	0	0	0	0
1645783	k__Bacteria, p__Planctomycetes, c__Phycisphaerae, o__Phycisphaerales, f__, g__, s__	0	0	0	0	0	0	0	0	0	0	0	0	0	2	0	0	0	0	0	0	0	0	0	0	0	0	0	0	0	0	0
1114824	k__Bacteria, p__Proteobacteria, c__Betaproteobacteria, o__IS-44, f__, g__, s__	0	0	0	0	0	0	0	0	2	0	0	0	0	0	0	0	0	0	0	0	0	0	0	0	0	0	0	0	0	0	0
953264	k__Bacteria, p__Firmicutes, c__Bacilli, o__Lactobacillales, f__Aerococcaceae, g__, s__	0	0	25	0	0	11	0	0	0	7	0	0	13	0	7	19	0	0	3	0	1	0	2	0	0	9	0	0	0	0	0
816109	k__Bacteria, p__Acidobacteria, c__BPC102, o__, f__, g__, s__	0	2	0	0	0	0	0	0	0	0	0	0	0	0	0	0	0	0	0	0	0	0	0	0	0	0	0	0	0	0	0
1679707	k__Bacteria, p__Firmicutes, c__Clostridia, o__Clostridiales, f__Ruminococcaceae, g__, s__	2	2	0	0	4	0	4	0	1	0	0	4	1	2	0	0	0	0	0	0	1	0	0	1	0	1	0	0	0	0	0
1124836	k__Bacteria, p__Bacteroidetes, c__Bacteroidia, o__Bacteroidales, f__, g__, s__	0	0	0	0	0	0	0	0	0	0	0	0	0	0	0	0	0	0	0	0	0	0	0	0	0	0	1	0	0	0	0
710255	k__Bacteria, p__Bacteroidetes, c__Bacteroidia, o__Bacteroidales, f__Prevotellaceae, g__Prevotella, s__	0	2	2	0	0	0	0	0	0	0	0	0	0	0	2	10	0	0	1	0	5	0	0	1	0	0	0	0	0	0	1
1119406	k__Bacteria, p__Bacteroidetes, c__Flavobacteriia, o__Flavobacteriales, f__[Weeksellaceae], g__, s__	4	10	0	124	0	16	0	0	0	0	0	0	0	68	0	30	0	0	0	0	0	0	0	0	0	0	0	0	0	0	0
627765	k__Bacteria, p__Proteobacteria, c__Gammaproteobacteria, o__Xanthomonadales, f__Xanthomonadaceae, g__, s__	2	0	0	0	0	0	0	0	0	0	0	0	0	0	0	0	0	0	0	0	0	0	0	0	0	0	0	0	0	0	0
827195	k__Bacteria, p__Firmicutes, c__Clostridia, o__Clostridiales, f__, g__, s__	0	0	0	0	0	0	0	0	0	0	0	0	0	0	0	0	0	0	0	0	0	0	0	2	0	0	0	0	0	0	0
1125265	k__Bacteria, p__Firmicutes, c__Clostridia, o__Clostridiales, f__Veillonellaceae, g__Veillonella, s__	7062	2284	5115	4416	894	807	4192	1104	4915	616	1104	894	4087	3612	587	4033	1161	879	3774	122	1538	621	1238	940	590	393	263	1931	27	52	36
1771876	k__Bacteria, p__Proteobacteria, c__Gammaproteobacteria, o__Pasteurellales, f__Pasteurellaceae, g__Haemophilus, s__parainfluenzae	1371	149	2795	48	3792	3907	1494	12	938	2883	12	3792	208	1280	2801	2183	4	57	247	7	476	2	0	46	352	1576	48	16	0	2	2
1137031	k__Bacteria, p__Firmicutes, c__Bacilli, o__Lactobacillales, f__Lactobacillaceae, g__Pediococcus, s__acidilactici	0	0	0	0	0	0	0	0	0	0	0	0	0	0	0	0	0	0	0	0	50	0	0	0	0	0	0	0	0	0	0
1785734	k__Bacteria, p__SR1, c__, o__, f__, g__, s__	0	36	0	36	1	70	10	7	6	0	7	375	7	14	30	26	100	4	346	2	0	18	29	14	34	3	4	9	1	335	92
1790209	k__Bacteria, p__Firmicutes, c__Clostridia, o__Clostridiales, f__Ruminococcaceae, g__, s__	0	0	0	0	0	0	0	0	0	0	0	0	0	0	0	0	0	0	0	0	0	0	0	0	0	0	0	0	0	0	0
836626	k__Bacteria, p__Proteobacteria, c__Deltaproteobacteria, o__Myxococcales, f__, g__, s__	0	0	0	0	0	0	0	0	0	2	0	0	0	0	0	0	0	0	0	0	0	0	0	0	0	0	0	0	0	0	0
1039568	k__Bacteria, p__Bacteroidetes, c__[Saprospirae], o__[Saprospirales], f__Chitinophagaceae, g__, s__	0	2	0	4	0	2	0	0	6	0	4	0	0	0	2	0	0	0	0	0	0	0	0	0	0	0	0	0	0	0	0
1829920	k__Bacteria, p__Proteobacteria, c__Deltaproteobacteria, o__Syntrophobacterales, f__Syntrophobacteraceae, g__, s__	0	2	0	12	0	0	2	0	0	4	4	0	0	0	2	2	0	0	0	0	0	0	0	0	0	0	1	0	0	0	0
1838560	k__Bacteria, p__Firmicutes, c__Clostridia, o__Clostridiales, f__Clostridiaceae, g__Clostridium, s__	0	0	0	0	0	0	0	0	0	0	0	0	0	0	0	0	0	0	0	0	0	0	0	0	0	0	0	0	0	0	0
744145	k__Bacteria, p__GN04, c__MSB-5A5, o__, f__, g__, s__	0	0	0	0	0	0	0	0	2	0	0	0	0	0	0	0	0	0	0	0	0	0	0	0	0	0	0	0	0	0	0
1845035	k__Bacteria, p__Acidobacteria, c__Acidobacteria-6, o__iii1-15, f__mb2424, g__, s__	0	0	0	0	0	0	0	0	2	0	4	0	0	2	0	0	0	0	0	0	0	0	0	0	0	0	0	0	0	0	0
1107637	k__Bacteria, p__Proteobacteria, c__Deltaproteobacteria, o__Syntrophobacterales, f__Syntrophobacteraceae, g__, s__	0	0	0	0	0	0	0	0	0	2	0	0	0	0	0	0	0	0	0	0	0	0	0	0	0	0	1	0	0	0	0
1126662	k__Bacteria, p__Proteobacteria, c__Betaproteobacteria, o__Burkholderiales, f__Oxalobacteraceae, g__, s__	0	2	0	0	0	0	0	0	0	0	0	0	0	2	0	0	0	0	0	0	0	0	0	0	0	0	0	0	0	0	0
1893996	k__Bacteria, p__TM6, c__SJA-4, o__, f__, g__, s__	0	0	0	0	0	0	0	0	0	0	0	0	0	0	0	0	0	0	0	0	0	0	0	1	4	0	0	0	3	0	1
947134	k__Bacteria, p__Proteobacteria, c__Deltaproteobacteria, o__Myxococcales, f__Myxococcaceae, g__, s__	0	0	0	0	0	0	0	0	0	0	0	0	0	0	0	2	0	0	0	0	0	0	0	0	0	0	0	0	0	0	0
1927234	k__Bacteria, p__Fusobacteria, c__Fusobacteriia, o__Fusobacteriales, f__Leptotrichiaceae, g__Leptotrichia, s__	6	40	38	36	83	66	146	0	0	0	2	0	0	0	176	52	93	69	294	389	23	0	12	20	3	9	4	102	159	296	58
628393	k__Bacteria, p__Acidobacteria, c__iii1-8, o__DS-18, f__, g__, s__	0	2	0	4	0	0	0	0	0	0	0	0	0	0	0	0	0	0	0	0	0	0	0	0	0	0	0	0	0	0	0
692157	k__Bacteria, p__Planctomycetes, c__Planctomycetia, o__Pirellulales, f__Pirellulaceae, g__, s__	0	0	0	0	0	0	2	0	0	0	0	0	0	0	0	0	0	0	0	0	0	0	0	0	0	0	0	0	0	0	0
1113158	k__Bacteria, p__Proteobacteria, c__Deltaproteobacteria, o__Myxococcales, f__, g__, s__	0	0	0	0	0	0	0	0	0	0	2	0	0	0	0	0	0	0	0	0	0	0	0	0	0	0	0	0	0	0	0
1107510	k__Bacteria, p__Proteobacteria, c__Gammaproteobacteria, o__Enterobacteriales, f__Enterobacteriaceae, g__, s__	0	5	0	24	0	4	0	6	0	3	6	0	0	0	3	0	0	0	0	0	0	0	0	0	1	0	51	1	0	0	230
1128083	k__Bacteria, p__Gemmatimonadetes, c__Gemmatimonadetes, o__, f__, g__, s__	0	0	0	0	0	0	0	0	0	0	0	0	0	2	0	0	0	0	0	0	0	0	0	0	0	0	1	0	0	0	0
1143223	k__Bacteria, p__Actinobacteria, c__Thermoleophilia, o__Gaiellales, f__Gaiellaceae, g__, s__	0	0	0	0	0	0	0	0	0	2	2	0	0	2	0	2	0	0	0	0	0	0	0	0	0	0	1	0	0	0	0
1135999	k__Bacteria, p__Actinobacteria, c__Thermoleophilia, o__Gaiellales, f__Gaiellaceae, g__, s__	0	4	0	0	0	2	0	0	0	0	2	0	0	0	0	0	0	0	0	0	0	0	0	0	0	0	0	0	0	0	0
1145172	k__Bacteria, p__Actinobacteria, c__Thermoleophilia, o__Gaiellales, f__Gaiellaceae, g__, s__	0	0	2	0	0	0	0	0	0	0	0	0	0	0	0	2	0	0	0	0	0	0	0	0	0	0	0	0	0	0	0
1032694	k__Bacteria, p__Bacteroidetes, c__Bacteroidia, o__Bacteroidales, f__[Paraprevotellaceae], g__[Prevotella], s__	0	91	7	0	0	42	0	0	0	34	0	0	0	0	32	5	0	49	127	1	1	1	0	0	3	0	0	30	0	0	0
2026051	k__Bacteria, p__Firmicutes, c__Bacilli, o__Lactobacillales, f__, g__, s__	0	2	0	0	0	0	0	0	0	6	2	0	0	2	0	2	0	0	1	0	2	0	0	0	0	0	1	0	0	0	0
2026537	k__Bacteria, p__Firmicutes, c__Bacilli, o__Bacillales, f__Bacillaceae, g__Anoxybacillus, s__kestanbolensis	0	0	0	0	0	0	0	0	0	0	0	0	0	0	0	0	0	1	0	3	1	0	0	0	0	0	1	0	0	3	0
733009	k__Bacteria, p__Chlorobi, c__, o__, f__, g__, s__	0	0	0	0	0	0	0	0	0	2	0	0	0	0	0	0	0	0	0	0	0	0	0	0	0	0	0	0	0	0	0
2055565	k__Bacteria, p__Spirochaetes, c__Spirochaetes, o__Spirochaetales, f__Spirochaetaceae, g__Treponema, s__	0	11	0	0	1	0	0	0	0	0	0	1	0	0	0	0	0	0	0	0	0	0	1	0	0	0	0	0	0	0	0
2062160	k__Bacteria, p__Proteobacteria, c__Deltaproteobacteria, o__Myxococcales, f__, g__, s__	0	1	0	36	1	1	4	9	0	1	9	1	0	2	1	0	4	1	3	5	0	0	0	0	1	1	0	0	0	0	2
2065341	k__Bacteria, p__Firmicutes, c__Clostridia, o__Clostridiales, f__Lachnospiraceae, g__Coprococcus, s__	0	0	0	0	1	0	0	0	0	0	0	1	0	0	0	0	0	0	0	0	0	0	0	0	0	0	0	0	0	0	0
1107639	k__Bacteria, p__Proteobacteria, c__Gammaproteobacteria, o__Oceanospirillales, f__Alcanivoracaceae, g__Alcanivorax, s__	0	0	0	0	0	0	0	0	0	0	0	0	0	0	0	0	0	0	0	0	0	0	0	0	0	0	0	0	0	0	0
2066542	k__Bacteria, p__Firmicutes, c__Clostridia, o__Clostridiales, f__, g__, s__	0	0	0	0	0	0	0	0	0	0	0	0	0	0	0	0	0	0	0	0	0	0	0	0	0	0	0	0	0	0	0
851923	k__Bacteria, p__Bacteroidetes, c__Bacteroidia, o__Bacteroidales, f__Prevotellaceae, g__Prevotella, s__	2	6	0	8	0	6	0	0	0	0	2	0	5	8	0	0	0	0	0	5	0	0	3	0	1	0	1	1	0	0	0
2085480	k__Bacteria, p__Fusobacteria, c__Fusobacteriia, o__Fusobacteriales, f__Leptotrichiaceae, g__Leptotrichia, s__	0	10	20	4	29	0	60	0	8	0	9	0	16	106	0	0	0	447	48	529	8	19	16	11	1	4	0	39	228	205	186
759440	k__Bacteria, p__Acidobacteria, c__[Chloracidobacteria], o__RB41, f__, g__, s__	0	0	0	0	0	0	0	0	0	0	0	0	2	0	0	0	0	0	0	0	0	0	0	0	0	0	0	0	0	0	0
1130640	k__Bacteria, p__Actinobacteria, c__Actinobacteria, o__Actinomycetales, f__Intrasporangiaceae, g__Terracoccus, s__	0	0	0	0	0	0	0	0	0	2	2	0	0	0	0	0	0	0	0	0	0	0	0	0	0	0	0	0	0	0	0
1132572	k__Bacteria, p__Proteobacteria, c__Betaproteobacteria, o__Rhodocyclales, f__Rhodocyclaceae, g__Zoogloea, s__	0	0	2	0	0	0	0	0	0	0	0	0	0	0	0	1	0	0	0	0	0	0	0	0	0	0	0	0	0	0	0
2194873	k__Bacteria, p__Proteobacteria, c__Betaproteobacteria, o__Burkholderiales, f__Comamonadaceae, g__, s__	0	0	0	0	0	0	0	0	0	0	0	0	0	0	0	0	0	0	0	0	0	0	0	0	0	0	0	0	0	0	0
1119243	k__Bacteria, p__Acidobacteria, c__Solibacteres, o__Solibacterales, f__, g__, s__	0	0	0	0	0	0	0	0	0	0	0	0	0	0	0	0	0	0	0	0	0	0	0	0	0	0	1	0	0	0	0
826742	k__Bacteria, p__Proteobacteria, c__Betaproteobacteria, o__Ellin6067, f__, g__, s__	0	0	0	0	0	0	2	0	0	0	0	0	0	2	0	0	0	0	0	0	0	0	0	0	0	0	0	0	0	0	0
708925	k__Bacteria, p__Proteobacteria, c__Gammaproteobacteria, o__Pasteurellales, f__Pasteurellaceae, g__Gallibacterium, s__	4	0	0	0	0	0	2	0	0	2	0	0	0	0	0	0	2	0	1	0	2	2	141	0	174	6	3	0	0	1	0
2228269	k__Bacteria, p__Proteobacteria, c__Betaproteobacteria, o__Neisseriales, f__Neisseriaceae, g__, s__	0	0	0	0	0	0	0	0	0	0	0	0	0	0	0	0	0	0	0	0	0	0	0	0	0	0	3	0	0	0	0
632918	k__Bacteria, p__Acidobacteria, c__[Chloracidobacteria], o__11-24, f__, g__, s__	0	0	0	0	0	0	0	0	2	2	0	0	0	0	0	0	0	0	0	0	0	0	0	0	0	0	0	0	0	0	0
2260620	k__Bacteria, p__Firmicutes, c__Bacilli, o__Lactobacillales, f__Streptococcaceae, g__Streptococcus, s__	6	8	20	32	40	28	10	0	0	0	0	0	0	16	76	30	22	374	33	131	107	0	0	0	0	0	0	157	126	24	73
811809	k__Bacteria, p__Acidobacteria, c__TM1, o__, f__, g__, s__	0	0	0	4	0	0	0	0	0	0	2	0	0	0	0	0	0	0	0	0	0	0	0	0	0	0	0	0	0	0	0
1138519	k__Bacteria, p__Proteobacteria, c__Betaproteobacteria, o__Burkholderiales, f__Comamonadaceae, g__, s__	0	2	0	8	0	0	22	2	0	0	2	0	0	16	0	0	2	3	0	16	5	0	0	1	2	0	2	0	0	6	8
790466	k__Bacteria, p__Firmicutes, c__Clostridia, o__Clostridiales, f__[Mogibacteriaceae], g__, s__	2	100	52	284	77	32	4	33	306	0	45	0	0	0	8	70	42	7	0	13	33	21	0	1	343	0	18	130	23	13	76
755348	k__Bacteria, p__Proteobacteria, c__Betaproteobacteria, o__Burkholderiales, f__Burkholderiaceae, g__, s__	0	26	23	152	0	5	58	38	0	4	38	0	0	52	4	17	14	18	10	58	20	10	0	1	35	1	2	9	7	12	21
2283112	k__Bacteria, p__Firmicutes, c__Clostridia, o__Clostridiales, f__Ruminococcaceae, g__, s__	0	0	0	0	0	0	0	0	0	0	0	0	0	0	0	0	0	0	0	0	0	0	0	0	0	0	0	0	0	0	0
626772	k__Bacteria, p__Acidobacteria, c__[Chloracidobacteria], o__PK29, f__, g__, s__	0	0	0	0	0	0	0	0	2	0	0	0	0	0	0	0	0	0	0	0	0	0	0	0	0	0	0	0	0	0	0
2293557	k__Bacteria, p__Firmicutes, c__Clostridia, o__Clostridiales, f__Lachnospiraceae, g__, s__	8	84	68	20	79	56	54	0	0	0	8	3	5	10	94	18	1	0	0	0	1	0	102	1	80	43	1	4	0	0	1
686593	k__Bacteria, p__Proteobacteria, c__Alphaproteobacteria, o__Rhizobiales, f__Rhizobiaceae, g__, s__	0	0	0	0	0	0	0	0	2	0	0	0	1	2	0	0	0	0	0	1	1	0	0	0	0	0	3	0	0	0	0
2307130	k__Bacteria, p__Proteobacteria, c__Betaproteobacteria, o__, f__, g__, s__	0	0	0	0	0	0	0	0	4	4	0	0	0	4	0	0	0	0	0	0	0	0	0	0	0	0	0	0	0	0	0
2319610	k__Bacteria, p__Actinobacteria, c__Acidimicrobiia, o__Acidimicrobiales, f__, g__, s__	0	0	2	0	0	0	0	0	0	0	0	0	0	0	0	0	0	0	0	0	0	0	0	0	0	0	0	0	0	0	0
818146	k__Bacteria, p__Proteobacteria, c__Alphaproteobacteria, o__, f__, g__, s__	0	0	0	0	0	0	0	0	0	0	0	0	0	0	0	0	0	0	0	0	0	0	0	0	0	0	0	0	0	0	0
830077	k__Bacteria, p__Proteobacteria, c__Alphaproteobacteria, o__Rhizobiales, f__Beijerinckiaceae, g__, s__	0	2	0	4	0	0	0	0	0	0	0	0	0	0	0	0	0	0	0	0	0	0	0	0	0	0	0	0	0	0	0
2343601	k__Bacteria, p__Proteobacteria, c__Alphaproteobacteria, o__Rickettsiales, f__mitochondria, g__, s__	0	0	0	4	0	0	0	0	0	0	0	0	0	0	0	0	0	0	0	0	0	0	0	0	0	0	0	0	0	0	0
1085410	k__Bacteria, p__Firmicutes, c__Bacilli, o__Lactobacillales, f__Streptococcaceae, g__Streptococcus, s__	484	798	926	616	38	516	204	17346	9984	21522	14085	9546	1923	208	488	610	10019	9906	7940	13231	23370	7434	14323	16484	15824	8149	26131	18596	18385	7664	17912
776980	k__Bacteria, p__Proteobacteria, c__Gammaproteobacteria, o__Enterobacteriales, f__Enterobacteriaceae, g__, s__	0	0	0	0	0	0	0	0	0	0	0	0	0	0	0	0	0	0	0	0	0	0	0	0	0	0	0	0	0	0	0
2356875	k__Bacteria, p__Firmicutes, c__Bacilli, o__Bacillales, f__Staphylococcaceae, g__Staphylococcus, s__	0	6	1	44	0	0	8	11	0	0	11	0	0	7	0	1	6	0	0	0	8	0	0	0	1	0	0	0	0	0	3
2376430	k__Bacteria, p__Firmicutes, c__Clostridia, o__Clostridiales, f__Syntrophomonadaceae, g__Syntrophomonas, s__	0	0	0	0	0	0	0	0	0	0	0	0	0	0	0	0	0	0	0	0	0	0	0	0	0	0	0	0	2	0	0
1071596	k__Bacteria, p__Proteobacteria, c__Alphaproteobacteria, o__Rhizobiales, f__Hyphomicrobiaceae, g__Rhodoplanes, s__	0	0	0	0	0	0	2	0	2	0	2	0	0	2	0	0	0	0	0	0	0	0	0	0	0	0	1	0	0	0	0
1130341	k__Bacteria, p__Planctomycetes, c__OM190, o__agg27, f__, g__, s__	0	0	0	4	0	0	0	0	0	0	0	0	0	0	0	0	0	0	0	0	0	0	0	0	0	0	0	0	0	0	0
1142585	k__Bacteria, p__WPS-2, c__, o__, f__, g__, s__	0	0	0	0	0	0	0	0	0	2	0	0	0	0	0	0	0	0	0	0	0	0	0	0	0	0	0	0	0	0	0
835900	k__Bacteria, p__Bacteroidetes, c__Bacteroidia, o__Bacteroidales, f__[Odoribacteraceae], g__Odoribacter, s__	0	0	0	0	0	0	0	0	0	0	0	0	0	0	0	0	0	0	1	0	0	3	0	0	0	0	0	0	0	0	0
679121	k__Bacteria, p__Planctomycetes, c__Planctomycetia, o__Gemmatales, f__Isosphaeraceae, g__, s__	0	0	0	0	0	0	0	0	0	0	0	0	0	0	0	0	0	0	0	0	0	0	0	0	0	0	1	0	0	0	0
655278	k__Bacteria, p__Proteobacteria, c__Betaproteobacteria, o__MND1, f__, g__, s__	0	0	0	0	0	0	0	0	0	0	0	0	0	0	0	0	0	0	0	0	0	0	0	0	0	0	0	0	0	0	0
945326	k__Bacteria, p__Firmicutes, c__Bacilli, o__Lactobacillales, f__Aerococcaceae, g__, s__	0	0	0	0	0	0	0	0	14	6	0	45	0	6	4	0	1	45	1	151	93	1	244	312	140	1	10	0	0	42	93
808851	k__Bacteria, p__Proteobacteria, c__Gammaproteobacteria, o__Pseudomonadales, f__Pseudomonadaceae, g__, s__	0	10	2	52	0	2	2	13	0	1	13	0	0	2	1	2	4	11	1	0	20	0	0	3	6	2	0	0	1	13	7
898309	k__Bacteria, p__Bacteroidetes, c__Bacteroidia, o__Bacteroidales, f__Prevotellaceae, g__Prevotella, s__nanceiensis	100	134	42	84	12	114	1086	125	16	4	85	279	39	100	224	82	171	64	975	27	703	368	29	148	57	131	292	89	271	554	23
748905	k__Bacteria, p__Acidobacteria, c__DA052, o__E29, f__, g__, s__	0	0	2	0	0	0	0	0	0	2	0	0	0	0	0	0	0	0	0	0	0	0	0	0	0	0	0	0	0	0	0
2469654	k__Bacteria, p__Bacteroidetes, c__Bacteroidia, o__Bacteroidales, f__[Paraprevotellaceae], g__[Prevotella], s__	0	12	36	0	0	2	22	11	18	0	36	1	48	0	0	6	10	379	15	8	0	209	0	2	0	0	12	6	1	0	47
994357	k__Bacteria, p__Firmicutes, c__Clostridia, o__Clostridiales, f__[Mogibacteriaceae], g__Mogibacterium, s__	0	0	0	0	0	2	0	0	0	0	2	0	0	0	0	0	0	0	1	1	0	0	0	0	0	0	0	0	0	0	0
650052	k__Bacteria, p__Chloroflexi, c__SAR202, o__, f__, g__, s__	0	0	0	0	0	0	0	0	0	0	0	0	0	0	0	0	0	0	0	0	0	0	0	0	0	0	0	0	0	0	0
768463	k__Bacteria, p__Bacteroidetes, c__Flavobacteriia, o__Flavobacteriales, f__Flavobacteriaceae, g__, s__	0	0	0	0	0	0	0	0	0	0	0	0	0	0	0	0	0	0	0	3	0	0	0	0	0	0	0	0	0	0	0
832805	k__Bacteria, p__Proteobacteria, c__Betaproteobacteria, o__Burkholderiales, f__Comamonadaceae, g__Comamonas, s__	0	0	0	0	0	0	0	0	0	0	0	0	0	0	0	0	5	2	0	18	4	2	0	0	0	0	1	0	0	4	17
832089	k__Bacteria, p__Firmicutes, c__Clostridia, o__Clostridiales, f__[Mogibacteriaceae], g__, s__	6	60	28	32	89	66	202	58	26	0	333	23	42	48	2	46	182	139	367	385	9	2368	150	23	28	33	413	129	137	198	58
2542324	k__Bacteria, p__Proteobacteria, c__Alphaproteobacteria, o__Rickettsiales, f__mitochondria, g__, s__	0	0	0	0	0	0	0	0	0	0	2	0	0	0	0	0	0	0	0	0	0	0	0	0	0	0	0	0	0	0	0
928538	k__Bacteria, p__Firmicutes, c__Bacilli, o__Bacillales, f__Staphylococcaceae, g__Staphylococcus, s__	618	170	1598	712	685	4290	2556	178	433	3180	178	685	577	2187	3083	1263	2456	302	570	101	687	357	1394	323	455	2414	377	201	20	16	73
954706	k__Bacteria, p__Bacteroidetes, c__[Saprospirae], o__[Saprospirales], f__Chitinophagaceae, g__, s__	0	0	0	0	0	0	0	0	0	2	0	0	0	0	0	0	0	0	0	0	0	0	0	0	0	0	0	0	0	0	0
1117827	k__Bacteria, p__Planctomycetes, c__Planctomycetia, o__Gemmatales, f__Gemmataceae, g__, s__	0	0	0	4	0	0	0	0	0	0	0	0	0	0	0	0	0	0	0	0	0	0	0	0	0	0	0	0	0	0	0
1144575	k__Bacteria, p__Proteobacteria, c__Deltaproteobacteria, o__Myxococcales, f__, g__, s__	0	0	0	0	0	0	0	0	0	0	0	0	0	0	2	0	0	0	0	0	0	0	0	0	0	0	0	0	0	0	0
1111373	k__Bacteria, p__Proteobacteria, c__Alphaproteobacteria, o__Rhizobiales, f__Hyphomicrobiaceae, g__, s__	0	0	2	0	0	0	0	0	0	0	0	0	0	0	0	0	0	0	0	0	0	0	0	0	0	0	0	0	0	0	0
1123761	k__Bacteria, p__Planctomycetes, c__Planctomycetia, o__Pirellulales, f__Pirellulaceae, g__, s__	0	0	0	0	0	0	0	0	0	0	2	0	0	0	0	0	0	0	0	0	0	0	0	0	0	0	0	0	0	0	0
2640121	k__Bacteria, p__Planctomycetes, c__OM190, o__CL500-15, f__, g__, s__	0	0	0	0	0	2	0	0	0	0	0	0	0	0	0	0	0	0	0	0	0	0	0	0	0	0	0	0	0	0	0
639882	k__Bacteria, p__Proteobacteria, c__Deltaproteobacteria, o__Syntrophobacterales, f__Syntrophobacteraceae, g__, s__	2	0	0	0	0	0	0	0	0	0	0	0	0	0	0	0	0	0	0	0	0	0	0	0	0	0	0	0	0	0	0
2643933	k__Bacteria, p__Proteobacteria, c__Betaproteobacteria, o__, f__, g__, s__	0	0	0	0	0	0	0	0	0	0	0	0	0	0	0	0	0	0	0	0	0	0	0	0	0	0	0	0	0	0	0
1115121	k__Bacteria, p__Bacteroidetes, c__Bacteroidia, o__Bacteroidales, f__S24-7, g__, s__	0	19	0	0	0	0	0	0	0	0	0	0	2	0	0	0	0	0	0	0	0	0	0	0	0	0	0	0	0	0	0
642465	k__Bacteria, p__Bacteroidetes, c__Bacteroidia, o__Bacteroidales, f__Prevotellaceae, g__Prevotella, s__	0	8	24	0	0	12	0	0	12	0	14	12	0	64	88	14	15	6	23	15	11	91	8	6	7	7	158	6	2	17	15
1108139	k__Bacteria, p__Proteobacteria, c__Betaproteobacteria, o__Neisseriales, f__Neisseriaceae, g__, s__	2	10	1	20	0	0	18	5	1	0	5	0	0	14	0	1	1	4	3	8	7	0	0	0	5	0	1	0	1	0	0
690061	k__Bacteria, p__Chlorobi, c__BSV26, o__PK329, f__, g__, s__	0	2	0	0	0	0	0	0	0	0	0	0	0	0	0	0	0	0	0	0	0	0	0	0	0	0	1	0	0	0	0
881590	k__Bacteria, p__Firmicutes, c__Bacilli, o__Gemellales, f__Gemellaceae, g__, s__	262	175	993	44	0	1550	944	11	174	1166	11	0	178	809	1130	792	0	154	227	39	253	51	38	587	1406	4834	124	43	1	3	0
864640	k__Bacteria, p__Firmicutes, c__Bacilli, o__Lactobacillales, f__Carnobacteriaceae, g__Granulicatella, s__	1	0	0	0	0	202	0	0	1	151	0	0	42	0	145	0	0	27	0	0	0	1	0	2	0	0	7	1	0	0	1
1124020	k__Bacteria, p__Chloroflexi, c__Ktedonobacteria, o__Ktedonobacterales, f__Ktedonobacteraceae, g__, s__	0	0	0	0	0	0	0	0	0	2	0	0	0	0	0	0	0	0	0	0	0	0	0	0	0	0	0	0	0	0	0
2707164	k__Bacteria, p__Spirochaetes, c__Spirochaetes, o__Spirochaetales, f__Spirochaetaceae, g__Treponema, s__	0	0	0	0	0	0	0	6	108	0	212	16	3	0	0	0	63	0	2	9	17	38	0	0	0	0	21	33	4	45	31
812996	k__Bacteria, p__TM7, c__TM7-3, o__I025, f__Rs-045, g__, s__	0	0	0	0	0	0	0	0	0	0	0	0	0	0	2	0	0	0	0	0	0	0	0	0	0	0	0	0	0	0	2
2741063	k__Bacteria, p__Bacteroidetes, c__Cytophagia, o__Cytophagales, f__Cytophagaceae, g__Hymenobacter, s__	0	0	0	0	0	0	0	0	0	0	0	0	0	0	0	0	0	0	0	0	0	0	0	0	0	0	0	0	0	3	0
2764910	k__Bacteria, p__Proteobacteria, c__Betaproteobacteria, o__Burkholderiales, f__Comamonadaceae, g__, s__	0	0	0	0	0	0	0	0	0	0	0	0	0	0	0	0	0	0	0	0	0	0	0	0	0	0	0	0	0	2	3
2783638	k__Bacteria, p__Bacteroidetes, c__Bacteroidia, o__Bacteroidales, f__[Paraprevotellaceae], g__[Prevotella], s__tannerae	2	152	18	8	6	34	76	6	144	0	98	66	4	30	10	18	41	6	142	490	3	52	45	8	0	9	71	23	9	41	34
2793782	k__Bacteria, p__Planctomycetes, c__Planctomycetia, o__Gemmatales, f__Gemmataceae, g__, s__	0	0	0	0	0	0	0	0	0	0	0	0	0	0	0	2	0	0	0	0	0	0	0	0	0	0	0	0	0	0	0
830922	k__Bacteria, p__Actinobacteria, c__Rubrobacteria, o__Rubrobacterales, f__Rubrobacteraceae, g__Rubrobacter, s__	0	0	0	0	0	0	0	0	0	0	0	0	0	0	0	0	0	0	0	0	0	0	0	0	0	0	2	0	0	0	0
2810828	k__Bacteria, p__Proteobacteria, c__Deltaproteobacteria, o__Myxococcales, f__, g__, s__	0	0	0	0	0	0	0	0	0	0	2	0	0	0	0	0	0	0	0	0	0	0	0	0	0	0	0	0	0	0	0
2818167	k__Bacteria, p__Proteobacteria, c__Gammaproteobacteria, o__Xanthomonadales, f__Xanthomonadaceae, g__, s__	0	0	0	0	0	0	0	0	0	0	0	0	0	0	0	0	0	0	0	0	0	0	0	0	0	0	0	0	0	0	0
661453	k__Bacteria, p__Chloroflexi, c__Gitt-GS-136, o__, f__, g__, s__	0	0	0	0	0	0	0	0	0	2	0	0	0	0	0	0	0	0	0	0	0	0	0	0	0	0	0	0	0	0	0
1064410	k__Bacteria, p__Bacteroidetes, c__[Saprospirae], o__[Saprospirales], f__Chitinophagaceae, g__, s__	0	0	0	0	0	0	0	0	0	0	0	0	0	0	0	0	0	1	0	0	2	0	0	0	1	0	0	0	0	0	0
827300	k__Bacteria, p__Proteobacteria, c__Deltaproteobacteria, o__Myxococcales, f__0319-6G20, g__, s__	4	43	42	240	3	34	104	60	2	25	60	3	0	86	23	31	32	18	22	101	38	26	0	6	91	3	15	8	19	26	55
2836860	k__Bacteria, p__GN02, c__BD1-5, o__, f__, g__, s__	2	0	0	104	0	6	0	0	20	0	0	96	0	312	0	0	0	0	0	0	0	1	2	22	29	3	2	7	0	9	0
676761	k__Bacteria, p__Bacteroidetes, c__Bacteroidia, o__Bacteroidales, f__Porphyromonadaceae, g__Porphyromonas, s__	0	0	0	0	0	0	0	0	0	0	0	0	0	0	0	0	0	0	0	13	0	0	0	0	0	0	0	0	0	0	0
713999	k__Bacteria, p__Acidobacteria, c__Acidobacteria-6, o__iii1-15, f__RB40, g__, s__	0	0	0	0	0	0	0	0	2	2	0	0	0	0	0	0	0	0	0	1	0	0	0	0	0	0	5	0	0	0	0
932989	k__Bacteria, p__Firmicutes, c__Clostridia, o__Clostridiales, f__[Tissierellaceae], g__Finegoldia, s__	0	0	0	0	0	51	0	0	0	31	0	0	0	0	31	0	7	0	0	0	0	0	0	0	0	0	0	0	0	4	0
654414	k__Bacteria, p__Verrucomicrobia, c__[Pedosphaerae], o__[Pedosphaerales], f__OPB35, g__, s__	0	0	0	0	0	0	0	0	0	0	2	0	0	0	0	0	0	0	0	0	0	0	0	0	0	0	0	0	0	0	0
2887205	k__Bacteria, p__Bacteroidetes, c__Bacteroidia, o__Bacteroidales, f__[Paraprevotellaceae], g__[Prevotella], s__tannerae	40	459	51	0	0	0	30	0	33	0	0	0	3	24	0	42	0	0	34	4	0	0	12	0	1	1	0	1	13	0	0
808751	k__Bacteria, p__Proteobacteria, c__Gammaproteobacteria, o__Pasteurellales, f__Pasteurellaceae, g__, s__	9	2	2	0	0	0	0	0	5	0	0	0	1	0	0	1	0	0	0	0	0	0	0	0	0	0	0	0	1	0	0
2901960	k__Bacteria, p__Firmicutes, c__Clostridia, o__Clostridiales, f__[Acidaminobacteraceae], g__, s__	0	12	34	28	8	4	6	5	40	0	133	0	0	4	8	12	25	1	2	12	0	26	3	2	32	18	27	66	3	16	22
2901965	k__Bacteria, p__Firmicutes, c__Bacilli, o__Lactobacillales, f__Streptococcaceae, g__Streptococcus, s__	640	330	694	1592	1708	986	1068	505	214	11020	1918	71	488	486	1420	736	22	1416	337	930	1562	219	84	481	56	251	67	1377	2359	212	344
1112875	k__Bacteria, p__Proteobacteria, c__Deltaproteobacteria, o__[Entotheonellales], f__[Entotheonellaceae], g__, s__	0	2	0	0	0	0	0	0	0	0	0	0	0	0	0	0	0	0	0	0	0	0	0	0	0	0	0	0	0	0	0
1126251	k__Bacteria, p__Actinobacteria, c__Acidimicrobiia, o__Acidimicrobiales, f__, g__, s__	0	0	0	4	0	0	0	0	0	0	0	0	0	0	0	0	0	0	0	0	0	0	0	0	0	0	0	0	0	0	0
1146948	k__Bacteria, p__Bacteroidetes, c__Cytophagia, o__Cytophagales, f__Cytophagaceae, g__Hymenobacter, s__	0	0	0	0	0	0	0	0	0	2	0	0	0	0	0	0	0	0	0	0	0	0	0	0	0	0	0	0	0	0	0
2937207	k__Bacteria, p__Deferribacteres, c__Deferribacteres, o__Deferribacterales, f__Deferribacteraceae, g__Mucispirillum, s__schaedleri	2	0	0	16	0	0	0	4	1	0	4	0	1	0	0	0	0	0	0	0	6	0	0	0	2	0	0	0	0	0	0
830322	k__Bacteria, p__Acidobacteria, c__Acidobacteriia, o__Acidobacteriales, f__Acidobacteriaceae, g__, s__	0	0	0	0	0	0	0	0	0	0	0	0	0	0	0	0	0	0	0	0	0	0	0	0	0	0	1	0	0	0	0
1127344	k__Bacteria, p__Acidobacteria, c__Acidobacteria-6, o__CCU21, f__, g__, s__	0	0	0	0	0	0	0	0	0	0	0	0	0	0	0	0	0	0	0	0	0	0	0	0	0	0	1	0	0	0	0
1136387	k__Bacteria, p__Actinobacteria, c__Actinobacteria, o__Bifidobacteriales, f__Bifidobacteriaceae, g__Alloscardovia, s__	335	630	0	0	0	14	40	0	229	10	0	0	2	37	10	0	0	0	9	0	34	0	1	13	0	0	0	50	0	0	0
1059957	k__Bacteria, p__Firmicutes, c__Clostridia, o__Clostridiales, f__[Tissierellaceae], g__Anaerococcus, s__	0	0	0	0	0	0	0	0	0	0	0	0	0	0	0	0	0	0	0	0	0	0	0	0	0	0	0	0	0	0	0
2984011	k__Bacteria, p__Gemmatimonadetes, c__Gemm-1, o__, f__, g__, s__	0	2	0	0	0	0	0	0	0	0	2	0	0	0	0	2	0	0	0	0	0	0	0	0	0	0	0	0	0	0	0
2984012	k__Bacteria, p__Proteobacteria, c__Alphaproteobacteria, o__Rhizobiales, f__Bradyrhizobiaceae, g__, s__	0	0	0	0	0	0	0	0	0	0	0	0	0	2	0	0	0	0	0	0	0	0	0	0	0	0	0	0	0	0	0
2984013	k__Bacteria, p__Actinobacteria, c__Actinobacteria, o__Actinomycetales, f__Micrococcaceae, g__, s__	2	64	18	488	1	22	116	122	2	16	122	1	0	95	16	16	43	37	18	170	78	32	0	3	29	0	8	10	38	45	311
2984014	k__Bacteria, p__Chloroflexi, c__TK10, o__B07_WMSP1, f__, g__, s__	0	0	2	0	0	0	0	0	0	0	0	0	0	0	0	0	0	0	0	0	0	0	0	0	0	0	0	0	0	0	0
2984017	k__Bacteria, p__Gemmatimonadetes, c__Gemm-1, o__, f__, g__, s__	0	0	0	0	0	0	0	0	0	2	0	0	0	0	0	0	0	0	0	0	0	0	0	0	0	0	1	0	0	0	0
837712	k__Bacteria, p__Actinobacteria, c__Actinobacteria, o__Actinomycetales, f__Intrasporangiaceae, g__, s__	0	0	0	0	0	0	2	0	0	0	0	0	0	1	0	0	0	0	0	0	0	0	0	0	0	0	0	0	0	0	0
1131894	k__Bacteria, p__Cyanobacteria, c__Chloroplast, o__Streptophyta, f__, g__, s__	4	12	0	0	0	0	0	1	2	0	0	0	67	22	0	0	0	0	0	0	4	0	0	2	0	0	3	0	0	0	0
1114616	k__Bacteria, p__Proteobacteria, c__Alphaproteobacteria, o__Rhizobiales, f__Methylocystaceae, g__, s__	2	2	2	8	0	2	0	2	2	0	1	0	1	0	6	4	1	0	0	1	1	0	0	2	2	1	2	0	0	1	2
1124123	k__Bacteria, p__Actinobacteria, c__Thermoleophilia, o__Solirubrobacterales, f__Solirubrobacteraceae, g__Solirubrobacter, s__	0	0	0	0	0	0	0	0	0	0	2	0	0	0	0	0	0	0	0	0	0	0	0	0	0	0	0	0	0	0	0
3042083	k__Bacteria, p__Proteobacteria, c__Gammaproteobacteria, o__Legionellales, f__Coxiellaceae, g__Aquicella, s__	0	0	0	0	0	0	0	0	0	0	0	0	0	0	0	0	0	0	0	0	0	0	0	0	0	0	1	0	0	0	0
694507	k__Bacteria, p__Acidobacteria, c__Acidobacteria-5, o__, f__, g__, s__	0	0	0	0	0	0	0	0	2	0	0	0	0	0	0	0	0	0	0	0	0	0	0	0	0	0	0	0	0	0	0
1113670	k__Bacteria, p__Verrucomicrobia, c__[Spartobacteria], o__[Chthoniobacterales], f__[Chthoniobacteraceae], g__DA101, s__	0	2	0	0	0	0	0	0	0	0	4	0	7	0	0	4	0	0	0	0	0	0	0	0	1	0	2	0	0	0	0
3100657	k__Bacteria, p__Chlamydiae, c__Chlamydiia, o__Chlamydiales, f__Parachlamydiaceae, g__, s__	0	0	0	0	0	0	0	0	0	2	0	0	0	0	0	0	0	0	0	0	0	0	0	0	0	0	0	0	0	0	0
925091	k__Bacteria, p__Firmicutes, c__Bacilli, o__Gemellales, f__, g__, s__	0	0	0	4	0	4	0	0	2	0	0	0	0	0	10	4	0	0	0	0	0	0	1	10	0	0	0	0	0	0	0
992686	k__Bacteria, p__Firmicutes, c__Clostridia, o__Clostridiales, f__[Tissierellaceae], g__WAL_1855D, s__	0	1	0	0	0	0	0	0	0	0	0	0	0	0	0	0	0	0	0	0	0	0	0	0	0	0	0	0	0	0	0
1030041	k__Bacteria, p__Bacteroidetes, c__Bacteroidia, o__Bacteroidales, f__Porphyromonadaceae, g__Porphyromonas, s__	0	0	0	0	0	4	0	0	4	2	6	2	0	4	2	0	4	1	10	1	0	1	2	574	0	0	4	6	2	15	2
823684	k__Bacteria, p__Proteobacteria, c__Alphaproteobacteria, o__Rhodospirillales, f__Rhodospirillaceae, g__, s__	0	0	2	8	0	2	0	0	0	0	4	0	0	0	0	2	0	0	0	0	0	0	0	0	0	0	0	0	0	0	0
3169284	k__Bacteria, p__Proteobacteria, c__Betaproteobacteria, o__Burkholderiales, f__, g__, s__	0	10	12	0	0	0	4	0	0	0	0	0	0	4	0	7	6	4	0	59	3	0	0	0	6	1	0	1	0	0	8
788919	k__Bacteria, p__TM6, c__SJA-4, o__, f__, g__, s__	0	0	0	0	0	0	0	0	0	0	0	0	0	0	0	0	0	0	0	0	0	0	0	0	0	0	0	0	0	0	0
650171	k__Bacteria, p__Actinobacteria, c__Actinobacteria, o__Actinomycetales, f__Corynebacteriaceae, g__Corynebacterium, s__	0	0	0	0	0	1	0	0	0	1	0	0	0	0	1	0	0	0	0	0	7	0	0	0	0	0	0	0	0	0	0
1142189	k__Bacteria, p__Proteobacteria, c__Betaproteobacteria, o__, f__, g__, s__	0	0	0	0	0	0	0	0	0	2	2	0	0	0	0	0	0	0	1	0	0	0	0	0	0	0	1	0	0	0	0
773865	k__Bacteria, p__Chloroflexi, c__Anaerolineae, o__pLW-97, f__, g__, s__	0	0	0	0	0	0	0	0	0	0	0	0	0	0	0	0	0	0	0	0	0	0	0	0	0	0	1	0	0	0	0
3225199	k__Bacteria, p__Proteobacteria, c__Alphaproteobacteria, o__Rickettsiales, f__mitochondria, g__, s__	0	0	0	0	0	0	0	0	0	0	0	0	0	2	0	0	0	0	0	0	0	0	0	0	0	0	0	0	0	0	0
3228684	k__Bacteria, p__Proteobacteria, c__Gammaproteobacteria, o__Pasteurellales, f__Pasteurellaceae, g__, s__	1062	464	992	928	7	406	64	583	98	1364	77	367	42	518	32	1326	975	80	145	11	123	16	26	5	1055	21	289	46	393	28	1027
712179	k__Bacteria, p__Bacteroidetes, c__Bacteroidia, o__Bacteroidales, f__Prevotellaceae, g__Prevotella, s__	0	36	2	0	3	8	4	0	30	0	88	0	0	2	0	8	4	10	2	0	5	3	3	0	0	0	7	4	3	0	21
609168	k__Bacteria, p__Armatimonadetes, c__OS-L, o__, f__, g__, s__	2	0	0	0	0	0	0	0	0	0	0	0	0	0	0	0	0	0	0	0	0	0	0	0	0	0	0	0	0	0	0
823036	k__Bacteria, p__Firmicutes, c__Bacilli, o__Bacillales, f__Bacillaceae, g__Bacillus, s__	0	0	0	0	0	0	0	0	0	0	0	0	0	0	2	0	0	0	0	0	0	0	0	0	0	0	0	0	0	0	0
767270	k__Bacteria, p__Bacteroidetes, c__Bacteroidia, o__Bacteroidales, f__Porphyromonadaceae, g__Porphyromonas, s__	0	3	524	8	0	1428	4	2	0	1075	2	0	79	3	1045	406	1	32	13	18	296	1	3	30	20	33	0	3	1	1	0
825661	k__Bacteria, p__Firmicutes, c__Bacilli, o__Bacillales, f__, g__, s__	0	0	0	0	0	0	0	8	416	10	8	5	0	0	0	2	15	3	2	47	94	12	0	23	29	1	12	32	40	2	15
3270628	k__Bacteria, p__Acidobacteria, c__Solibacteres, o__Solibacterales, f__, g__, s__	0	0	0	4	0	0	0	0	0	0	0	0	0	0	0	0	0	0	0	0	0	0	0	0	0	0	1	0	0	0	0
3276016	k__Bacteria, p__Planctomycetes, c__Planctomycetia, o__Gemmatales, f__Gemmataceae, g__, s__	0	0	2	0	0	0	0	0	0	0	0	0	0	0	0	0	0	0	0	0	0	0	0	0	0	0	0	0	0	0	0
760739	k__Bacteria, p__Proteobacteria, c__Betaproteobacteria, o__Burkholderiales, f__Oxalobacteraceae, g__, s__	0	9	8	44	2	4	16	11	0	2	11	2	1	13	2	7	5	7	8	26	8	9	0	1	21	2	1	3	4	0	8
1147637	k__Bacteria, p__Actinobacteria, c__Coriobacteriia, o__Coriobacteriales, f__Coriobacteriaceae, g__Slackia, s__	0	0	0	0	0	2	0	0	0	0	2	0	0	0	0	0	0	0	1	1	0	0	0	0	0	0	0	2	0	0	0
804114	k__Bacteria, p__Proteobacteria, c__Alphaproteobacteria, o__Rhodospirillales, f__Rhodospirillaceae, g__, s__	0	0	0	0	0	0	2	0	0	0	0	0	0	0	0	0	0	0	0	0	0	0	0	0	0	0	1	0	0	0	0
1104606	k__Bacteria, p__Nitrospirae, c__Nitrospira, o__Nitrospirales, f__[Thermodesulfovibrionaceae], g__, s__	0	0	2	0	0	0	0	0	0	0	0	0	0	0	0	0	0	0	0	0	0	0	0	0	0	0	0	0	0	0	0
870762	k__Bacteria, p__Firmicutes, c__Bacilli, o__Gemellales, f__Gemellaceae, g__, s__	998	5716	1994	3656	249	1422	324	853	2356	828	877	724	168	1004	2612	2706	1043	436	398	1995	2096	1430	3041	5229	808	1113	679	1947	3791	400	4101
1134668	k__Bacteria, p__Proteobacteria, c__Alphaproteobacteria, o__Rhodospirillales, f__Rhodospirillaceae, g__, s__	0	0	0	0	0	2	0	0	0	0	2	0	0	0	0	0	0	0	0	0	0	0	0	0	0	0	0	0	0	0	0
3361011	k__Bacteria, p__Firmicutes, c__Clostridia, o__Clostridiales, f__[Tissierellaceae], g__, s__	0	0	0	4	0	0	0	0	0	0	2	0	0	0	0	0	2	0	0	0	0	0	0	0	0	0	1	0	0	0	0
816915	k__Bacteria, p__GAL15, c__, o__, f__, g__, s__	0	0	0	0	0	0	0	0	0	0	0	0	0	0	0	0	0	0	0	0	0	0	0	0	0	0	0	0	0	0	0
3377451	k__Bacteria, p__Actinobacteria, c__Actinobacteria, o__Actinomycetales, f__Rarobacteraceae, g__, s__	350	250	192	56	1	0	2	111	432	20	26	47	62	182	58	46	0	1	0	0	0	7	4	49	23	152	2	0	0	0	0
816425	k__Bacteria, p__Proteobacteria, c__Deltaproteobacteria, o__MIZ46, f__, g__, s__	0	0	0	0	0	0	0	0	0	0	0	0	0	0	0	0	0	0	0	10	0	0	0	0	0	0	0	0	0	2	0
3393186	k__Bacteria, p__Proteobacteria, c__Betaproteobacteria, o__Neisseriales, f__Neisseriaceae, g__, s__	0	0	0	0	0	0	0	0	0	0	0	0	0	0	0	0	0	0	0	9	0	0	0	0	0	0	0	0	0	0	0
637528	k__Bacteria, p__Actinobacteria, c__Actinobacteria, o__Actinomycetales, f__Dermatophilaceae, g__, s__	0	0	0	0	0	0	16	15	0	20	19	0	0	0	2	2	0	3	6	2	2	32	0	0	0	0	14	1	1	2	0
849178	k__Bacteria, p__Actinobacteria, c__Actinobacteria, o__Actinomycetales, f__Microbacteriaceae, g__Curtobacterium, s__	0	0	0	0	0	0	0	0	0	0	0	0	0	0	0	0	0	0	0	0	0	0	0	0	0	0	0	0	0	0	0
1013316	k__Bacteria, p__Firmicutes, c__Clostridia, o__Clostridiales, f__Lachnospiraceae, g__, s__	0	6	0	0	19	0	28	5	2	0	4	0	21	0	0	0	0	145	6	68	0	19	1	0	0	3	4	13	3	16	58
1147592	k__Bacteria, p__Proteobacteria, c__Deltaproteobacteria, o__Syntrophobacterales, f__Syntrophobacteraceae, g__, s__	0	0	1	0	0	0	0	0	0	0	0	0	0	0	0	1	0	0	0	0	0	0	0	0	0	0	0	0	0	0	0
3441309	k__Bacteria, p__Proteobacteria, c__Gammaproteobacteria, o__Enterobacteriales, f__Enterobacteriaceae, g__, s__	5	5	0	0	0	0	0	0	3	0	0	0	0	0	0	0	0	0	0	0	0	0	1	0	0	0	0	0	0	0	0
3452788	k__Bacteria, p__Firmicutes, c__Clostridia, o__Clostridiales, f__, g__, s__	0	12	0	0	94	20	28	1	12	2	97	53	0	532	10	14	3	18	4	68	2	6	125	29	22	47	7	21	3	113	28
3466729	k__Bacteria, p__Firmicutes, c__Clostridia, o__Clostridiales, f__[Tissierellaceae], g__, s__	0	4	2	4	0	0	0	0	0	0	6	0	0	0	0	0	0	0	0	7	0	0	0	0	0	0	1	32	0	1	9
3468909	k__Bacteria, p__Gemmatimonadetes, c__Gemmatimonadetes, o__N1423WL, f__, g__, s__	0	0	0	0	0	0	4	0	0	0	0	0	0	0	0	0	0	0	0	0	0	0	0	0	0	0	0	0	0	0	0
681779	k__Bacteria, p__Proteobacteria, c__Gammaproteobacteria, o__Enterobacteriales, f__Enterobacteriaceae, g__, s__	0	1	0	4	1	10	6	1	0	8	1	1	0	5	7	0	12	15	6	149	36	13	0	4	30	3	2	26	19	25	83
811702	k__Bacteria, p__Proteobacteria, c__Gammaproteobacteria, o__Xanthomonadales, f__Sinobacteraceae, g__, s__	0	0	0	0	0	2	0	0	0	0	0	0	0	0	0	0	0	0	0	0	0	0	0	0	0	0	0	0	0	0	0
1147963	k__Bacteria, p__Bacteroidetes, c__Flavobacteriia, o__Flavobacteriales, f__Cryomorphaceae, g__, s__	0	0	0	0	0	2	0	0	0	0	0	0	0	0	0	0	0	0	0	0	0	0	0	0	0	0	0	0	0	0	0
698417	k__Bacteria, p__Acidobacteria, c__Acidobacteria-6, o__iii1-15, f__, g__, s__	0	2	0	0	0	0	4	0	0	4	6	0	0	2	0	2	0	0	0	0	0	0	0	0	0	0	2	0	0	0	0
3509162	k__Bacteria, p__Bacteroidetes, c__[Saprospirae], o__[Saprospirales], f__Chitinophagaceae, g__, s__	0	0	0	0	0	0	0	0	6	0	0	0	0	0	0	0	0	0	0	0	0	0	0	0	0	0	0	0	0	0	0
3547593	k__Bacteria, p__Bacteroidetes, c__Sphingobacteriia, o__Sphingobacteriales, f__Sphingobacteriaceae, g__Pedobacter, s__	0	2	0	0	0	0	0	0	0	0	0	0	0	0	0	0	0	0	0	0	0	0	0	0	0	0	0	0	0	0	0
1042160	k__Bacteria, p__Actinobacteria, c__Thermoleophilia, o__Solirubrobacterales, f__Patulibacteraceae, g__, s__	0	0	0	0	0	0	0	0	0	0	0	0	0	0	0	0	0	0	0	9	0	0	0	0	0	0	0	0	0	0	0
3581088	k__Bacteria, p__Firmicutes, c__Clostridia, o__Clostridiales, f__Veillonellaceae, g__, s__	0	0	3	80	0	0	4	20	0	0	20	0	0	4	0	3	0	0	0	0	0	0	0	0	0	0	0	0	0	0	0
3581175	k__Bacteria, p__Firmicutes, c__Clostridia, o__Clostridiales, f__Veillonellaceae, g__, s__	4	54	0	12	0	0	0	3	2	0	3	0	33	0	0	0	0	0	0	0	0	0	0	0	0	0	0	0	0	0	0
3583201	k__Bacteria, p__Bacteroidetes, c__Flavobacteriia, o__Flavobacteriales, f__Flavobacteriaceae, g__, s__	0	0	0	0	0	0	0	0	2	0	0	0	0	0	0	0	0	0	0	0	0	0	0	0	0	0	0	0	0	0	0
3587343	k__Bacteria, p__Bacteroidetes, c__Sphingobacteriia, o__Sphingobacteriales, f__Sphingobacteriaceae, g__Sphingobacterium, s__multivorum	0	0	0	0	0	0	0	0	0	0	0	0	0	0	0	2	0	0	0	0	0	0	0	0	0	0	0	0	0	0	0
3590037	k__Bacteria, p__Proteobacteria, c__Betaproteobacteria, o__Burkholderiales, f__Alcaligenaceae, g__, s__	0	0	0	0	0	0	0	0	0	0	0	0	0	0	0	0	0	0	0	0	0	0	0	0	0	0	1	0	0	0	0
758112	k__Bacteria, p__Proteobacteria, c__Betaproteobacteria, o__Neisseriales, f__Neisseriaceae, g__, s__	0	0	0	0	0	0	0	0	2	0	0	0	0	0	0	0	0	0	0	0	0	0	0	0	0	0	0	0	0	0	0
1123222	k__Bacteria, p__Proteobacteria, c__Gammaproteobacteria, o__Pseudomonadales, f__Moraxellaceae, g__Acinetobacter, s__	0	0	0	0	0	0	0	0	0	0	0	0	0	0	0	0	0	12	0	18	9	1	0	0	2	1	0	2	1	10	17
3623262	k__Bacteria, p__Bacteroidetes, c__Bacteroidia, o__Bacteroidales, f__Prevotellaceae, g__Prevotella, s__nigrescens	0	0	0	0	0	0	0	0	0	0	2	0	0	2	0	0	0	0	0	0	0	0	0	0	0	0	0	0	0	0	0
3645911	k__Bacteria, p__Bacteroidetes, c__[Saprospirae], o__[Saprospirales], f__Chitinophagaceae, g__, s__	0	0	0	0	0	0	0	0	0	2	0	0	0	0	0	0	0	0	0	0	0	0	0	0	0	0	0	0	0	0	0
1065051	k__Bacteria, p__Actinobacteria, c__Thermoleophilia, o__Solirubrobacterales, f__, g__, s__	0	2	0	8	0	2	0	0	4	0	2	0	0	2	0	0	0	0	0	0	0	0	0	0	0	0	2	0	0	0	0
3667538	k__Bacteria, p__Proteobacteria, c__Alphaproteobacteria, o__, f__, g__, s__	0	2	2	0	0	0	0	0	0	0	2	0	0	2	0	0	0	0	0	0	0	0	0	0	0	0	1	0	0	0	0
3678349	k__Bacteria, p__Firmicutes, c__Bacilli, o__Lactobacillales, f__Streptococcaceae, g__Streptococcus, s__	16	56	50	36	42	110	22	19	20	14	205	7	23	46	96	70	5	120	106	377	432	281	135	50	19	111	30	497	105	18	27
3682570	k__Bacteria, p__Firmicutes, c__Clostridia, o__Clostridiales, f__, g__, s__	0	0	0	4	0	2	4	0	0	0	0	0	0	0	2	0	0	0	0	0	0	0	0	0	0	0	0	0	0	0	0
825123	k__Bacteria, p__Proteobacteria, c__Betaproteobacteria, o__Methylophilales, f__Methylophilaceae, g__, s__	0	0	0	0	0	0	0	0	0	0	0	0	0	0	0	0	0	0	0	0	0	0	0	0	0	0	1	0	0	0	0
764906	k__Bacteria, p__Proteobacteria, c__Betaproteobacteria, o__Burkholderiales, f__Comamonadaceae, g__, s__	0	0	0	0	0	0	0	0	2	0	0	0	0	0	0	0	0	0	0	0	0	0	0	0	0	0	0	0	0	0	0
3728119	k__Bacteria, p__Proteobacteria, c__Gammaproteobacteria, o__Enterobacteriales, f__Enterobacteriaceae, g__, s__	0	11	5	52	11	32	16	13	0	28	13	11	0	13	27	5	15	16	6	116	54	20	0	8	17	2	1	12	20	30	153
1127280	k__Bacteria, p__Proteobacteria, c__Gammaproteobacteria, o__Pseudomonadales, f__Moraxellaceae, g__Moraxella, s__	0	6	0	0	0	0	0	0	8	0	2	425	0	0	0	0	2	0	0	0	0	0	0	0	0	0	145	0	0	0	0
722264	k__Bacteria, p__NC10, c__12-24, o__MIZ17, f__, g__, s__	0	2	0	4	0	0	0	0	0	0	0	0	0	0	0	0	0	0	0	0	0	0	0	0	0	0	0	0	0	0	0
3747551	k__Bacteria, p__Firmicutes, c__Clostridia, o__Clostridiales, f__Lachnospiraceae, g__, s__	0	0	0	0	0	0	0	4	2	0	10	0	3	0	2	0	1	13	3	72	1	32	0	46	0	0	1	11	7	0	63
3769033	k__Bacteria, p__Firmicutes, c__Clostridia, o__Clostridiales, f__Lachnospiraceae, g__, s__	0	0	0	0	0	2	0	0	2	0	4	1	0	4	0	0	1	0	0	0	0	0	0	17	0	0	4	4	0	0	0
3773438	k__Bacteria, p__Firmicutes, c__Bacilli, o__Bacillales, f__Bacillaceae, g__, s__	0	0	0	0	1	0	0	0	0	4	2	0	0	4	2	0	0	0	0	0	0	0	0	0	0	0	0	0	0	0	0
772515	k__Bacteria, p__Firmicutes, c__Bacilli, o__Lactobacillales, f__, g__, s__	0	2	0	0	0	2	0	255	42	710	328	237	71	2	2	2	145	336	216	229	453	319	306	5	86	250	269	191	142	159	132
3798905	k__Bacteria, p__Verrucomicrobia, c__[Methylacidiphilae], o__S-BQ2-57, f__, g__, s__	0	0	0	0	0	0	0	0	0	0	0	0	0	0	0	0	0	0	0	0	0	0	0	0	0	0	1	0	0	0	0
1124080	k__Bacteria, p__Bacteroidetes, c__Bacteroidia, o__Bacteroidales, f__, g__, s__	4	84	2	0	1	0	0	0	2	0	0	1	1	0	0	1	0	27	0	0	1	0	7	0	0	8	0	0	0	0	0
3843947	k__Bacteria, p__Acidobacteria, c__Acidobacteria-6, o__iii1-15, f__mb2424, g__, s__	0	0	0	0	0	2	0	0	0	4	0	0	0	0	0	0	0	0	0	0	0	0	0	0	0	0	1	0	0	0	0
3847357	k__Bacteria, p__Proteobacteria, c__Deltaproteobacteria, o__Syntrophobacterales, f__Syntrophobacteraceae, g__, s__	0	0	0	0	0	2	0	0	2	0	0	0	0	2	0	2	0	0	0	0	0	0	0	0	0	0	1	0	0	0	0
3850831	k__Bacteria, p__Planctomycetes, c__Planctomycetia, o__Pirellulales, f__Pirellulaceae, g__, s__	0	0	0	0	0	0	0	0	0	0	0	0	0	2	0	0	0	0	0	0	0	0	0	0	0	0	0	0	0	0	0
3878210	k__Bacteria, p__Firmicutes, c__Clostridia, o__Clostridiales, f__Peptostreptococcaceae, g__Peptostreptococcus, s__	0	0	0	4	0	0	0	1	0	0	0	0	0	2	0	2	0	0	0	0	0	0	0	85	0	0	1	0	0	0	1
676232	k__Bacteria, p__Planctomycetes, c__Planctomycetia, o__Gemmatales, f__Gemmataceae, g__Gemmata, s__	0	0	0	0	0	2	0	0	0	0	0	0	0	0	0	0	0	0	0	0	0	0	0	0	0	0	0	0	0	0	0
3889756	k__Bacteria, p__Firmicutes, c__Clostridia, o__Clostridiales, f__Veillonellaceae, g__Veillonella, s__parvula	334	656	446	192	421	102	1556	3784	578	2200	10145	319	1512	430	982	522	1373	7081	2134	3684	4294	2810	593	386	339	476	3570	1908	1726	897	1024
3951715	k__Bacteria, p__Actinobacteria, c__Actinobacteria, o__Actinomycetales, f__, g__, s__	0	0	0	0	0	0	0	0	0	0	0	0	0	0	0	0	0	0	0	0	0	0	0	0	0	0	0	0	0	0	10
621651	k__Bacteria, p__Firmicutes, c__Clostridia, o__Clostridiales, f__[Mogibacteriaceae], g__, s__	2	1	0	0	0	0	0	0	1	0	0	0	0	0	0	0	0	1	0	0	0	0	1	0	0	0	0	0	0	0	0
677680	k__Bacteria, p__Bacteroidetes, c__Bacteroidia, o__Bacteroidales, f__[Paraprevotellaceae], g__[Prevotella], s__	0	4	0	0	0	0	0	0	0	0	0	0	0	4	2	2	7	0	14	2	0	0	0	6	0	0	2	3	1	8	2
4004098	k__Bacteria, p__Tenericutes, c__RF3, o__ML615J-28, f__, g__, s__	0	2	0	0	0	0	0	0	0	0	7	0	0	0	0	6	0	0	0	2	0	0	0	0	3	0	1	0	0	0	0
1120366	k__Bacteria, p__OP3, c__PBS-25, o__, f__, g__, s__	0	0	0	0	0	2	0	0	0	0	0	0	0	0	0	0	0	0	0	0	0	0	0	0	0	0	0	0	0	0	0
4012262	k__Bacteria, p__Proteobacteria, c__Betaproteobacteria, o__MND1, f__, g__, s__	0	2	0	4	0	0	0	0	2	2	6	0	0	0	0	0	0	0	0	0	0	0	0	0	0	0	1	0	0	0	0
4016968	k__Bacteria, p__Spirochaetes, c__Spirochaetes, o__Spirochaetales, f__Spirochaetaceae, g__Treponema, s__	0	0	0	0	0	0	0	0	0	0	2	0	0	0	0	0	0	0	0	0	0	0	0	0	0	0	0	0	0	0	0
815975	k__Bacteria, p__Proteobacteria, c__Alphaproteobacteria, o__Rhodobacterales, f__Hyphomonadaceae, g__, s__	0	2	0	0	0	0	0	0	0	0	0	0	0	0	0	0	0	0	0	0	0	0	0	0	0	0	0	0	0	0	0
4035950	k__Bacteria, p__Proteobacteria, c__Alphaproteobacteria, o__Rhodobacterales, f__Hyphomonadaceae, g__, s__	0	0	0	0	0	0	0	0	2	0	0	0	0	0	0	0	0	0	0	0	0	0	0	0	0	0	1	0	0	0	0
1134379	k__Bacteria, p__Proteobacteria, c__Gammaproteobacteria, o__Pseudomonadales, f__Pseudomonadaceae, g__, s__	0	4	0	0	0	0	0	0	0	0	2	0	0	2	0	2	0	0	0	0	0	0	0	1	0	0	1	0	0	0	0
930751	k__Bacteria, p__Bacteroidetes, c__[Saprospirae], o__[Saprospirales], f__Chitinophagaceae, g__Flavisolibacter, s__	0	0	0	0	0	0	0	0	0	0	0	0	0	0	0	0	0	0	0	0	0	0	0	0	0	0	0	0	0	0	0
823924	k__Bacteria, p__Firmicutes, c__Clostridia, o__Clostridiales, f__[Mogibacteriaceae], g__Mogibacterium, s__	0	2	0	0	0	0	0	0	0	0	10	0	0	0	0	0	0	0	0	0	0	0	0	0	0	0	4	0	0	0	0
4090933	k__Bacteria, p__Firmicutes, c__Bacilli, o__Bacillales, f__Bacillaceae, g__Bacillus, s__	0	0	0	0	0	0	0	0	0	0	0	0	0	4	0	0	0	0	0	0	0	0	0	3	0	0	0	0	0	0	0
4093084	k__Bacteria, p__Actinobacteria, c__Acidimicrobiia, o__Acidimicrobiales, f__, g__, s__	0	0	0	0	0	0	0	0	0	0	2	0	0	0	0	0	0	0	0	0	0	0	0	0	0	0	0	0	0	0	0
4115411	k__Bacteria, p__Bacteroidetes, c__Bacteroidia, o__Bacteroidales, f__, g__, s__	0	0	0	0	0	0	0	0	0	0	0	0	0	0	0	0	0	0	0	0	0	0	0	0	0	0	0	0	0	0	0
632342	k__Bacteria, p__Proteobacteria, c__Alphaproteobacteria, o__Rickettsiales, f__, g__, s__	0	0	0	0	0	0	0	0	0	0	0	0	0	0	0	0	0	0	0	0	0	0	0	0	0	0	0	0	0	0	0
1136581	k__Bacteria, p__Acidobacteria, c__Acidobacteria-6, o__iii1-15, f__, g__, s__	0	0	0	4	0	0	0	0	0	0	0	0	0	0	0	0	0	0	0	0	0	0	0	0	0	0	0	0	0	0	0
822786	k__Bacteria, p__Planctomycetes, c__Phycisphaerae, o__WD2101, f__, g__, s__	0	0	0	0	0	0	0	0	0	0	2	0	0	0	0	0	0	0	0	0	0	0	0	0	0	0	0	0	0	0	0
4166220	k__Bacteria, p__Firmicutes, c__Bacilli, o__Bacillales, f__Bacillaceae, g__Anoxybacillus, s__kestanbolensis	0	0	0	0	1	0	0	0	0	0	0	1	0	0	0	0	0	0	0	3	0	0	0	0	1	0	1	1	0	0	2
4168094	k__Bacteria, p__Firmicutes, c__Bacilli, o__Lactobacillales, f__Lactobacillaceae, g__Lactobacillus, s__	0	0	0	0	0	0	0	0	0	0	0	0	0	0	0	0	0	0	0	0	0	0	0	0	0	0	0	0	0	0	0
612937	k__Bacteria, p__Proteobacteria, c__Alphaproteobacteria, o__BD7-3, f__, g__, s__	0	1	0	0	0	0	0	0	0	0	0	0	0	0	0	0	0	0	0	0	0	0	0	0	0	0	0	0	0	0	4
1116881	k__Bacteria, p__Proteobacteria, c__Alphaproteobacteria, o__Rhodobacterales, f__Hyphomonadaceae, g__, s__	0	0	0	0	0	0	0	0	0	0	0	0	0	0	0	0	0	0	0	0	0	0	0	0	0	0	1	0	0	0	0
618222	k__Bacteria, p__Firmicutes, c__Bacilli, o__Lactobacillales, f__Aerococcaceae, g__Facklamia, s__	0	2	0	0	0	0	0	0	0	0	0	0	0	0	0	0	0	0	0	0	0	0	0	0	0	0	0	0	0	0	0
1113453	k__Bacteria, p__Gemmatimonadetes, c__Gemm-1, o__, f__, g__, s__	0	0	0	4	0	2	0	0	0	0	0	0	0	0	0	0	0	0	0	0	0	0	0	0	0	0	1	0	0	0	0
739794	k__Bacteria, p__Actinobacteria, c__Actinobacteria, o__Actinomycetales, f__Pseudonocardiaceae, g__Pseudonocardia, s__	0	0	0	0	0	0	0	0	0	4	0	0	0	0	0	0	0	0	0	0	0	0	0	0	0	0	0	0	0	0	0
4253641	k__Bacteria, p__Acidobacteria, c__[Chloracidobacteria], o__PK29, f__, g__, s__	0	0	0	0	0	0	0	0	0	0	0	0	0	0	0	0	0	0	0	0	0	0	0	0	0	0	0	0	0	0	0
1035370	k__Bacteria, p__Bacteroidetes, c__Cytophagia, o__Cytophagales, f__Cytophagaceae, g__Hymenobacter, s__	0	0	0	20	0	0	0	5	0	0	5	0	0	0	0	0	0	0	0	0	1	0	0	0	0	0	0	0	0	0	0
4275185	k__Bacteria, p__, c__, o__, f__, g__, s__	2	0	0	0	0	0	0	0	0	0	0	0	0	0	0	0	0	0	0	0	0	0	0	0	0	0	0	0	0	0	0
4289573	k__Bacteria, p__Tenericutes, c__Mollicutes, o__Mycoplasmatales, f__Mycoplasmataceae, g__Mycoplasma, s__	0	46	46	32	1	2	0	0	0	0	2	0	0	0	32	50	0	0	0	0	0	0	11	3	49	6	1	0	0	0	0
4294776	k__Bacteria, p__Firmicutes, c__Clostridia, o__Clostridiales, f__Peptostreptococcaceae, g__, s__	18	106	18	48	4	48	58	0	0	0	0	0	0	2	64	44	0	0	0	0	0	0	0	15	0	0	0	0	0	0	0
4295662	k__Bacteria, p__Proteobacteria, c__Betaproteobacteria, o__Neisseriales, f__Neisseriaceae, g__, s__	0	20	0	40	0	6	2	0	10	2	2	0	0	24	0	12	0	0	0	0	0	0	0	0	7	0	4	0	0	1	3
4295763	k__Bacteria, p__Proteobacteria, c__Gammaproteobacteria, o__Pasteurellales, f__Pasteurellaceae, g__Haemophilus, s__parainfluenzae	5874	6366	1932	9804	76	6326	4792	37410	5548	4996	2721	8247	3230	3548	1966	9004	18217	777	7210	371	6482	1166	5484	7232	5866	825	14716	4379	3794	1584	4434
4296062	k__Bacteria, p__Actinobacteria, c__Actinobacteria, o__Actinomycetales, f__Propionibacteriaceae, g__, s__	0	0	0	0	0	0	0	0	0	0	0	0	0	0	0	0	0	1	0	0	0	0	0	0	0	0	0	0	0	0	0
4296289	k__Bacteria, p__Bacteroidetes, c__Bacteroidia, o__Bacteroidales, f__, g__, s__	0	0	0	0	0	0	0	0	0	0	0	0	0	0	0	0	0	0	0	0	0	0	0	0	0	0	1	0	0	0	0
4296689	k__Bacteria, p__Actinobacteria, c__Actinobacteria, o__Actinomycetales, f__, g__, s__	0	0	0	0	0	0	0	0	0	0	0	0	0	2	0	0	0	0	0	0	0	0	0	0	0	0	0	0	0	0	0
4296811	k__Bacteria, p__Acidobacteria, c__[Chloracidobacteria], o__RB41, f__, g__, s__	0	0	4	4	0	0	0	0	2	8	4	2	0	0	0	0	0	0	0	0	0	0	0	0	0	0	1	0	0	0	0
4297586	k__Bacteria, p__Proteobacteria, c__Gammaproteobacteria, o__Thiotrichales, f__Piscirickettsiaceae, g__, s__	0	0	2	0	0	0	0	0	0	0	0	0	0	0	0	0	0	0	0	0	0	0	0	0	0	0	0	0	0	0	0
4298120	k__Bacteria, p__Actinobacteria, c__MB-A2-108, o__0319-7L14, f__, g__, s__	0	0	0	0	0	0	0	0	0	2	0	0	0	0	0	0	0	0	0	0	0	0	0	0	0	0	0	0	0	0	0
4298442	k__Bacteria, p__Firmicutes, c__Bacilli, o__Lactobacillales, f__Streptococcaceae, g__Streptococcus, s__	0	0	0	0	0	0	0	0	2	10	2	0	0	0	0	0	0	0	0	0	0	0	0	0	0	0	4	0	0	0	0
4298920	k__Bacteria, p__Chloroflexi, c__Anaerolineae, o__GCA004, f__, g__, s__	0	0	0	0	0	0	0	0	0	0	0	0	0	0	0	0	0	0	0	0	0	0	0	0	0	0	0	0	0	0	0
4299136	k__Bacteria, p__TM7, c__TM7-3, o__CW040, f__F16, g__, s__	0	173	53	0	0	0	0	0	0	0	0	0	32	0	0	39	0	0	138	0	0	0	0	22	0	0	0	71	0	0	0
4299352	k__Bacteria, p__Proteobacteria, c__Deltaproteobacteria, o__Desulfuromonadales, f__Geobacteraceae, g__Geobacter, s__	0	0	0	0	0	0	0	0	0	0	0	0	0	0	0	0	0	0	0	0	0	0	0	0	0	0	1	0	0	0	0
4300118	k__Bacteria, p__Actinobacteria, c__Actinobacteria, o__Actinomycetales, f__Micrococcaceae, g__Rothia, s__aeria	2866	462	1226	11128	319	1628	1694	15611	1882	6844	1273	7227	1851	950	4070	1548	2498	1540	6587	931	4859	8035	546	5515	4222	310	5165	7905	6758	86	781
4300130	k__Bacteria, p__Bacteroidetes, c__Bacteroidia, o__Bacteroidales, f__Prevotellaceae, g__Prevotella, s__	0	6	0	0	0	0	0	0	0	0	0	0	0	0	0	0	0	0	0	0	0	0	0	0	0	0	0	0	0	0	0
4300778	k__Bacteria, p__Proteobacteria, c__Gammaproteobacteria, o__Pasteurellales, f__Pasteurellaceae, g__Haemophilus, s__parainfluenzae	44	42	18	108	0	32	34	29	4	8	4	6	2	32	6	72	0	0	0	0	0	0	3	0	9	1	14	0	0	0	0
4303335	k__Bacteria, p__Proteobacteria, c__Gammaproteobacteria, o__Xanthomonadales, f__Sinobacteraceae, g__, s__	0	0	0	0	0	0	0	0	0	0	0	0	0	0	2	0	0	0	0	0	0	0	0	0	0	0	0	0	0	0	0
4303688	k__Bacteria, p__Proteobacteria, c__Betaproteobacteria, o__Burkholderiales, f__Burkholderiaceae, g__Lautropia, s__	220	674	614	1164	23	82	24	58	956	338	5	523	1120	6058	370	200	119	71	100	18	286	5	114	807	233	425	765	715	132	18	2821
4304095	k__Bacteria, p__Fusobacteria, c__Fusobacteriia, o__Fusobacteriales, f__Leptotrichiaceae, g__Leptotrichia, s__	42	166	14	220	727	56	302	16	230	52	698	164	380	108	22	76	18	680	292	1249	148	708	63	259	32	226	100	465	234	390	2720
4304452	k__Bacteria, p__Proteobacteria, c__Betaproteobacteria, o__Burkholderiales, f__Oxalobacteraceae, g__, s__	0	0	0	0	0	0	0	0	0	0	0	0	0	0	0	0	0	0	2	0	0	0	0	0	0	0	0	1	2	0	0
4304553	k__Bacteria, p__Proteobacteria, c__Betaproteobacteria, o__A21b, f__UD5, g__, s__	0	0	0	0	0	2	0	0	0	2	0	0	0	0	0	0	0	0	0	0	0	0	0	0	0	0	1	0	0	0	0
4304721	k__Bacteria, p__Gemmatimonadetes, c__Gemm-5, o__, f__, g__, s__	0	0	0	0	0	0	0	0	0	0	0	0	0	0	0	0	0	0	0	0	0	0	0	0	0	0	1	0	0	0	0
4305218	k__Bacteria, p__OD1, c__, o__, f__, g__, s__	0	0	0	0	0	0	0	0	0	0	2	0	0	0	0	0	0	0	0	0	0	0	0	0	0	0	0	0	0	0	0
4305793	k__Bacteria, p__Proteobacteria, c__Gammaproteobacteria, o__Pasteurellales, f__Pasteurellaceae, g__Haemophilus, s__	26	40	28	60	0	22	6	282	744	16	92	20	35	38	0	58	145	3	2	30	111	1	0	2	0	0	37	9	20	10	1410
4306200	k__Bacteria, p__Proteobacteria, c__Betaproteobacteria, o__Burkholderiales, f__Oxalobacteraceae, g__, s__	0	2	0	0	0	0	0	0	2	6	4	12	7	2	0	0	1	0	4	0	2	0	0	6	0	0	12	3	1	1	6
4306352	k__Bacteria, p__Actinobacteria, c__Acidimicrobiia, o__Acidimicrobiales, f__, g__, s__	0	2	0	0	0	0	0	0	0	0	0	0	0	0	0	0	0	0	0	0	0	0	0	0	0	0	0	0	0	0	0
4306356	k__Bacteria, p__Actinobacteria, c__Actinobacteria, o__Actinomycetales, f__Actinomycetaceae, g__Actinomyces, s__	138	270	222	320	270	66	616	605	228	434	2601	125	804	122	670	264	351	1256	1617	2527	1539	4863	583	274	459	1100	627	868	522	448	229
4307006	k__Bacteria, p__Bacteroidetes, c__Bacteroidia, o__Bacteroidales, f__Prevotellaceae, g__Prevotella, s__	5	90	30	0	0	0	0	0	4	0	0	0	2	0	0	23	0	0	2	0	0	0	17	0	0	31	0	13	0	0	0
4307664	k__Bacteria, p__Proteobacteria, c__Deltaproteobacteria, o__Desulfuromonadales, f__Geobacteraceae, g__Geobacter, s__	0	0	0	0	0	0	0	0	0	0	0	0	0	0	0	0	0	0	0	0	3	0	0	0	0	0	0	0	0	0	0
4307887	k__Bacteria, p__Proteobacteria, c__Betaproteobacteria, o__Neisseriales, f__Neisseriaceae, g__, s__	138	444	62	1152	21	186	60	75	684	142	83	491	554	788	10	478	135	37	146	38	82	78	194	166	287	111	441	69	24	43	1122
4308098	k__Bacteria, p__Fusobacteria, c__Fusobacteriia, o__Fusobacteriales, f__Leptotrichiaceae, g__Leptotrichia, s__	5	6	93	0	0	0	0	0	3	0	0	0	37	0	0	72	0	12	11	0	7	0	14	0	1	0	0	1	0	2	11
4308188	k__Bacteria, p__Proteobacteria, c__Betaproteobacteria, o__Burkholderiales, f__, g__, s__	0	0	2	0	0	0	2	0	0	0	0	0	0	0	0	0	0	0	0	0	0	0	0	0	0	0	0	0	0	0	0
4309380	k__Bacteria, p__Actinobacteria, c__Actinobacteria, o__Actinomycetales, f__Corynebacteriaceae, g__Corynebacterium, s__	80	108	56	48	11	16	18	0	0	0	6	0	0	122	26	30	0	0	0	0	0	0	7	0	17	82	2	0	0	0	0
4310024	k__Bacteria, p__Firmicutes, c__Clostridia, o__Clostridiales, f__Peptococcaceae, g__Peptococcus, s__	14	78	32	28	6	68	34	16	88	0	30	12	2	60	32	72	72	0	20	21	0	82	38	17	14	10	72	77	87	85	29
4310829	k__Bacteria, p__Proteobacteria, c__Betaproteobacteria, o__Neisseriales, f__Neisseriaceae, g__Neisseria, s__	3098	5910	2436	27568	497	10128	4904	4487	1608	4496	1004	22784	6745	7680	5400	6818	18084	2619	18119	287	5509	3083	2370	17805	5897	2168	13357	1341	2687	27241	5082
4311513	k__Bacteria, p__Proteobacteria, c__Alphaproteobacteria, o__Sphingomonadales, f__Sphingomonadaceae, g__Kaistobacter, s__	0	0	0	4	0	0	0	0	0	2	2	0	2	0	2	0	0	0	0	0	0	0	0	0	0	0	0	0	0	0	0
4312443	k__Bacteria, p__Proteobacteria, c__Betaproteobacteria, o__Burkholderiales, f__Comamonadaceae, g__, s__	0	0	0	0	0	2	0	0	4	4	0	0	3	0	0	0	0	0	0	0	0	0	0	0	0	0	2	0	0	0	0
4314435	k__Bacteria, p__Spirochaetes, c__Spirochaetes, o__Spirochaetales, f__Spirochaetaceae, g__Treponema, s__	0	0	0	0	0	0	0	0	6	0	9	1	0	0	0	8	0	0	0	2	0	0	0	0	0	0	1	0	0	0	0
4316226	k__Bacteria, p__Chloroflexi, c__Anaerolineae, o__Anaerolineales, f__Anaerolinaceae, g__SHD-231, s__	0	0	0	0	0	0	2	0	2	0	4	0	0	0	0	0	0	0	0	0	0	0	0	0	0	0	0	0	0	0	0
4316508	k__Bacteria, p__Bacteroidetes, c__Flavobacteriia, o__Flavobacteriales, f__Flavobacteriaceae, g__Capnocytophaga, s__	0	0	0	0	0	0	0	0	0	0	0	5	25	0	0	0	0	0	0	0	0	0	0	0	0	0	0	0	0	0	0
4316932	k__Bacteria, p__Bacteroidetes, c__Bacteroidia, o__Bacteroidales, f__, g__, s__	0	192	6	4	1	46	0	0	0	0	0	0	0	34	0	4	0	0	0	0	0	0	0	0	0	0	0	0	0	0	0
4317168	k__Bacteria, p__Proteobacteria, c__Deltaproteobacteria, o__Desulfuromonadales, f__Pelobacteraceae, g__, s__	0	0	0	0	0	2	0	0	0	0	0	0	0	2	0	0	0	0	0	0	0	0	0	0	0	0	0	0	0	0	0
4317238	k__Bacteria, p__Actinobacteria, c__Actinobacteria, o__Actinomycetales, f__Propionibacteriaceae, g__, s__	0	0	10	0	0	0	0	0	0	0	0	0	1	0	0	7	0	0	1	0	0	1	0	0	0	0	0	0	0	0	0
4317239	k__Bacteria, p__Actinobacteria, c__Actinobacteria, o__Actinomycetales, f__Actinomycetaceae, g__, s__	0	44	16	0	0	10	4	2	2	2	7	3	0	8	0	14	9	6	1	30	7	6	25	9	15	2	7	69	34	0	49
4317477	k__Bacteria, p__Actinobacteria, c__Actinobacteria, o__Actinomycetales, f__Actinomycetaceae, g__Actinomyces, s__	2	3	3	0	0	0	0	0	1	0	0	0	0	0	0	3	0	0	0	0	0	0	0	0	0	0	0	0	0	2	0
4317480	k__Bacteria, p__Firmicutes, c__Clostridia, o__Clostridiales, f__Eubacteriaceae, g__Pseudoramibacter_Eubacterium, s__	0	0	0	0	0	2	0	0	0	0	8	0	1	0	0	0	0	0	0	3	1	0	0	0	0	0	0	2	0	0	2
4318284	k__Bacteria, p__Firmicutes, c__Clostridia, o__Clostridiales, f__Veillonellaceae, g__Dialister, s__	4	172	42	0	250	0	10	0	2	0	0	250	19	8	0	32	0	82	19	0	2	2	11	1	0	0	0	1	8	5	11
4318658	k__Bacteria, p__Bacteroidetes, c__Flavobacteriia, o__Flavobacteriales, f__Flavobacteriaceae, g__Capnocytophaga, s__ochracea	52	194	18	280	12	108	20	14	66	24	66	401	48	182	178	76	84	134	55	20	15	276	304	302	78	43	104	122	19	500	148
4318672	k__Bacteria, p__Proteobacteria, c__Betaproteobacteria, o__Neisseriales, f__Neisseriaceae, g__Neisseria, s__	262	1750	3116	892	60	260	28	118	1156	84	2	151	1	9244	158	364	531	142	157	54	6	57	30	1462	1777	38	71	37	25	196	3039
4319168	k__Bacteria, p__Proteobacteria, c__Epsilonproteobacteria, o__Campylobacterales, f__Campylobacteraceae, g__Campylobacter, s__	2	116	6	8	2	8	10	0	20	4	16	5	3	12	4	0	3	9	0	4	1	22	0	0	0	0	0	34	0	1	10
4319793	k__Bacteria, p__Firmicutes, c__Bacilli, o__Lactobacillales, f__Streptococcaceae, g__Streptococcus, s__	0	2	0	0	0	0	0	0	0	0	0	0	0	0	0	0	0	0	0	0	0	0	0	0	0	0	3	0	0	0	0
4320003	k__Bacteria, p__Bacteroidetes, c__Flavobacteriia, o__Flavobacteriales, f__[Weeksellaceae], g__, s__	68	82	28	208	5	82	52	195	48	14	43	124	55	82	272	88	94	48	69	9	93	32	77	167	74	26	100	46	94	17	266
4320648	k__Bacteria, p__Actinobacteria, c__MB-A2-108, o__0319-7L14, f__, g__, s__	0	0	0	0	0	0	0	0	0	0	2	0	2	0	0	0	0	0	0	0	0	0	0	0	0	0	1	0	0	0	0
4321924	k__Bacteria, p__Actinobacteria, c__Actinobacteria, o__Actinomycetales, f__Corynebacteriaceae, g__Corynebacterium, s__durum	0	0	11	0	2	44	0	0	0	33	0	2	0	0	32	10	0	0	0	0	10	0	0	0	0	0	0	0	0	0	0
4322998	k__Bacteria, p__Fusobacteria, c__Fusobacteriia, o__Fusobacteriales, f__Fusobacteriaceae, g__Fusobacterium, s__	62	194	88	160	48	422	124	63	276	20	501	291	170	244	76	118	226	26	77	108	99	498	914	101	129	120	507	677	53	177	483
4323100	k__Bacteria, p__TM7, c__TM7-3, o__CW040, f__, g__, s__	0	0	0	0	0	0	0	0	4	0	0	2	0	2	0	0	0	0	0	0	0	0	0	0	0	0	0	0	0	0	0
4323139	k__Bacteria, p__Firmicutes, c__Bacilli, o__Bacillales, f__Bacillaceae, g__Bacillus, s__	0	0	0	0	0	0	2	0	0	0	0	0	0	0	0	0	0	0	0	0	0	0	0	0	0	0	1	0	0	0	0
4323508	k__Bacteria, p__Bacteroidetes, c__Flavobacteriia, o__Flavobacteriales, f__Flavobacteriaceae, g__Capnocytophaga, s__	46	118	8	268	6	128	64	15	124	26	41	119	136	170	158	74	72	48	61	13	49	91	199	157	79	83	128	134	15	242	320
4323733	k__Bacteria, p__Actinobacteria, c__Actinobacteria, o__Actinomycetales, f__Mycobacteriaceae, g__Mycobacterium, s__	2	0	0	0	0	0	0	0	0	0	0	0	2	0	0	0	0	0	0	0	0	0	0	0	0	0	1	0	0	0	0
4329237	k__Bacteria, p__Planctomycetes, c__Planctomycetia, o__Planctomycetales, f__Planctomycetaceae, g__Planctomyces, s__	2	0	0	0	0	0	0	0	0	0	0	0	0	0	0	0	0	0	0	0	0	0	0	0	0	0	0	0	0	0	0
4331006	k__Bacteria, p__Bacteroidetes, c__Bacteroidia, o__Bacteroidales, f__Prevotellaceae, g__Prevotella, s__	2	6	0	0	0	8	16	3	0	0	179	2	6	0	0	4	0	141	1	37	3	88	8	0	0	4	2	4	5	7	5
4331184	k__Bacteria, p__Bacteroidetes, c__Flavobacteriia, o__Flavobacteriales, f__[Weeksellaceae], g__Wautersiella, s__	0	2	2	0	0	0	2	0	0	0	0	0	0	2	0	1	1	1	0	0	0	0	0	0	0	0	0	0	0	0	0
4331744	k__Bacteria, p__Proteobacteria, c__Alphaproteobacteria, o__Rhizobiales, f__Hyphomicrobiaceae, g__, s__	0	0	0	0	0	0	0	0	0	0	0	0	0	0	0	0	0	0	0	0	0	0	0	0	0	0	1	0	0	0	0
787780	k__Bacteria, p__Firmicutes, c__Clostridia, o__Clostridiales, f__Ruminococcaceae, g__, s__	0	0	0	0	0	0	2	0	0	0	0	0	0	2	0	0	0	0	0	0	0	0	0	0	0	0	0	0	0	0	0
4333668	k__Bacteria, p__Bacteroidetes, c__[Saprospirae], o__[Saprospirales], f__Chitinophagaceae, g__Segetibacter, s__	0	0	0	0	0	0	0	0	0	0	0	0	0	0	0	0	0	0	0	0	0	0	0	0	0	0	0	0	0	0	0
4334052	k__Bacteria, p__Proteobacteria, c__Gammaproteobacteria, o__Enterobacteriales, f__Enterobacteriaceae, g__, s__	0	0	0	0	0	2	0	0	0	1	0	0	0	0	1	0	0	5	0	5	0	0	0	0	0	0	0	0	1	0	0
4334053	k__Bacteria, p__Proteobacteria, c__Gammaproteobacteria, o__Pseudomonadales, f__Moraxellaceae, g__, s__	0	0	0	0	0	0	0	0	62	0	0	0	0	0	0	0	0	0	0	0	0	0	0	0	0	0	0	0	0	0	0
4334830	k__Bacteria, p__Firmicutes, c__Bacilli, o__Lactobacillales, f__Streptococcaceae, g__Streptococcus, s__	0	2	10	8	0	14	4	0	4	10	12	2	0	2	6	12	5	1	1	0	4	1	0	8	3	1	20	2	1	5	0
4334867	k__Bacteria, p__NC10, c__wb1-A12, o__, f__, g__, s__	0	0	0	0	0	0	0	0	0	0	0	0	0	0	0	0	0	0	0	0	0	0	0	0	0	0	1	0	0	0	0
4335262	k__Bacteria, p__Firmicutes, c__Clostridia, o__Clostridiales, f__Ruminococcaceae, g__Ruminococcus, s__	6	0	0	0	0	0	0	0	4	0	0	0	5	0	0	0	0	0	0	0	0	0	0	0	0	0	0	0	0	0	0
4335435	k__Bacteria, p__Gemmatimonadetes, c__Gemm-3, o__, f__, g__, s__	0	0	0	0	0	0	0	0	0	2	0	0	0	0	0	0	0	0	0	0	0	0	0	0	0	0	0	0	0	0	0
4337825	k__Bacteria, p__Firmicutes, c__Bacilli, o__Lactobacillales, f__Lactobacillaceae, g__Lactobacillus, s__	0	0	0	0	0	0	0	0	0	0	0	0	0	4	0	0	0	0	0	0	0	0	0	0	0	0	0	0	0	0	0
4337868	k__Bacteria, p__Proteobacteria, c__Alphaproteobacteria, o__Rhodospirillales, f__, g__, s__	0	2	2	0	0	0	0	0	0	0	0	0	0	0	0	0	0	0	0	0	0	0	0	0	0	0	0	0	0	0	0
4338372	k__Bacteria, p__Bacteroidetes, c__Bacteroidia, o__Bacteroidales, f__Prevotellaceae, g__Prevotella, s__	26	66	130	4	4	132	2	13	84	10	254	13	15	72	16	40	2	14	19	47	44	29	38	126	5	2	8	19	6	4	21
4339309	k__Bacteria, p__Actinobacteria, c__Actinobacteria, o__Actinomycetales, f__Corynebacteriaceae, g__Corynebacterium, s__	0	0	4	0	0	0	0	31	44	60	247	175	240	0	0	0	0	40	7	31	9	9	0	97	0	0	38	180	10	70	129
4340147	k__Bacteria, p__Firmicutes, c__Clostridia, o__Clostridiales, f__[Tissierellaceae], g__, s__	0	0	0	0	0	0	4	0	0	0	0	0	0	4	0	0	0	0	0	0	0	0	0	0	0	0	0	0	0	0	0
4340587	k__Bacteria, p__Bacteroidetes, c__Bacteroidia, o__Bacteroidales, f__Porphyromonadaceae, g__Porphyromonas, s__	240	1704	554	1460	95	2446	1622	459	176	4	438	3330	245	792	8370	1300	992	60	2812	253	219	509	4724	3	1379	431	288	1495	1094	3864	128
4341056	k__Bacteria, p__Firmicutes, c__Clostridia, o__Clostridiales, f__Lachnospiraceae, g__, s__	0	0	0	0	0	2	0	0	0	4	2	0	0	0	0	0	0	0	0	0	0	0	165	118	69	98	2	1	1	0	10
4341065	k__Bacteria, p__Chloroflexi, c__S085, o__, f__, g__, s__	0	0	0	0	0	0	2	0	0	0	0	0	0	0	0	0	0	0	0	0	0	0	0	0	0	0	1	0	0	0	0
4341816	k__Bacteria, p__Firmicutes, c__Bacilli, o__Bacillales, f__Planococcaceae, g__, s__	0	0	0	0	0	0	0	0	0	0	0	0	0	0	0	0	0	0	0	11	0	0	0	0	0	0	0	0	0	0	0
4343117	k__Bacteria, p__Acidobacteria, c__DA052, o__Ellin6513, f__, g__, s__	1	49	23	228	2	5	70	57	1	4	57	2	0	64	4	18	22	25	25	77	46	2	0	11	76	5	15	12	9	12	36
4343458	k__Bacteria, p__Proteobacteria, c__Gammaproteobacteria, o__Xanthomonadales, f__Sinobacteraceae, g__, s__	0	0	0	8	0	0	0	0	0	2	0	0	0	2	0	0	0	0	0	0	0	0	0	0	0	0	2	0	0	0	0
756593	k__Bacteria, p__, c__, o__, f__, g__, s__	0	0	0	0	0	0	0	0	0	0	0	0	0	0	0	0	0	0	0	0	0	0	0	0	0	0	0	0	0	0	0
4344940	k__Bacteria, p__Proteobacteria, c__Alphaproteobacteria, o__Rhizobiales, f__Hyphomicrobiaceae, g__Rhodoplanes, s__	0	2	0	0	0	2	0	0	0	4	2	0	0	0	2	2	0	0	0	0	0	0	0	0	0	0	3	0	0	0	0
4345443	k__Bacteria, p__Nitrospirae, c__Nitrospira, o__Nitrospirales, f__[Thermodesulfovibrionaceae], g__GOUTA19, s__	0	0	0	0	0	0	0	0	0	0	2	0	0	0	0	0	0	0	0	0	0	0	0	0	0	0	0	0	0	0	0
4345640	k__Bacteria, p__Fusobacteria, c__Fusobacteriia, o__Fusobacteriales, f__Leptotrichiaceae, g__Leptotrichia, s__	6	12	0	0	2	6	0	2	4	8	14	26	2	74	4	32	4	3	2	28	20	4	57	0	0	4	8	20	1	9	62
4346127	k__Bacteria, p__Proteobacteria, c__Betaproteobacteria, o__Neisseriales, f__Neisseriaceae, g__Kingella, s__	26	52	8	48	0	14	10	13	104	20	25	4	29	4	8	38	12	23	4	12	16	18	43	2	1	19	25	37	26	0	75
4348745	k__Bacteria, p__Proteobacteria, c__Deltaproteobacteria, o__Myxococcales, f__, g__, s__	0	0	0	0	0	0	0	0	2	0	0	0	0	0	0	0	0	0	0	0	0	0	0	0	0	0	0	0	0	0	0
4349120	k__Bacteria, p__TM7, c__, o__, f__, g__, s__	0	18	10	80	3	5	10	20	0	3	20	3	0	8	3	9	0	3	29	20	0	0	0	0	2	0	2	0	1	3	5
4349553	k__Bacteria, p__Acidobacteria, c__Acidobacteria-6, o__, f__, g__, s__	0	0	0	0	0	0	0	0	0	0	0	0	0	0	0	0	0	0	0	0	0	0	0	0	0	0	0	0	0	0	0
4349867	k__Bacteria, p__Tenericutes, c__Mollicutes, o__RF39, f__, g__, s__	2	6	0	4	1	16	0	0	0	0	2	17	0	4	0	6	9	0	0	0	0	56	4	1	0	1	2	3	0	0	0
1090306	k__Bacteria, p__Proteobacteria, c__Gammaproteobacteria, o__Pseudomonadales, f__Moraxellaceae, g__, s__	148	7862	26	8	8	33	4	2	106	23	2	8	226	4	22	21	21610	33	78	85	218	5	9	2513	16360	116	90	348	20668	985	1
4350499	k__Bacteria, p__Actinobacteria, c__Actinobacteria, o__Actinomycetales, f__Actinomycetaceae, g__Actinomyces, s__	8411	3821	3396	3004	73	341	7874	751	5873	259	751	73	6238	6737	250	2633	5	658	2101	180	2639	58	2326	1152	292	213	5	2559	15	22	11
4350815	k__Bacteria, p__Proteobacteria, c__Gammaproteobacteria, o__HTCC2188, f__, g__, s__	0	0	0	0	0	0	0	0	2	0	0	0	0	0	0	0	0	0	0	0	0	0	0	0	0	0	0	0	0	0	0
4351472	k__Bacteria, p__Firmicutes, c__Bacilli, o__Lactobacillales, f__Enterococcaceae, g__Tetragenococcus, s__halophilus	0	0	0	0	0	0	0	6	298	0	8	17	0	0	0	0	8	8	0	118	55	0	0	2	0	0	1	4	98	42	12
4351773	k__Bacteria, p__Proteobacteria, c__Betaproteobacteria, o__Burkholderiales, f__Comamonadaceae, g__Ramlibacter, s__	0	0	0	0	0	0	0	0	0	0	0	0	0	0	0	0	0	0	0	0	0	2	0	0	0	0	0	0	0	0	0
4354162	k__Bacteria, p__Armatimonadetes, c__[Fimbriimonadia], o__[Fimbriimonadales], f__[Fimbriimonadaceae], g__Fimbriimonas, s__	0	0	2	0	0	0	0	0	0	0	0	0	0	0	0	0	0	0	0	0	0	0	0	0	0	0	0	0	0	0	0
4354753	k__Bacteria, p__Verrucomicrobia, c__[Pedosphaerae], o__[Pedosphaerales], f__, g__, s__	0	2	0	0	0	0	0	0	0	0	0	0	0	0	0	2	0	0	0	0	0	0	0	0	0	0	0	0	0	0	0
4355150	k__Bacteria, p__Actinobacteria, c__Actinobacteria, o__Actinomycetales, f__Dermabacteraceae, g__Dermabacter, s__	0	0	4	0	0	0	0	0	0	0	0	0	0	0	0	3	0	0	0	0	0	0	0	0	0	0	0	0	0	0	0
4355489	k__Bacteria, p__Proteobacteria, c__Gammaproteobacteria, o__Oceanospirillales, f__Saccharospirillaceae, g__ML110J-20, s__	0	0	0	12	0	5	0	3	0	3	3	0	0	0	3	0	9	0	8	432	80	2	0	0	2	5	0	20	11	92	50
4355787	k__Bacteria, p__Firmicutes, c__Clostridia, o__Clostridiales, f__[Mogibacteriaceae], g__, s__	0	0	0	0	0	0	0	0	0	0	0	0	0	0	0	0	4	0	0	0	0	0	0	0	0	0	2	0	0	0	0
4359916	k__Bacteria, p__Firmicutes, c__Bacilli, o__Gemellales, f__Gemellaceae, g__, s__	0	0	0	0	0	0	0	0	0	0	0	0	0	0	0	0	1	0	0	0	2	0	0	3	1	1	0	0	0	0	1
4361339	k__Bacteria, p__Firmicutes, c__Clostridia, o__Clostridiales, f__, g__, s__	0	0	24	12	1	0	0	2	0	0	37	0	0	0	0	14	1	0	0	3	1	0	0	0	4	2	3	0	0	0	1
4361424	k__Bacteria, p__Proteobacteria, c__Betaproteobacteria, o__Procabacteriales, f__Procabacteriaceae, g__, s__	0	0	0	4	0	0	0	0	0	0	0	0	0	0	0	0	0	0	0	0	0	0	0	0	0	0	0	0	0	0	0
4362739	k__Bacteria, p__Firmicutes, c__Bacilli, o__Lactobacillales, f__Streptococcaceae, g__Streptococcus, s__	614	52	278	32	5	240	0	8	421	180	8	5	577	0	171	215	0	391	58	98	262	65	5	18	261	851	0	105	17	2	0
4364176	k__Bacteria, p__Firmicutes, c__Erysipelotrichi, o__Erysipelotrichales, f__Erysipelotrichaceae, g__Sharpea, s__	0	8	2	0	0	2	0	1	0	0	6	0	0	2	0	4	0	0	0	22	0	3	1	1	2	0	0	12	0	0	5
4365684	k__Bacteria, p__TM7, c__TM7-3, o__CW040, f__, g__, s__	0	13	0	0	0	58	0	0	0	38	0	0	32	0	38	0	0	2	0	0	0	0	0	0	0	0	0	4	0	1	0
4365687	k__Bacteria, p__Bacteroidetes, c__Bacteroidia, o__Bacteroidales, f__Porphyromonadaceae, g__Porphyromonas, s__	0	0	22	0	0	1	0	0	0	1	0	0	7	0	1	15	0	0	12	0	4	1	3	5	0	0	0	10	0	0	0
4365807	k__Bacteria, p__Proteobacteria, c__Betaproteobacteria, o__Burkholderiales, f__, g__, s__	0	0	0	0	0	0	0	0	0	0	0	0	0	0	0	0	0	0	0	4	0	0	0	0	0	0	0	0	0	0	0
840374	k__Bacteria, p__Proteobacteria, c__Gammaproteobacteria, o__Pseudomonadales, f__Moraxellaceae, g__, s__	0	0	3	40	0	1	0	10	0	1	10	0	0	0	1	2	0	0	0	0	0	0	0	0	0	0	0	0	0	0	4
4366199	k__Bacteria, p__Proteobacteria, c__Alphaproteobacteria, o__Rhizobiales, f__, g__, s__	0	0	0	0	0	0	0	0	0	2	0	0	0	0	0	0	0	0	0	0	0	0	0	0	0	0	0	0	0	0	0
4367294	k__Bacteria, p__Acidobacteria, c__Solibacteres, o__Solibacterales, f__PAUC26f, g__, s__	0	0	0	0	0	0	0	0	0	2	0	0	0	0	0	0	0	0	0	0	0	0	0	0	0	0	1	0	0	0	0
4368625	k__Bacteria, p__Acidobacteria, c__Acidobacteria-6, o__iii1-15, f__RB40, g__, s__	0	0	2	0	0	0	0	0	0	0	0	0	0	0	0	0	0	0	0	0	0	0	0	0	0	0	2	0	0	0	0
4368802	k__Bacteria, p__Bacteroidetes, c__Bacteroidia, o__Bacteroidales, f__, g__, s__	162	764	104	48	3908	1	14	12	119	1	12	3908	203	10	1	81	27	1	74	0	29	52	52	0	7	165	0	3	16	5	0
4369158	k__Bacteria, p__Proteobacteria, c__Gammaproteobacteria, o__Xanthomonadales, f__Xanthomonadaceae, g__Dokdonella, s__	0	0	0	0	0	0	0	0	0	0	0	0	0	0	0	0	0	0	0	0	0	0	0	0	0	0	0	0	0	0	0
4370726	k__Bacteria, p__Fusobacteria, c__Fusobacteriia, o__Fusobacteriales, f__Leptotrichiaceae, g__Streptobacillus, s__moniliformis	0	2	0	0	0	0	0	0	0	0	0	0	0	0	0	4	0	0	0	0	0	0	0	0	0	0	0	0	0	0	0
4370738	k__Bacteria, p__Proteobacteria, c__Deltaproteobacteria, o__Myxococcales, f__, g__, s__	0	0	0	0	0	0	2	0	0	0	0	0	0	2	0	0	0	0	0	0	0	0	0	0	0	0	0	0	0	0	0
4371072	k__Bacteria, p__Bacteroidetes, c__Bacteroidia, o__Bacteroidales, f__[Odoribacteraceae], g__Odoribacter, s__	0	0	0	12	0	0	0	0	0	0	15	0	0	2	0	0	0	0	0	0	0	1	0	0	1	0	0	0	0	0	0
4371562	k__Bacteria, p__Firmicutes, c__Clostridia, o__Clostridiales, f__Lachnospiraceae, g__Epulopiscium, s__	3	11	0	0	0	0	2	0	3	0	0	0	0	2	0	0	0	0	0	0	0	0	0	0	0	0	0	0	0	0	0
4372011	k__Bacteria, p__Acidobacteria, c__Acidobacteriia, o__Acidobacteriales, f__Acidobacteriaceae, g__, s__	0	0	0	0	0	0	0	0	0	0	2	0	0	0	0	0	0	0	0	0	0	0	0	1	0	0	2	0	0	0	0
4373301	k__Bacteria, p__Bacteroidetes, c__Bacteroidia, o__Bacteroidales, f__, g__, s__	22	62	25	0	1	0	12	0	16	0	0	1	1	9	0	19	0	4	16	0	0	0	2	0	0	0	0	0	0	0	31
4374641	k__Bacteria, p__Proteobacteria, c__Gammaproteobacteria, o__Cardiobacteriales, f__Cardiobacteriaceae, g__Cardiobacterium, s__	36	124	10	96	1	62	48	29	62	10	64	136	40	168	120	114	14	34	13	18	12	45	96	210	28	46	38	181	38	34	141
4374806	k__Bacteria, p__Proteobacteria, c__Alphaproteobacteria, o__Rhizobiales, f__Hyphomicrobiaceae, g__, s__	2	0	0	0	0	2	2	0	0	2	0	0	2	0	0	2	0	0	0	0	0	0	0	0	0	0	0	0	0	0	0
4375000	k__Bacteria, p__Proteobacteria, c__Gammaproteobacteria, o__Enterobacteriales, f__Enterobacteriaceae, g__, s__	0	2	6	0	0	0	0	0	0	0	0	0	0	0	0	4	0	0	3	10	0	0	0	0	3	0	14	0	0	0	168
4377104	k__Bacteria, p__Proteobacteria, c__Alphaproteobacteria, o__Rhizobiales, f__Bradyrhizobiaceae, g__, s__	0	6	0	4	0	0	4	0	0	0	2	0	2	2	0	0	1	0	0	0	0	0	0	0	0	0	2	0	0	0	0
4377105	k__Bacteria, p__Bacteroidetes, c__[Saprospirae], o__[Saprospirales], f__Chitinophagaceae, g__, s__	0	0	0	0	0	0	0	0	0	0	0	0	0	0	0	0	0	0	0	0	0	0	0	0	0	0	2	0	0	0	0
4377842	k__Bacteria, p__Proteobacteria, c__Betaproteobacteria, o__Burkholderiales, f__Comamonadaceae, g__, s__	0	0	0	0	0	0	0	0	0	0	0	0	0	0	0	2	0	0	0	0	0	0	0	0	0	0	1	0	0	0	0
4378776	k__Bacteria, p__Proteobacteria, c__Alphaproteobacteria, o__Rhizobiales, f__Hyphomicrobiaceae, g__Devosia, s__	0	0	0	0	0	0	0	0	0	0	2	0	0	0	0	2	0	0	0	0	0	0	0	0	0	0	0	0	0	0	0
4379531	k__Bacteria, p__Proteobacteria, c__Alphaproteobacteria, o__Rhodospirillales, f__Rhodospirillaceae, g__, s__	0	0	0	0	0	0	0	0	0	0	0	0	0	0	2	0	0	0	0	0	0	0	0	0	0	0	0	0	0	0	0
4383662	k__Bacteria, p__Planctomycetes, c__Planctomycetia, o__Gemmatales, f__Gemmataceae, g__, s__	0	0	0	0	0	0	2	0	0	0	0	0	0	0	0	0	0	0	0	0	0	0	0	0	0	0	0	0	0	0	0
4385756	k__Bacteria, p__Firmicutes, c__Clostridia, o__Clostridiales, f__Clostridiaceae, g__, s__	0	0	0	0	0	0	0	0	0	0	0	0	0	0	0	0	0	0	0	0	0	0	0	0	0	0	0	0	0	0	0
4387029	k__Bacteria, p__Acidobacteria, c__RB25, o__, f__, g__, s__	0	0	0	0	0	0	0	0	0	0	2	0	0	0	0	0	0	0	0	0	0	0	0	0	0	0	0	0	0	0	0
4387056	k__Bacteria, p__Firmicutes, c__Bacilli, o__Bacillales, f__Bacillaceae, g__Bacillus, s__flexus	0	0	0	0	0	0	0	0	0	0	0	0	0	0	0	0	0	0	0	0	0	0	0	0	0	0	0	0	0	0	6
4387840	k__Bacteria, p__Firmicutes, c__Clostridia, o__Clostridiales, f__, g__, s__	0	0	0	4	0	0	0	1	0	0	0	0	0	0	0	0	0	0	0	0	0	0	0	0	0	0	5	0	0	0	0
4389042	k__Bacteria, p__Fusobacteria, c__Fusobacteriia, o__Fusobacteriales, f__Fusobacteriaceae, g__Fusobacterium, s__	286	1170	348	912	380	1380	1478	558	1154	14	2290	1657	342	608	1018	1738	2796	127	1525	818	520	3858	1389	1042	764	531	2855	3021	262	1829	1719
4389195	k__Bacteria, p__Chloroflexi, c__S085, o__, f__, g__, s__	0	2	0	0	0	0	0	0	0	0	2	0	0	0	0	0	0	0	0	0	0	0	0	0	0	0	0	0	0	0	0
4389227	k__Bacteria, p__Acidobacteria, c__iii1-8, o__32-20, f__, g__, s__	0	2	2	4	0	0	0	0	2	4	0	0	0	2	2	0	0	0	0	0	0	0	0	0	0	0	0	0	0	0	0
4389969	k__Bacteria, p__Acidobacteria, c__Acidobacteria-6, o__CCU21, f__, g__, s__	0	0	0	0	0	0	6	0	0	2	4	0	2	0	0	0	0	0	0	0	0	0	0	0	0	0	5	0	0	0	0
624232	k__Bacteria, p__Proteobacteria, c__Betaproteobacteria, o__, f__, g__, s__	0	0	0	0	0	0	0	0	0	0	0	0	0	0	0	0	0	1	0	0	0	0	0	0	0	0	0	0	0	0	0
4390387	k__Bacteria, p__Proteobacteria, c__Betaproteobacteria, o__, f__, g__, s__	0	0	0	4	0	2	0	0	0	2	2	0	0	0	0	0	0	0	0	0	0	0	0	0	0	0	2	0	0	0	0
4391161	k__Bacteria, p__Fusobacteria, c__Fusobacteriia, o__Fusobacteriales, f__Fusobacteriaceae, g__Fusobacterium, s__	65	681	86	4	5633	55	0	1	48	43	1	5633	65	0	42	71	3	486	142	0	36	45	60	3	7	89	6	16	6	16	41
4391687	k__Bacteria, p__Proteobacteria, c__Gammaproteobacteria, o__Pseudomonadales, f__Moraxellaceae, g__Acinetobacter, s__johnsonii	0	0	0	0	0	0	4	0	0	0	0	0	0	4	0	0	3	0	0	0	5	6	0	1	3	1	0	0	1	0	0
4392779	k__Bacteria, p__SBR1093, c__VHS-B5-50, o__, f__, g__, s__	0	5	0	0	0	0	0	0	0	0	0	0	0	0	0	0	1	0	0	4	3	0	0	0	2	0	0	0	0	0	0
4393926	k__Bacteria, p__Bacteroidetes, c__Bacteroidia, o__Bacteroidales, f__Porphyromonadaceae, g__Porphyromonas, s__	0	8	2	4	0	4	4	3	0	0	7	3	0	0	26	0	9	0	1	7	33	148	853	38	42	11	21	45	6	35	85
4393962	k__Bacteria, p__TM7, c__TM7-3, o__, f__, g__, s__	149	134	10	164	0	0	0	41	108	0	41	0	878	0	0	9	0	8	0	0	8	0	0	7	4	0	0	0	0	0	0
4394099	k__Bacteria, p__Proteobacteria, c__Betaproteobacteria, o__Rhodocyclales, f__Rhodocyclaceae, g__Propionivibrio, s__	0	6	0	0	0	0	0	0	2	0	0	0	0	0	0	0	0	0	0	0	0	0	0	0	0	0	0	2	0	0	0
4395046	k__Bacteria, p__Proteobacteria, c__Alphaproteobacteria, o__Rhodospirillales, f__Rhodospirillaceae, g__, s__	0	0	0	0	0	0	0	0	2	0	0	0	0	0	0	0	0	0	0	0	0	0	0	0	0	0	0	0	0	0	0
4395581	k__Bacteria, p__Proteobacteria, c__Alphaproteobacteria, o__Caulobacterales, f__Caulobacteraceae, g__Mycoplana, s__	8	0	0	0	0	0	0	0	0	2	0	0	0	0	0	0	0	0	0	0	0	0	0	0	0	0	0	0	0	0	0
4395692	k__Bacteria, p__Proteobacteria, c__Alphaproteobacteria, o__Rhizobiales, f__Hyphomicrobiaceae, g__Rhodoplanes, s__elegans	0	0	2	0	0	0	0	0	0	0	0	0	0	0	0	0	0	0	0	0	0	0	0	0	0	0	0	0	0	0	0
4395884	k__Bacteria, p__Firmicutes, c__Clostridia, o__Clostridiales, f__[Tissierellaceae], g__Parvimonas, s__	0	8	0	8	0	20	14	0	2	0	14	1	0	0	20	0	8	0	19	1	0	2	0	0	1	0	10	4	0	11	0
4396325	k__Bacteria, p__Bacteroidetes, c__Bacteroidia, o__Bacteroidales, f__BS11, g__, s__	0	0	78	0	0	0	0	0	0	0	0	0	0	0	0	0	0	0	0	0	0	0	0	0	0	0	2	0	0	0	0
4399328	k__Bacteria, p__Firmicutes, c__Bacilli, o__Lactobacillales, f__Streptococcaceae, g__Streptococcus, s__	0	0	0	0	0	0	0	0	2	0	0	0	0	0	0	0	0	0	0	0	0	0	0	0	0	0	3	0	0	0	0
4399767	k__Bacteria, p__Actinobacteria, c__Actinobacteria, o__Actinomycetales, f__Actinomycetaceae, g__Actinomyces, s__	0	2	0	8	0	0	0	0	0	0	0	0	0	0	2	0	0	0	0	2	0	0	0	0	0	0	1	0	0	0	0
4399781	k__Bacteria, p__Bacteroidetes, c__Bacteroidia, o__Bacteroidales, f__Prevotellaceae, g__Prevotella, s__	0	4	2	0	0	14	0	1	0	0	8	3	1	2	0	0	0	0	3	1	1	3	2	0	1	0	3	6	2	3	3
4400334	k__Bacteria, p__Fusobacteria, c__Fusobacteriia, o__Fusobacteriales, f__Leptotrichiaceae, g__Leptotrichia, s__	0	0	0	0	0	0	0	0	0	0	0	0	0	0	0	2	0	0	0	0	0	0	0	0	0	0	0	0	3	1	0
4401235	k__Bacteria, p__Bacteroidetes, c__Bacteroidia, o__Bacteroidales, f__Prevotellaceae, g__Prevotella, s__	0	8	8	0	37	0	0	0	0	0	0	37	2	0	0	6	0	0	3	0	0	0	0	0	0	0	0	1	0	0	0
4402805	k__Bacteria, p__Gemmatimonadetes, c__Gemm-1, o__, f__, g__, s__	2	0	0	0	0	0	0	0	0	0	2	0	0	0	2	0	0	0	0	0	0	0	0	0	0	0	1	0	0	0	0
4403266	k__Bacteria, p__Proteobacteria, c__Alphaproteobacteria, o__Rhizobiales, f__, g__, s__	2	0	0	0	0	0	0	0	0	0	0	0	0	0	0	0	0	0	0	0	0	0	0	0	0	0	1	0	0	0	0
4403574	k__Bacteria, p__Actinobacteria, c__Actinobacteria, o__Actinomycetales, f__Actinomycetaceae, g__Actinomyces, s__	0	0	0	0	1	0	0	0	0	0	0	1	0	0	0	0	0	0	0	0	1	0	0	0	0	0	0	0	0	0	7
4406302	k__Bacteria, p__Firmicutes, c__Clostridia, o__Clostridiales, f__Lachnospiraceae, g__Catonella, s__	12	160	36	32	50	36	48	28	38	4	383	32	22	74	70	22	99	57	28	28	44	179	23	28	21	25	56	100	55	14	82
4406369	k__Bacteria, p__Firmicutes, c__Bacilli, o__Lactobacillales, f__Streptococcaceae, g__Streptococcus, s__	10822	18318	22846	10988	1834	12940	5182	1	2	2	4	1	0	5868	13382	17468	1	0	0	0	2	0	0	1	1	0	2	1	0	1	0
4406781	k__Bacteria, p__Firmicutes, c__Clostridia, o__Clostridiales, f__Peptostreptococcaceae, g__Filifactor, s__	2	2	0	0	0	0	0	39	514	0	995	32	6	0	2	0	215	9	115	111	40	372	59	0	122	142	271	283	0	152	226
4408249	k__Bacteria, p__Acidobacteria, c__S035, o__, f__, g__, s__	0	0	0	0	0	0	0	0	0	0	2	0	0	0	0	0	0	0	0	0	0	0	0	0	0	0	0	0	0	0	0
4408741	k__Bacteria, p__Proteobacteria, c__Alphaproteobacteria, o__, f__, g__, s__	0	0	0	0	0	0	0	0	2	0	0	0	0	0	2	0	0	0	0	0	0	0	0	0	0	0	0	0	0	0	0
4408869	k__Bacteria, p__Firmicutes, c__Bacilli, o__Lactobacillales, f__Lactobacillaceae, g__Lactobacillus, s__	0	0	0	0	0	0	0	0	0	0	0	0	0	0	0	0	0	0	0	0	0	0	0	0	0	0	0	0	0	0	0
4410295	k__Bacteria, p__Proteobacteria, c__Betaproteobacteria, o__Methylophilales, f__Methylophilaceae, g__, s__	0	1	0	0	0	0	0	0	0	0	0	0	0	0	0	0	0	0	0	2	0	0	0	0	2	0	2	0	0	0	0
4412141	k__Bacteria, p__Proteobacteria, c__Gammaproteobacteria, o__Xanthomonadales, f__Xanthomonadaceae, g__, s__	2	0	0	0	0	2	0	0	0	0	0	0	0	0	0	0	0	0	0	0	0	0	0	0	0	0	0	0	0	0	0
4413327	k__Bacteria, p__Firmicutes, c__Bacilli, o__Lactobacillales, f__Lactobacillaceae, g__, s__	0	0	0	0	0	0	0	0	0	0	0	0	0	0	0	0	0	0	0	0	0	1	0	0	0	0	0	0	0	0	0
651100	k__Bacteria, p__Proteobacteria, c__Gammaproteobacteria, o__Xanthomonadales, f__Xanthomonadaceae, g__, s__	0	0	0	0	0	0	0	0	0	2	0	0	2	0	0	0	0	0	0	0	0	0	0	0	0	0	0	0	0	0	0
4414872	k__Bacteria, p__Armatimonadetes, c__[Fimbriimonadia], o__[Fimbriimonadales], f__[Fimbriimonadaceae], g__Fimbriimonas, s__	0	0	0	0	0	0	2	0	0	0	0	0	0	0	0	0	0	0	0	0	0	0	0	0	0	0	0	0	0	0	0
4417437	k__Bacteria, p__Proteobacteria, c__Betaproteobacteria, o__Burkholderiales, f__Comamonadaceae, g__, s__	0	0	1	0	0	5	4	0	0	5	0	0	0	4	5	1	5	16	4	219	75	0	0	1	5	13	4	5	6	80	22
4418260	k__Bacteria, p__Proteobacteria, c__Betaproteobacteria, o__Burkholderiales, f__Comamonadaceae, g__, s__	0	4	2	0	0	0	0	0	0	0	0	0	0	0	0	0	0	0	0	0	0	0	0	0	0	0	0	0	0	0	0
722854	k__Bacteria, p__Firmicutes, c__Clostridia, o__Clostridiales, f__, g__, s__	0	0	0	0	0	0	4	0	0	0	2	0	0	12	0	0	0	0	0	0	0	0	1	0	0	0	0	0	0	2	0
4418586	k__Bacteria, p__Firmicutes, c__Clostridia, o__Clostridiales, f__, g__, s__	0	0	4	0	0	0	0	0	0	0	0	0	0	0	0	3	0	0	0	0	0	0	0	0	0	0	0	0	0	0	0
4419270	k__Bacteria, p__Proteobacteria, c__Deltaproteobacteria, o__Syntrophobacterales, f__Syntrophobacteraceae, g__, s__	0	0	0	0	0	0	0	0	2	0	0	0	0	0	2	0	0	0	0	0	0	0	0	0	0	0	0	0	0	0	0
4419634	k__Bacteria, p__Fusobacteria, c__Fusobacteriia, o__Fusobacteriales, f__Leptotrichiaceae, g__Leptotrichia, s__	40	144	36	320	11	132	52	28	38	0	6	62	37	0	86	24	7	2	13	6	1	11	84	78	33	9	320	29	3	21	35
4421849	k__Bacteria, p__Actinobacteria, c__Acidimicrobiia, o__Acidimicrobiales, f__AKIW874, g__, s__	0	0	0	0	0	0	0	0	0	0	0	0	0	0	0	0	0	0	0	0	0	0	0	0	0	0	0	0	0	0	0
4423236	k__Bacteria, p__Proteobacteria, c__Gammaproteobacteria, o__Pasteurellales, f__Pasteurellaceae, g__Aggregatibacter, s__segnis	6	10	2	12	0	0	0	71	246	128	78	549	128	16	4	10	217	4	17	14	3	8	79	1236	456	151	39	20	12	15	144
613227	k__Bacteria, p__Actinobacteria, c__Acidimicrobiia, o__Acidimicrobiales, f__C111, g__, s__	0	0	0	16	0	0	0	4	0	0	4	0	0	0	0	0	0	0	0	0	3	0	0	0	3	0	0	0	0	0	0
4424886	k__Bacteria, p__Firmicutes, c__Bacilli, o__Lactobacillales, f__Streptococcaceae, g__Streptococcus, s__	787	280	1214	1864	282	15724	92	466	550	11713	466	282	2167	75	11365	976	226	3174	1916	233	449	416	319	7458	10370	8622	3514	1131	145	4341	506
4425172	k__Bacteria, p__Firmicutes, c__Clostridia, o__Clostridiales, f__Veillonellaceae, g__Selenomonas, s__	26	482	76	0	4190	0	24	0	18	0	0	4190	13	23	0	61	0	6	7	0	1	1	21	4	2	11	0	12	1	10	0
4425219	k__Bacteria, p__Chloroflexi, c__P2-11E, o__, f__, g__, s__	0	0	0	0	0	0	2	0	0	0	0	0	0	0	0	0	0	0	0	0	0	0	0	0	0	0	0	0	0	0	0
4426965	k__Bacteria, p__Proteobacteria, c__Betaproteobacteria, o__Rhodocyclales, f__Rhodocyclaceae, g__, s__	0	0	0	0	0	2	0	0	2	0	0	0	0	0	2	0	0	0	0	0	0	0	0	0	0	0	1	0	0	0	0
4428224	k__Bacteria, p__Proteobacteria, c__Gammaproteobacteria, o__Pasteurellales, f__Pasteurellaceae, g__Pasteurella, s__multocida	4	0	0	0	0	2	0	795	234	6	39	30	169	2	0	6	863	5	4	6	14	0	62	30	198	13	82	15	55	1	52
4430429	k__Bacteria, p__Bacteroidetes, c__Cytophagia, o__Cytophagales, f__Cytophagaceae, g__, s__	0	0	0	0	0	0	0	0	0	0	2	0	0	0	0	0	0	0	0	0	0	0	0	0	0	0	0	0	0	0	0
4430581	k__Bacteria, p__Bacteroidetes, c__Bacteroidia, o__Bacteroidales, f__[Paraprevotellaceae], g__[Prevotella], s__	2	7	19	0	0	0	60	0	2	0	0	0	56	53	0	14	0	39	8	0	0	0	5	0	0	2	1	0	2	5	0
4430763	k__Bacteria, p__Proteobacteria, c__Betaproteobacteria, o__, f__, g__, s__	0	21	5	88	0	7	38	22	0	6	22	0	0	34	6	3	7	8	2	24	11	2	0	3	19	0	1	0	2	4	3
4432284	k__Bacteria, p__Firmicutes, c__Clostridia, o__Clostridiales, f__Lachnospiraceae, g__, s__	495	179	258	176	79	28	228	44	338	19	44	79	937	188	18	199	0	10	169	5	36	6	222	13	24	2	1	4	0	1	1
4433272	k__Bacteria, p__Firmicutes, c__Clostridia, o__Clostridiales, f__Veillonellaceae, g__, s__	0	0	0	0	0	2	0	0	0	0	0	0	0	0	0	0	0	0	0	0	0	0	0	0	0	0	0	0	0	0	0
4434579	k__Bacteria, p__Bacteroidetes, c__Bacteroidia, o__Bacteroidales, f__Prevotellaceae, g__Prevotella, s__	1	0	0	0	0	0	0	0	1	0	0	0	0	0	0	0	0	0	0	0	0	0	0	0	0	0	0	0	0	0	0
4436709	k__Bacteria, p__Proteobacteria, c__Gammaproteobacteria, o__Xanthomonadales, f__Sinobacteraceae, g__, s__	0	2	0	0	0	0	0	0	0	0	0	0	0	0	0	0	0	0	0	0	0	0	0	0	0	0	0	0	0	0	0
4438147	k__Bacteria, p__Bacteroidetes, c__Bacteroidia, o__Bacteroidales, f__[Paraprevotellaceae], g__[Prevotella], s__tannerae	19	245	177	12	0	0	28	3	14	0	3	0	5	25	0	137	0	0	33	23	0	0	3	0	0	0	0	0	0	0	0
4438991	k__Bacteria, p__Proteobacteria, c__Alphaproteobacteria, o__Rhizobiales, f__, g__, s__	0	0	0	0	0	0	0	0	0	0	0	0	0	0	0	0	0	0	0	0	0	0	0	0	0	0	1	0	0	0	0
4439360	k__Bacteria, p__Bacteroidetes, c__Bacteroidia, o__Bacteroidales, f__Bacteroidaceae, g__Bacteroides, s__	0	0	0	0	0	0	0	0	0	0	0	0	1	0	0	0	0	0	0	0	0	0	0	0	0	0	0	0	0	0	0
4439690	k__Bacteria, p__Firmicutes, c__Clostridia, o__Clostridiales, f__Veillonellaceae, g__Selenomonas, s__	170	484	88	16	64	28	0	4	116	22	4	64	40	0	22	68	0	26	35	0	12	6	13	0	0	1	0	12	2	11	0
4441020	k__Bacteria, p__Chloroflexi, c__TK17, o__, f__, g__, s__	0	0	0	0	0	0	0	0	0	0	0	0	0	0	0	0	0	0	0	0	0	0	0	0	0	0	2	0	0	0	0
4441255	k__Bacteria, p__Proteobacteria, c__Alphaproteobacteria, o__Rhodospirillales, f__Rhodospirillaceae, g__, s__	2	0	2	0	0	2	0	0	2	0	4	0	0	0	0	0	0	0	0	0	0	0	0	0	0	0	2	0	1	0	0
4442127	k__Bacteria, p__Proteobacteria, c__Epsilonproteobacteria, o__Campylobacterales, f__Campylobacteraceae, g__Campylobacter, s__	20	88	210	152	1	70	84	17	150	4	140	102	71	76	22	150	76	27	61	6	21	47	48	0	108	43	83	64	8	27	79
4446414	k__Bacteria, p__Acidobacteria, c__Sva0725, o__Sva0725, f__, g__, s__	0	0	0	0	0	0	0	0	0	0	0	0	0	4	0	0	0	0	0	0	0	0	0	0	0	0	0	0	0	0	0
4446429	k__Bacteria, p__Proteobacteria, c__Gammaproteobacteria, o__, f__, g__, s__	0	0	0	4	0	2	0	1	0	1	1	0	0	0	1	0	0	0	0	3	5	0	0	0	0	0	0	0	0	0	5
4446973	k__Bacteria, p__Bacteroidetes, c__Bacteroidia, o__Bacteroidales, f__Porphyromonadaceae, g__Paludibacter, s__	14	48	14	12	3	44	14	5	52	0	54	39	40	0	44	6	7	3	6	1	9	140	6	3	1	1	33	57	1	9	49
4447605	k__Bacteria, p__Firmicutes, c__Clostridia, o__Clostridiales, f__Lachnospiraceae, g__, s__	38	180	106	136	94	146	198	49	76	32	402	58	81	166	194	68	193	511	609	300	250	412	344	111	112	84	470	179	106	358	121
715138	k__Bacteria, p__TM7, c__, o__, f__, g__, s__	116	9	1375	0	137	5875	2	0	85	4349	0	137	19	2	4220	1083	3	21	190	17	114	0	2	9	174	75	1	37	2	2	2
4448334	k__Bacteria, p__Proteobacteria, c__Gammaproteobacteria, o__Pseudomonadales, f__Pseudomonadaceae, g__Pseudomonas, s__	0	0	0	0	0	0	0	0	0	0	0	0	0	0	0	0	0	0	0	0	0	0	0	0	0	0	6	0	0	0	0
4449226	k__Bacteria, p__Firmicutes, c__Clostridia, o__Clostridiales, f__Veillonellaceae, g__Schwartzia, s__	3	19	2	0	55	0	0	0	2	0	0	55	0	0	0	1	0	1	0	0	0	0	2	0	0	3	0	0	3	4	0
4450215	k__Bacteria, p__Proteobacteria, c__Zetaproteobacteria, o__Mariprofundales, f__Mariprofundaceae, g__, s__	0	0	0	0	0	0	0	0	0	0	0	0	0	0	0	0	0	0	0	0	0	0	0	0	0	0	1	0	0	0	0
4451157	k__Bacteria, p__Proteobacteria, c__Gammaproteobacteria, o__Xanthomonadales, f__Sinobacteraceae, g__, s__	0	0	2	0	0	0	0	0	0	0	0	0	0	0	2	0	0	0	0	0	0	0	0	0	0	0	0	0	0	0	0
4451251	k__Bacteria, p__Actinobacteria, c__Coriobacteriia, o__Coriobacteriales, f__Coriobacteriaceae, g__Atopobium, s__	2959	1037	371	252	177	44	206	63	2067	31	63	177	399	179	31	282	0	37	619	29	96	5	674	95	22	19	0	381	3	4	4
4452437	k__Bacteria, p__Firmicutes, c__Clostridia, o__Clostridiales, f__Veillonellaceae, g__Megasphaera, s__	1	4	4	0	0	0	0	0	1	0	0	0	0	0	0	3	0	7	1	0	2	0	2	3	0	0	0	1	2	0	0
4453484	k__Bacteria, p__Bacteroidetes, c__Bacteroidia, o__Bacteroidales, f__Prevotellaceae, g__Prevotella, s__pallens	20	68	122	88	171	262	458	79	38	8	2806	271	313	250	220	36	190	1158	1262	877	63	912	430	124	99	84	343	283	168	59	196
807070	k__Bacteria, p__Verrucomicrobia, c__, o__, f__, g__, s__	0	0	0	0	0	0	0	0	0	0	0	0	0	2	2	0	0	0	0	0	0	0	0	0	0	0	2	0	0	0	0
4455120	k__Bacteria, p__Proteobacteria, c__Gammaproteobacteria, o__Methylococcales, f__Methylococcaceae, g__, s__	0	0	3	0	0	0	0	0	0	0	0	0	0	0	0	3	1	0	0	0	0	0	0	0	0	0	0	0	0	0	0
4455490	k__Bacteria, p__Chloroflexi, c__Anaerolineae, o__envOPS12, f__, g__, s__	0	0	0	0	0	0	0	0	0	0	0	0	0	0	0	0	0	0	0	0	0	0	0	0	0	0	0	0	0	0	0
4456187	k__Bacteria, p__BHI80-139, c__, o__, f__, g__, s__	0	0	0	0	0	0	0	0	0	0	0	0	0	0	0	0	0	0	0	0	0	0	0	0	0	0	1	0	0	0	0
4456252	k__Bacteria, p__Firmicutes, c__Clostridia, o__Clostridiales, f__Veillonellaceae, g__Megasphaera, s__	0	18	0	0	0	8	0	1	14	2	102	7	1	8	6	2	3	1	0	0	0	13	0	0	0	0	1	0	0	0	4
4457894	k__Bacteria, p__Proteobacteria, c__Betaproteobacteria, o__Methylophilales, f__, g__, s__	0	0	0	0	0	2	0	0	0	0	0	0	0	0	0	0	0	0	0	0	0	0	0	0	0	0	0	0	0	0	0
4458013	k__Bacteria, p__Gemmatimonadetes, c__Gemmatimonadetes, o__, f__, g__, s__	0	0	0	0	0	0	0	0	0	0	2	0	0	0	0	0	0	0	0	0	0	0	0	0	0	0	0	0	0	0	0
4458304	k__Bacteria, p__Bacteroidetes, c__Bacteroidia, o__Bacteroidales, f__Prevotellaceae, g__Prevotella, s__	64	132	222	212	610	396	810	297	60	510	15366	165	1305	150	190	362	1014	10713	2958	10649	322	2119	761	388	127	282	8552	544	1464	806	461
715527	k__Bacteria, p__Proteobacteria, c__Gammaproteobacteria, o__Xanthomonadales, f__Xanthomonadaceae, g__, s__	0	0	0	0	0	0	0	0	0	0	2	1	1	0	0	0	0	0	0	0	0	0	0	0	0	0	0	0	0	0	0
4458460	k__Bacteria, p__Actinobacteria, c__Acidimicrobiia, o__Acidimicrobiales, f__C111, g__, s__	0	0	0	0	0	0	0	0	0	0	0	0	0	0	0	2	0	0	0	0	0	0	0	0	0	0	0	0	0	0	0
4458918	k__Bacteria, p__Actinobacteria, c__Actinobacteria, o__Actinomycetales, f__Geodermatophilaceae, g__Geodermatophilus, s__obscurus	0	0	1	0	0	0	0	0	0	0	0	0	0	0	0	1	0	0	0	0	0	0	0	0	0	0	0	0	0	2	0
4459021	k__Bacteria, p__Bacteroidetes, c__Bacteroidia, o__Bacteroidales, f__Porphyromonadaceae, g__Tannerella, s__	8	70	88	68	44	86	70	14	306	2	258	56	26	2	80	52	45	37	78	70	1	295	40	5	86	59	77	251	20	59	97
4459560	k__Bacteria, p__Actinobacteria, c__Actinobacteria, o__Actinomycetales, f__Actinomycetaceae, g__Actinomyces, s__	180	408	170	264	65	50	146	220	694	600	1541	66	486	142	110	200	41	123	20	129	301	625	418	202	196	626	325	460	122	12	524
4459671	k__Bacteria, p__Spirochaetes, c__Spirochaetes, o__Spirochaetales, f__Spirochaetaceae, g__Treponema, s__socranskii	14	223	11	0	62	0	8	0	10	0	0	62	10	7	0	8	0	13	5	0	4	1	15	0	0	2	1	0	0	4	0
4460179	k__Bacteria, p__Proteobacteria, c__Gammaproteobacteria, o__Pseudomonadales, f__Moraxellaceae, g__Acinetobacter, s__	0	0	1	20	0	0	4	5	0	0	5	0	0	4	0	1	0	2	1	0	5	0	0	0	3	0	0	0	1	0	0
4462567	k__Bacteria, p__Bacteroidetes, c__[Saprospirae], o__[Saprospirales], f__Chitinophagaceae, g__, s__	0	0	0	40	0	1	0	10	0	1	10	0	0	0	1	0	0	0	0	0	5	0	0	0	0	0	0	0	1	0	0
4462856	k__Bacteria, p__Firmicutes, c__Clostridia, o__Clostridiales, f__, g__, s__	0	0	0	0	0	0	0	0	0	0	0	0	0	0	0	0	0	0	0	0	0	0	0	0	10	0	0	0	0	0	0
4463013	k__Bacteria, p__Firmicutes, c__Clostridia, o__Clostridiales, f__[Mogibacteriaceae], g__, s__	0	0	0	0	0	0	0	0	0	0	2	0	0	0	0	0	0	0	0	0	0	0	0	0	0	0	0	0	0	0	0
4464949	k__Bacteria, p__Actinobacteria, c__Actinobacteria, o__Actinomycetales, f__Nocardiaceae, g__Nocardia, s__	0	0	0	0	0	0	2	0	0	0	2	0	0	0	0	0	0	0	0	0	0	0	0	0	0	0	0	0	0	0	0
4465205	k__Bacteria, p__Firmicutes, c__Clostridia, o__Clostridiales, f__Lachnospiraceae, g__, s__	0	0	48	8	0	0	0	0	0	0	0	0	0	0	4	18	4	0	1	2	2	0	3	1	5	0	1	6	0	0	0
4465900	k__Bacteria, p__Spirochaetes, c__Spirochaetes, o__Sphaerochaetales, f__Sphaerochaetaceae, g__Sphaerochaeta, s__	0	59	0	0	0	0	0	0	0	0	0	0	1	0	0	0	0	44	0	0	0	0	1	0	0	0	0	0	0	0	0
4466150	k__Bacteria, p__Proteobacteria, c__Gammaproteobacteria, o__Pasteurellales, f__Pasteurellaceae, g__Aggregatibacter, s__segnis	812	2050	1636	3296	20	468	20	101	354	220	137	1021	253	2948	188	2266	304	6	20	12	5	15	121	0	642	189	49	34	14	30	195
4467398	k__Bacteria, p__Chloroflexi, c__Anaerolineae, o__, f__, g__, s__	0	0	0	4	0	0	0	0	0	0	2	0	0	0	0	0	0	0	0	0	0	0	0	0	0	0	0	0	0	0	0
4467993	k__Bacteria, p__Actinobacteria, c__Actinobacteria, o__Actinomycetales, f__Actinomycetaceae, g__Actinomyces, s__	15	0	93	20	4	24	0	5	9	17	5	4	19	0	17	72	0	15	42	0	41	22	38	0	79	3	352	20	2	3	43
4468274	k__Bacteria, p__Proteobacteria, c__Deltaproteobacteria, o__MIZ46, f__, g__, s__	0	0	0	0	0	0	4	0	0	0	0	0	0	4	0	0	0	0	0	0	0	0	0	0	0	0	0	0	0	0	0
4468374	k__Bacteria, p__Firmicutes, c__Clostridia, o__Clostridiales, f__, g__, s__	0	0	0	0	0	0	0	0	0	0	2	0	0	0	0	0	0	0	0	0	0	0	0	0	0	0	0	0	0	0	0
4468500	k__Bacteria, p__Firmicutes, c__Clostridia, o__Clostridiales, f__[Mogibacteriaceae], g__Anaerovorax, s__	10	58	0	80	1	18	90	0	0	0	0	0	0	0	84	30	18	0	3	0	0	3	9	17	13	0	7	67	1	0	0
4468597	k__Bacteria, p__Proteobacteria, c__Betaproteobacteria, o__Burkholderiales, f__Burkholderiaceae, g__Lautropia, s__	9	0	15	0	0	1	0	0	5	1	0	0	1	0	1	9	0	2	3	0	1	0	0	0	0	1	0	0	0	0	0
4468891	k__Bacteria, p__Firmicutes, c__Erysipelotrichi, o__Erysipelotrichales, f__Erysipelotrichaceae, g__, s__	0	0	0	0	0	2	0	0	0	1	0	0	0	0	1	0	0	0	0	0	0	0	0	0	0	0	0	0	0	0	0
4470246	k__Bacteria, p__Fusobacteria, c__Fusobacteriia, o__Fusobacteriales, f__Leptotrichiaceae, g__Leptotrichia, s__	36	64	26	20	12	18	10	2	72	38	142	21	55	184	14	82	2	13	7	102	33	63	9	41	22	68	55	79	51	10	147
4470260	k__Bacteria, p__Firmicutes, c__Bacilli, o__Bacillales, f__, g__, s__	0	0	0	0	0	0	0	0	0	0	0	0	0	0	0	0	0	0	0	0	0	0	0	0	0	0	1	0	0	0	0
4470401	k__Bacteria, p__AD3, c__ABS-6, o__, f__, g__, s__	0	2	0	0	0	0	0	0	0	0	0	0	0	0	0	0	0	0	0	0	0	0	0	0	0	0	0	0	0	0	0
4472482	k__Bacteria, p__Bacteroidetes, c__Bacteroidia, o__Bacteroidales, f__Prevotellaceae, g__Prevotella, s__	0	0	0	0	135	0	0	0	0	0	0	135	8	0	0	0	0	69	10	2	0	2	1	0	0	0	0	0	3	2	0
4474070	k__Bacteria, p__[Thermi], c__Deinococci, o__Deinococcales, f__Deinococcaceae, g__Deinococcus, s__	2	0	0	0	0	0	0	0	0	0	0	0	0	0	0	0	0	0	0	0	0	0	0	0	0	0	0	0	0	0	0
4475573	k__Bacteria, p__Acidobacteria, c__iii1-8, o__DS-18, f__, g__, s__	0	0	0	8	0	2	0	0	2	0	0	0	0	0	0	0	0	0	0	0	0	0	0	0	0	0	2	0	0	0	0
4475864	k__Bacteria, p__Proteobacteria, c__Betaproteobacteria, o__Burkholderiales, f__Comamonadaceae, g__, s__	0	2	0	0	0	0	0	0	0	0	0	5	0	0	0	0	0	0	0	0	0	0	0	9	0	0	1	0	0	0	0
4479701	k__Bacteria, p__Proteobacteria, c__Alphaproteobacteria, o__Rhizobiales, f__Hyphomicrobiaceae, g__Pedomicrobium, s__	2	0	0	4	0	0	0	0	2	0	2	0	0	0	2	0	0	0	0	0	0	0	0	0	0	0	1	0	0	0	0
4482376	k__Bacteria, p__Firmicutes, c__Bacilli, o__Lactobacillales, f__Carnobacteriaceae, g__, s__	8	24	16	64	0	34	16	0	2	0	0	0	0	18	34	30	0	0	0	0	0	0	9	0	3	6	1	0	0	0	0
842598	k__Archaea, p__Euryarchaeota, c__Methanobacteria, o__Methanobacteriales, f__Methanobacteriaceae, g__Methanobrevibacter, s__	0	0	0	0	0	0	0	0	0	0	0	0	0	0	0	0	0	0	0	0	0	0	0	0	0	0	4	0	0	0	0
717716	k__Archaea, p__Euryarchaeota, c__Thermoplasmata, o__E2, f__[Methanomassiliicoccaceae], g__, s__	0	0	0	0	0	0	0	0	0	0	2	0	0	0	0	0	0	0	0	0	0	0	0	0	0	0	0	0	0	0	0
625603	k__Archaea, p__Crenarchaeota, c__Thaumarchaeota, o__Cenarchaeales, f__SAGMA-X, g__, s__	0	0	0	4	0	0	0	0	0	0	2	0	0	0	0	0	0	0	0	0	0	0	0	0	0	0	0	0	0	0	0
252853	k__Archaea, p__Crenarchaeota, c__Thaumarchaeota, o__Nitrososphaerales, f__Nitrososphaeraceae, g__Candidatus Nitrososphaera, s__	0	0	0	0	0	0	0	0	0	2	2	0	0	0	0	0	0	0	0	0	0	0	0	0	0	0	0	0	0	0	0
143239	k__Archaea, p__Crenarchaeota, c__MBGA, o__NRP-J, f__, g__, s__	0	0	0	4	0	0	0	0	0	0	0	0	0	0	0	0	0	0	0	0	0	0	0	0	0	0	0	0	0	0	0
142373	k__Archaea, p__Crenarchaeota, c__Thaumarchaeota, o__Nitrososphaerales, f__Nitrososphaeraceae, g__Candidatus Nitrososphaera, s__SCA1170	0	0	0	0	0	2	0	0	2	2	0	0	0	0	0	0	0	0	0	0	0	0	0	0	0	0	3	0	0	0	0
141782	k__Archaea, p__Crenarchaeota, c__MBGA, o__NRP-J, f__, g__, s__	0	0	0	0	0	0	0	0	0	0	0	0	0	0	0	2	0	0	0	0	0	0	0	0	0	0	0	0	0	0	0
672225	k__Archaea, p__Euryarchaeota, c__Thermoplasmata, o__E2, f__[Methanomassiliicoccaceae], g__, s__	0	0	2	0	0	0	0	0	0	0	0	0	0	0	0	0	0	0	0	0	0	0	0	0	0	0	0	0	0	0	0
755973	k__Archaea, p__Euryarchaeota, c__Thermoplasmata, o__E2, f__[Methanomassiliicoccaceae], g__, s__	0	0	0	4	0	0	0	0	0	0	0	0	0	0	0	0	0	0	0	0	0	0	0	0	0	0	0	0	0	0	0
3106281	k__Archaea, p__Crenarchaeota, c__MBGA, o__NRP-J, f__, g__, s__	0	0	0	0	0	0	0	0	0	0	0	0	0	0	0	0	0	0	0	0	0	0	0	0	0	0	0	0	0	0	0
1136152	k__Archaea, p__Crenarchaeota, c__Thaumarchaeota, o__Nitrososphaerales, f__Nitrososphaeraceae, g__Candidatus Nitrososphaera, s__gargensis	0	0	4	0	0	2	0	0	0	2	0	0	0	0	0	0	0	0	0	0	0	0	0	0	0	0	1	0	0	0	0
1143180	k__Archaea, p__Crenarchaeota, c__Thaumarchaeota, o__Cenarchaeales, f__SAGMA-X, g__, s__	0	0	0	0	0	0	0	0	0	0	2	0	0	0	0	0	0	0	0	0	0	0	0	0	0	0	0	0	0	0	0
4362615	k__Archaea, p__Crenarchaeota, c__Thaumarchaeota, o__Cenarchaeales, f__Cenarchaeaceae, g__Nitrosopumilus, s__	0	2	0	0	0	0	0	0	0	0	0	0	0	0	0	2	0	0	0	0	0	0	0	0	0	0	0	0	0	0	0
4437875	k__Archaea, p__[Parvarchaeota], c__[Parvarchaea], o__YLA114, f__, g__, s__	0	0	0	0	0	0	2	0	0	0	0	0	0	0	0	0	0	0	0	0	0	0	0	0	0	0	0	0	0	0	0
4450457	k__Archaea, p__[Parvarchaeota], c__[Parvarchaea], o__YLA114, f__, g__, s__	0	0	0	0	0	0	0	0	0	0	0	0	0	0	0	0	0	0	0	0	0	0	0	0	0	0	1	0	0	0	0

## Sheet: S8 Microbial_Pathways_H1_H2
Level_1	Level_2	Level_3	H1: mean rel. freq. (%)	H1: std. dev. (%)	H2: mean rel. freq. (%)	H2: std. dev. (%)	p-values	p-values (corrected)	Difference between means	95.0% lower CI	95.0% upper CI	Note	A1	A1: parent seq. count	A1: rel. freq. (%)	A10	A10: parent seq. count	A10: rel. freq. (%)	A11	A11: parent seq. count	A11: rel. freq. (%)	A12	A12: parent seq. count	A12: rel. freq. (%)	A13	A13: parent seq. count	A13: rel. freq. (%)	A14	A14: parent seq. count	A14: rel. freq. (%)	A15	A15: parent seq. count	A15: rel. freq. (%)	A16	A16: parent seq. count	A16: rel. freq. (%)	A2	A2: parent seq. count	A2: rel. freq. (%)	A3	A3: parent seq. count	A3: rel. freq. (%)	A4	A4: parent seq. count	A4: rel. freq. (%)	A5	A5: parent seq. count	A5: rel. freq. (%)	A6
Cellular Processes	Cell Growth and Death	p53 signaling pathway	0.000122472	0.000102867	1.60469e-05	1.77893e-05	0.00116562	0.00116562	0.000106425	4.92128e-05	0.000163637		69	44320826	0.000155683	26	46743282	5.5623e-05	83	46684415	0.00017779	51	48921207	0.000104249	298	70761631	0.000421132	2	24551946	8.14599e-06	27	56684430	4.76321e-05	91	45326778	0.000200764	22	38792552	5.67119e-05	52	50168329	0.000103651	85	34981869	0.000242983	7	53894852	1.29883e-05	20
	Cell Motility	Bacterial chemotaxis	0.125139	0.0351751	0.0956425	0.0114857	0.00638907	0.00638907	0.029497	0.00938439	0.0496097		60614	44320826	0.136762	47104	46743282	0.100772	77130	46684415	0.165216	54702	48921207	0.111817	69528	70761631	0.0982566	56507	24551946	0.230153	48380	56684430	0.0853497	54703	45326778	0.120686	55905	38792552	0.144113	44209	50168329	0.0881213	50692	34981869	0.144909	71406	53894852	0.132491	45002
	Cell Motility	Flagellar assembly	0.0724957	0.0384411	0.0486042	0.0163044	0.0390885	0.0390885	0.0238915	0.00131683	0.0464663		10303	44320826	0.0232464	17934	46743282	0.038367	63871	46684415	0.136814	31434	48921207	0.0642543	48120	70761631	0.068003	37446	24551946	0.152517	19545	56684430	0.0344804	29105	45326778	0.0642115	33219	38792552	0.0856324	11878	50168329	0.0236763	33316	34981869	0.0952379	43252	53894852	0.0802526	24628
	Cell Growth and Death	Meiosis - yeast	0.0092672	0.00374344	0.00723045	0.00275196	0.104882	0.104882	0.00203675	-0.000453154	0.00452665		6980	44320826	0.0157488	4510	46743282	0.00964845	5077	46684415	0.0108751	3536	48921207	0.00722795	9883	70761631	0.0139666	945	24551946	0.00384898	1463	56684430	0.00258096	5935	45326778	0.0130938	4025	38792552	0.0103757	3505	50168329	0.00698648	4106	34981869	0.0117375	3847	53894852	0.00713797	4626
	Cell Motility	Cytoskeleton proteins	0.209313	0.0227498	0.221123	0.0182501	0.132996	0.132996	-0.0118099	-0.0274405	0.00382066		77566	44320826	0.17501	95040	46743282	0.203323	108539	46684415	0.232495	90766	48921207	0.185535	141483	70761631	0.199943	58793	24551946	0.239464	105912	56684430	0.186845	98319	45326778	0.216912	82412	38792552	0.212443	91307	50168329	0.182001	89845	34981869	0.256833	123595	53894852	0.229326	85211
	Cell Growth and Death	Cell cycle - Caulobacter	0.544996	0.0185748	0.554678	0.0155977	0.138552	0.138552	-0.00968185	-0.0226844	0.00332073		234746	44320826	0.529652	256226	46743282	0.548156	261669	46684415	0.560506	266443	48921207	0.544637	361926	70761631	0.511472	143427	24551946	0.584178	301703	56684430	0.53225	245588	45326778	0.541817	213240	38792552	0.549693	263340	50168329	0.524913	201564	34981869	0.576196	302308	53894852	0.560922	197433
	Cell Growth and Death	Cell cycle	4.6968e-07	1.2453e-06	0	0	0.164713	0.164713	4.6968e-07	-2.15653e-07	1.15501e-06		0	44320826	0	0	46743282	0	0	46684415	0	0	48921207	0	0	70761631	0	0	24551946	0	2	56684430	3.52831e-06	0	45326778	0	0	38792552	0	2	50168329	3.98658e-06	0	34981869	0	0	53894852	0	0
	Transport and Catabolism	Endocytosis	0.000355759	0.000953019	4.72151e-05	6.37626e-05	0.229953	0.229953	0.000308544	-0.00021676	0.000833849		31	44320826	6.99445e-05	31	46743282	6.63197e-05	1840	46684415	0.00394136	10	48921207	2.0441e-05	125	70761631	0.000176649	2	24551946	8.14599e-06	9	56684430	1.58774e-05	12	45326778	2.64744e-05	24	38792552	6.18675e-05	7	50168329	1.3953e-05	31	34981869	8.86173e-05	98	53894852	0.000181836	356
	Transport and Catabolism	Lysosome	0.0751857	0.0188844	0.0679552	0.0144231	0.254557	0.254557	0.00723054	-0.00550312	0.0199642		17932	44320826	0.0404595	40267	46743282	0.086145	32425	46684415	0.0694557	47748	48921207	0.0976018	33457	70761631	0.0472813	16227	24551946	0.0660925	54759	56684430	0.0966032	42725	45326778	0.09426	27516	38792552	0.0709311	39796	50168329	0.0793249	28079	34981869	0.0802673	22294	53894852	0.0413657	26760
	Transport and Catabolism	Phagosome	1.33878e-07	5.18506e-07	0	0	0.33317	0.33317	1.33878e-07	-1.51476e-07	4.19231e-07		0	44320826	0	0	46743282	0	1	46684415	2.14204e-06	0	48921207	0	0	70761631	0	0	24551946	0	0	56684430	0	0	45326778	0	0	38792552	0	0	50168329	0	0	34981869	0	0	53894852	0	0
	Cell Motility	Regulation of actin cytoskeleton	1.33878e-07	5.18506e-07	0	0	0.33317	0.33317	1.33878e-07	-1.51476e-07	4.19231e-07		0	44320826	0	0	46743282	0	1	46684415	2.14204e-06	0	48921207	0	0	70761631	0	0	24551946	0	0	56684430	0	0	45326778	0	0	38792552	0	0	50168329	0	0	34981869	0	0	53894852	0	0
	Cell Communication	Adherens junction	1.33878e-07	5.18506e-07	0	0	0.33317	0.33317	1.33878e-07	-1.51476e-07	4.19231e-07		0	44320826	0	0	46743282	0	1	46684415	2.14204e-06	0	48921207	0	0	70761631	0	0	24551946	0	0	56684430	0	0	45326778	0	0	38792552	0	0	50168329	0	0	34981869	0	0	53894852	0	0
	Cell Communication	Focal adhesion	1.33878e-07	5.18506e-07	0	0	0.33317	0.33317	1.33878e-07	-1.51476e-07	4.19231e-07		0	44320826	0	0	46743282	0	1	46684415	2.14204e-06	0	48921207	0	0	70761631	0	0	24551946	0	0	56684430	0	0	45326778	0	0	38792552	0	0	50168329	0	0	34981869	0	0	53894852	0	0
	Cell Communication	Tight junction	1.33878e-07	5.18506e-07	0	0	0.33317	0.33317	1.33878e-07	-1.51476e-07	4.19231e-07		0	44320826	0	0	46743282	0	1	46684415	2.14204e-06	0	48921207	0	0	70761631	0	0	24551946	0	0	56684430	0	0	45326778	0	0	38792552	0	0	50168329	0	0	34981869	0	0	53894852	0	0
	Cell Growth and Death	Apoptosis	0.0161401	0.00441691	0.0148494	0.0045948	0.447537	0.447537	0.00129062	-0.00213872	0.00471996		5036	44320826	0.0113626	8533	46743282	0.018255	7695	46684415	0.016483	12091	48921207	0.0247153	9407	70761631	0.0132939	4201	24551946	0.0171107	11163	56684430	0.0196932	5731	45326778	0.0126437	6141	38792552	0.0158304	11674	50168329	0.0232697	4561	34981869	0.0130382	5304	53894852	0.00984139	4370
	Transport and Catabolism	Peroxisome	0.205454	0.0177743	0.202786	0.00789672	0.602898	0.602898	0.00266809	-0.00783644	0.0131726		105194	44320826	0.237347	95640	46743282	0.204607	95613	46684415	0.204807	91561	48921207	0.18716	156640	70761631	0.221363	41412	24551946	0.168671	107893	56684430	0.19034	101539	45326778	0.224015	81393	38792552	0.209816	99084	50168329	0.197503	68725	34981869	0.196459	113810	53894852	0.21117	83708
	Cell Motility	Bacterial motility proteins	0.358976	0.115724	0.377131	0.104968	0.661081	0.661081	-0.0181552	-0.101983	0.0656728		102594	44320826	0.23148	101976	46743282	0.218162	239145	46684415	0.512259	139924	48921207	0.286019	368644	70761631	0.520966	94789	24551946	0.386075	180985	56684430	0.319285	129834	45326778	0.28644	128858	38792552	0.332172	117286	50168329	0.233785	103526	34981869	0.295942	294552	53894852	0.546531	150485
	Cell Growth and Death	Cell cycle - yeast	0	0	0	0	1	1	0	0	0	degenerate case: variance of both groups is zero	0	44320826	0	0	46743282	0	0	46684415	0	0	48921207	0	0	70761631	0	0	24551946	0	0	56684430	0	0	45326778	0	0	38792552	0	0	50168329	0	0	34981869	0	0	53894852	0	0
	Cell Growth and Death	Oocyte meiosis	0	0	0	0	1	1	0	0	0	degenerate case: variance of both groups is zero	0	44320826	0	0	46743282	0	0	46684415	0	0	48921207	0	0	70761631	0	0	24551946	0	0	56684430	0	0	45326778	0	0	38792552	0	0	50168329	0	0	34981869	0	0	53894852	0	0
Cellular Processes and Signaling	Electron transfer carriers	Electron transfer carriers_Unclassified	0.0319673	0.00954385	0.0204777	0.00401693	0.000354776	0.000354776	0.0114896	0.00589054	0.0170887		10335	44320826	0.0233186	15592	46743282	0.0333567	18442	46684415	0.0395035	23017	48921207	0.0470491	20974	70761631	0.0296404	9099	24551946	0.0370602	26088	56684430	0.0460232	10565	45326778	0.0233085	10792	38792552	0.0278198	14879	50168329	0.0296582	6384	34981869	0.0182495	10799	53894852	0.0200372	8375
	Germination	Germination_Unclassified	0.00183408	0.00116335	0.000832588	0.000391808	0.00540213	0.00540213	0.00100149	0.000334648	0.00166833		142	44320826	0.000320391	468	46743282	0.00100121	1168	46684415	0.00250191	850	48921207	0.00173749	1944	70761631	0.00274725	1273	24551946	0.00518493	783	56684430	0.00138133	1098	45326778	0.00242241	1075	38792552	0.00277115	37	50168329	7.37517e-05	423	34981869	0.0012092	1130	53894852	0.00209668	318
	Membrane and intracellular structural molecules	Membrane and intracellular structural molecules_Unclassified	0.608433	0.0562602	0.677781	0.0751478	0.00958406	0.00958406	-0.0693482	-0.120311	-0.0183858		295030	44320826	0.665669	263679	46743282	0.5641	294328	46684415	0.630463	283992	48921207	0.580509	457247	70761631	0.646179	125676	24551946	0.511878	333254	56684430	0.587911	271628	45326778	0.599266	222133	38792552	0.572618	262076	50168329	0.522393	224921	34981869	0.642965	382886	53894852	0.710431	217457
	Cell division	Cell division_Unclassified	0.0789821	0.0159747	0.0946969	0.0192119	0.0242234	0.0242234	-0.0157148	-0.0292216	-0.00220798		32036	44320826	0.072282	32157	46743282	0.0687949	38881	46684415	0.0832848	31406	48921207	0.0641971	74165	70761631	0.10481	13400	24551946	0.0545782	46143	56684430	0.0814033	34219	45326778	0.075494	26424	38792552	0.0681162	30104	50168329	0.060006	24729	34981869	0.0706909	61308	53894852	0.113755	31166
	Pores ion channels	Pores ion channels_Unclassified	0.487664	0.0865357	0.575518	0.112313	0.0266821	0.0266821	-0.0878541	-0.164731	-0.0109767		209985	44320826	0.473784	185584	46743282	0.397028	238985	46684415	0.511916	212287	48921207	0.433937	433318	70761631	0.612363	89022	24551946	0.362586	298862	56684430	0.527238	199852	45326778	0.440914	158836	38792552	0.40945	204071	50168329	0.406773	150930	34981869	0.431452	367571	53894852	0.682015	181911
	Other transporters	Other transporters_Unclassified	0.21209	0.0203143	0.224589	0.0191086	0.0984465	0.0984465	-0.0124989	-0.0274715	0.00247364		84920	44320826	0.191603	94095	46743282	0.201302	101631	46684415	0.217698	92488	48921207	0.189055	164762	70761631	0.232841	49274	24551946	0.200693	125666	56684430	0.221694	95052	45326778	0.209704	81508	38792552	0.210112	94104	50168329	0.187577	64409	34981869	0.184121	134422	53894852	0.249415	84930
	Inorganic ion transport and metabolism	Inorganic ion transport and metabolism_Unclassified	0.250345	0.0459619	0.27874	0.0508941	0.126885	0.126885	-0.0283942	-0.0653597	0.00857127		125309	44320826	0.282732	99043	46743282	0.211887	118834	46684415	0.254547	107624	48921207	0.219995	241711	70761631	0.341585	37785	24551946	0.153898	148599	56684430	0.262151	107895	45326778	0.238038	88607	38792552	0.228412	119964	50168329	0.239123	70654	34981869	0.201973	173467	53894852	0.321862	97401
	Sporulation	Sporulation_Unclassified	0.0573363	0.0143422	0.050402	0.00956735	0.135285	0.135285	0.00693429	-0.00231065	0.0161792		18651	44320826	0.0420818	28804	46743282	0.0616217	28753	46684415	0.0615901	27469	48921207	0.0561495	33218	70761631	0.0469435	24100	24551946	0.0981592	25794	56684430	0.0455046	28858	45326778	0.0636666	28165	38792552	0.0726041	22773	50168329	0.0453932	26510	34981869	0.0757821	25988	53894852	0.0482198	19332
	Cell motility and secretion	Cell motility and secretion_Unclassified	0.194098	0.0302232	0.183032	0.0163978	0.228553	0.228553	0.0110657	-0.00742898	0.0295603		124182	44320826	0.280189	85961	46743282	0.1839	99044	46684415	0.212156	83158	48921207	0.169984	116970	70761631	0.165301	54619	24551946	0.222463	92095	56684430	0.16247	79533	45326778	0.175466	78722	38792552	0.202931	78898	50168329	0.157267	74803	34981869	0.213834	111881	53894852	0.207591	77278
	Signal transduction mechanisms	Signal transduction mechanisms_Unclassified	0.446724	0.0270566	0.44029	0.0169276	0.446623	0.446623	0.00643401	-0.0106928	0.0235608		222805	44320826	0.502709	203923	46743282	0.436262	202352	46684415	0.433447	225612	48921207	0.461174	326419	70761631	0.461294	100132	24551946	0.407837	266776	56684430	0.470634	190816	45326778	0.420979	170299	38792552	0.438999	236856	50168329	0.472123	141968	34981869	0.405833	238805	53894852	0.443094	148810
	Other ion-coupled transporters	Other ion-coupled transporters_Unclassified	1.16302	0.0588672	1.1585	0.0673945	0.849235	0.849235	0.00452202	-0.0437663	0.0528103		558770	44320826	1.26074	513084	46743282	1.09766	552111	46684415	1.18265	538655	48921207	1.10107	855216	70761631	1.20859	263697	24551946	1.07404	645979	56684430	1.13961	565990	45326778	1.24869	431466	38792552	1.11224	545016	50168329	1.08637	419506	34981869	1.19921	651888	53894852	1.20956	424072
Environmental Information Processing	Signal Transduction	Two-component system	1.05775	0.0450855	0.98955	0.0389886	0.000148896	0.000148896	0.068195	0.0362335	0.100157		474504	44320826	1.07061	468004	46743282	1.00122	509523	46684415	1.09142	515578	48921207	1.05389	787670	70761631	1.11313	260018	24551946	1.05905	589127	56684430	1.03931	495122	45326778	1.09234	407265	38792552	1.04985	529349	50168329	1.05515	348161	34981869	0.995261	545294	53894852	1.01177	386416
	Signal Transduction	MAPK signaling pathway - yeast	0.0429382	0.00490256	0.0490817	0.0031726	0.000432371	0.000432371	-0.00614348	-0.00927586	-0.0030111		16065	44320826	0.0362471	21762	46743282	0.0465564	24345	46684415	0.052148	21847	48921207	0.0446575	27685	70761631	0.0391243	8644	24551946	0.035207	25966	56684430	0.045808	16951	45326778	0.0373973	18190	38792552	0.0468904	20249	50168329	0.0403621	14557	34981869	0.041613	22784	53894852	0.0422749	15132
	Membrane Transport	ABC transporters	3.45457	0.143146	3.21681	0.198555	0.00111436	0.00111436	0.237761	0.104658	0.370865		1630591	44320826	3.67906	1667638	46743282	3.56765	1614535	46684415	3.4584	1722483	48921207	3.52093	2368071	70761631	3.34655	915238	24551946	3.72776	1948210	56684430	3.43694	1559203	45326778	3.43992	1365694	38792552	3.52051	1775045	50168329	3.53818	1145105	34981869	3.27342	1703927	53894852	3.16158	1271342
	Signaling Molecules and Interaction	Bacterial toxins	0.164971	0.0252268	0.146112	0.0183209	0.028385	0.028385	0.0188586	0.00214954	0.0355676		59378	44320826	0.133973	84732	46743282	0.181271	65813	46684415	0.140974	91802	48921207	0.187653	81300	70761631	0.114893	45924	24551946	0.187048	109072	56684430	0.19242	88552	45326778	0.195364	64026	38792552	0.165047	91501	50168329	0.182388	52305	34981869	0.14952	66147	53894852	0.122733	60094
	Signal Transduction	Wnt signaling pathway	5.61379e-06	1.17695e-05	1.28482e-07	4.80734e-07	0.0913679	0.0913679	5.48531e-06	-9.95671e-07	1.19663e-05		0	44320826	0	0	46743282	0	0	46684415	0	1	48921207	2.0441e-06	0	70761631	0	0	24551946	0	2	56684430	3.52831e-06	2	45326778	4.4124e-06	1	38792552	2.57781e-06	4	50168329	7.97316e-06	5	34981869	1.42931e-05	0	53894852	0	18
	Signal Transduction	Notch signaling pathway	5.61379e-06	1.17695e-05	1.28482e-07	4.80734e-07	0.0913679	0.0913679	5.48531e-06	-9.95671e-07	1.19663e-05		0	44320826	0	0	46743282	0	0	46684415	0	1	48921207	2.0441e-06	0	70761631	0	0	24551946	0	2	56684430	3.52831e-06	2	45326778	4.4124e-06	1	38792552	2.57781e-06	4	50168329	7.97316e-06	5	34981869	1.42931e-05	0	53894852	0	18
	Signaling Molecules and Interaction	Neuroactive ligand-receptor interaction	6.7298e-07	1.5405e-06	0	0	0.111319	0.111319	6.7298e-07	-1.74813e-07	1.52077e-06		1	44320826	2.25628e-06	0	46743282	0	0	46684415	0	0	48921207	0	4	70761631	5.65278e-06	0	24551946	0	0	56684430	0	0	45326778	0	0	38792552	0	0	50168329	0	1	34981869	2.85862e-06	0	53894852	0	0
	Membrane Transport	Transporters	6.76371	0.421514	6.4606	0.605607	0.132844	0.132844	0.30311	-0.0987613	0.704981		2945115	44320826	6.64499	3340452	46743282	7.14638	2995359	46684415	6.41619	3458852	48921207	7.07025	4435791	70761631	6.26864	1791457	24551946	7.2966	3937305	56684430	6.94601	3076480	45326778	6.78733	2768932	38792552	7.13779	3786664	50168329	7.54792	2271416	34981869	6.49312	3159870	53894852	5.86303	2466612
	Signaling Molecules and Interaction	Ion channels	0.0636299	0.00993345	0.0586281	0.00812773	0.147682	0.147682	0.00500185	-0.00187738	0.0118811		30989	44320826	0.0699197	31111	46743282	0.0665572	27411	46684415	0.0587155	40433	48921207	0.0826492	46112	70761631	0.0651653	13526	24551946	0.0550914	40636	56684430	0.0716881	26150	45326778	0.0576922	21612	38792552	0.0557117	38833	50168329	0.0774054	17950	34981869	0.0513123	28981	53894852	0.0537732	18300
	Signal Transduction	Phosphatidylinositol signaling system	0.131034	0.0146136	0.138542	0.0136951	0.163873	0.163873	-0.00750856	-0.0182599	0.00324282		54594	44320826	0.123179	56201	46743282	0.120233	61941	46684415	0.13268	67607	48921207	0.138196	108564	70761631	0.153422	27288	24551946	0.111144	84729	56684430	0.149475	52891	45326778	0.116688	45397	38792552	0.117025	69183	50168329	0.137902	36387	34981869	0.104017	79344	53894852	0.14722	44073
	Signal Transduction	mTOR signaling pathway	4.6968e-07	1.2453e-06	0	0	0.164713	0.164713	4.6968e-07	-2.15653e-07	1.15501e-06		0	44320826	0	0	46743282	0	0	46684415	0	0	48921207	0	0	70761631	0	0	24551946	0	2	56684430	3.52831e-06	0	45326778	0	0	38792552	0	2	50168329	3.98658e-06	0	34981869	0	0	53894852	0	0
	Membrane Transport	Bacterial secretion system	0.704382	0.0352969	0.72382	0.0390729	0.171711	0.171711	-0.0194378	-0.0478208	0.00894525		298829	44320826	0.674241	323869	46743282	0.692867	333941	46684415	0.715316	339883	48921207	0.694756	544425	70761631	0.769379	162258	24551946	0.660876	411933	56684430	0.726713	304212	45326778	0.671153	264396	38792552	0.681564	341666	50168329	0.681039	226000	34981869	0.646049	415110	53894852	0.770222	262696
	Signaling Molecules and Interaction	G protein-coupled receptors	8.03266e-07	3.11104e-06	0	0	0.33317	0.33317	8.03266e-07	-9.08855e-07	2.51539e-06		0	44320826	0	0	46743282	0	6	46684415	1.28523e-05	0	48921207	0	0	70761631	0	0	24551946	0	0	56684430	0	0	45326778	0	0	38792552	0	0	50168329	0	0	34981869	0	0	53894852	0	0
	Signal Transduction	Calcium signaling pathway	8.72459e-06	2.24841e-05	4.0962e-06	1.07935e-05	0.482785	0.482785	4.62839e-06	-8.81946e-06	1.80763e-05		0	44320826	0	2	46743282	4.27869e-06	6	46684415	1.28523e-05	0	48921207	0	0	70761631	0	0	24551946	0	0	56684430	0	3	45326778	6.6186e-06	0	38792552	0	0	50168329	0	0	34981869	0	0	53894852	0	34
	Membrane Transport	Secretion system	1.4521	0.111708	1.47882	0.107538	0.516895	0.516895	-0.0267176	-0.109998	0.056563		603229	44320826	1.36105	654405	46743282	1.4	714857	46684415	1.53125	748990	48921207	1.53101	1141167	70761631	1.61269	323509	24551946	1.31765	886463	56684430	1.56386	594147	45326778	1.31081	532715	38792552	1.37324	730826	50168329	1.45675	423687	34981869	1.21116	839835	53894852	1.55828	516427
	Signaling Molecules and Interaction	Cellular antigens	0.0457304	0.012062	0.0477094	0.00923718	0.622404	0.622404	-0.001979	-0.0101204	0.0061624		7309	44320826	0.0164911	24076	46743282	0.0515069	24900	46684415	0.0533369	25598	48921207	0.052325	32235	70761631	0.0455543	9160	24551946	0.0373087	22302	56684430	0.0393441	28347	45326778	0.0625392	17722	38792552	0.045684	12266	50168329	0.0244497	20488	34981869	0.0585675	20444	53894852	0.0379331	19221
	Membrane Transport	Phosphotransferase system (PTS)	0.817455	0.140046	0.84774	0.192621	0.634356	0.634356	-0.0302844	-0.159737	0.0991682		404614	44320826	0.912921	425112	46743282	0.909461	275464	46684415	0.590056	414760	48921207	0.847812	444435	70761631	0.628073	234245	24551946	0.954079	465276	56684430	0.820818	344510	45326778	0.760058	378016	38792552	0.974455	578410	50168329	1.15294	285785	34981869	0.816952	368084	53894852	0.682967	292466
	Signal Transduction	VEGF signaling pathway	0	0	0	0	1	1	0	0	0	degenerate case: variance of both groups is zero	0	44320826	0	0	46743282	0	0	46684415	0	0	48921207	0	0	70761631	0	0	24551946	0	0	56684430	0	0	45326778	0	0	38792552	0	0	50168329	0	0	34981869	0	0	53894852	0	0
	Signal Transduction	Hedgehog signaling pathway	0	0	0	0	1	1	0	0	0	degenerate case: variance of both groups is zero	0	44320826	0	0	46743282	0	0	46684415	0	0	48921207	0	0	70761631	0	0	24551946	0	0	56684430	0	0	45326778	0	0	38792552	0	0	50168329	0	0	34981869	0	0	53894852	0	0
	Signaling Molecules and Interaction	CAM ligands	0	0	0	0	1	1	0	0	0	degenerate case: variance of both groups is zero	0	44320826	0	0	46743282	0	0	46684415	0	0	48921207	0	0	70761631	0	0	24551946	0	0	56684430	0	0	45326778	0	0	38792552	0	0	50168329	0	0	34981869	0	0	53894852	0	0
	Signaling Molecules and Interaction	ECM-receptor interaction	0	0	0	0	1	1	0	0	0	degenerate case: variance of both groups is zero	0	44320826	0	0	46743282	0	0	46684415	0	0	48921207	0	0	70761631	0	0	24551946	0	0	56684430	0	0	45326778	0	0	38792552	0	0	50168329	0	0	34981869	0	0	53894852	0	0
	Signaling Molecules and Interaction	Glycan bindng proteins	0	0	0	0	1	1	0	0	0	degenerate case: variance of both groups is zero	0	44320826	0	0	46743282	0	0	46684415	0	0	48921207	0	0	70761631	0	0	24551946	0	0	56684430	0	0	45326778	0	0	38792552	0	0	50168329	0	0	34981869	0	0	53894852	0	0
	Signaling Molecules and Interaction	Cytokine-cytokine receptor interaction	0	0	0	0	1	1	0	0	0	degenerate case: variance of both groups is zero	0	44320826	0	0	46743282	0	0	46684415	0	0	48921207	0	0	70761631	0	0	24551946	0	0	56684430	0	0	45326778	0	0	38792552	0	0	50168329	0	0	34981869	0	0	53894852	0	0
	Signaling Molecules and Interaction	GTP-binding proteins	0	0	0	0	1	1	0	0	0	degenerate case: variance of both groups is zero	0	44320826	0	0	46743282	0	0	46684415	0	0	48921207	0	0	70761631	0	0	24551946	0	0	56684430	0	0	45326778	0	0	38792552	0	0	50168329	0	0	34981869	0	0	53894852	0	0
	Signal Transduction	MAPK signaling pathway	0	0	0	0	1	1	0	0	0	degenerate case: variance of both groups is zero	0	44320826	0	0	46743282	0	0	46684415	0	0	48921207	0	0	70761631	0	0	24551946	0	0	56684430	0	0	45326778	0	0	38792552	0	0	50168329	0	0	34981869	0	0	53894852	0	0
	Signaling Molecules and Interaction	Cytokine receptors	0	0	0	0	1	1	0	0	0	degenerate case: variance of both groups is zero	0	44320826	0	0	46743282	0	0	46684415	0	0	48921207	0	0	70761631	0	0	24551946	0	0	56684430	0	0	45326778	0	0	38792552	0	0	50168329	0	0	34981869	0	0	53894852	0	0
	Signal Transduction	TGF-beta signaling pathway	0	0	0	0	1	1	0	0	0	degenerate case: variance of both groups is zero	0	44320826	0	0	46743282	0	0	46684415	0	0	48921207	0	0	70761631	0	0	24551946	0	0	56684430	0	0	45326778	0	0	38792552	0	0	50168329	0	0	34981869	0	0	53894852	0	0
	Signal Transduction	ErbB signaling pathway	0	0	0	0	1	1	0	0	0	degenerate case: variance of both groups is zero	0	44320826	0	0	46743282	0	0	46684415	0	0	48921207	0	0	70761631	0	0	24551946	0	0	56684430	0	0	45326778	0	0	38792552	0	0	50168329	0	0	34981869	0	0	53894852	0	0
Genetic Information Processing	Transcription	Basal transcription factors	0.00510093	0.00138759	0.00340694	0.00128116	0.00188897	0.00188897	0.00169399	0.000680407	0.00270758		907	44320826	0.00204644	2430	46743282	0.00519861	2237	46684415	0.00479175	2397	48921207	0.00489972	3453	70761631	0.00487976	1531	24551946	0.00623576	4219	56684430	0.00744296	2669	45326778	0.00588835	1959	38792552	0.00504994	3111	50168329	0.00620112	1266	34981869	0.00361902	1766	53894852	0.00327675	2627
	Replication and Repair	Chromosome	1.59222	0.0409867	1.66293	0.0652109	0.00205771	0.00205771	-0.0707151	-0.112867	-0.0285631		707466	44320826	1.59624	732899	46743282	1.56792	772906	46684415	1.6556	771913	48921207	1.57787	1127641	70761631	1.59358	377886	24551946	1.53913	901273	56684430	1.58998	705810	45326778	1.55716	608149	38792552	1.5677	767370	50168329	1.52959	567796	34981869	1.62312	913178	53894852	1.69437	579203
	Translation	Translation factors	0.606956	0.0141796	0.629322	0.0205124	0.00233602	0.00233602	-0.0223655	-0.0359513	-0.00877982		266116	44320826	0.600431	286164	46743282	0.612203	289349	46684415	0.619798	297275	48921207	0.607661	414723	70761631	0.586085	147966	24551946	0.602665	343718	56684430	0.606371	270798	45326778	0.597435	234781	38792552	0.605222	295499	50168329	0.589015	222023	34981869	0.63468	337911	53894852	0.626982	220571
	Translation proteins	Translation proteins_Unclassified	1.03902	0.0325126	1.07651	0.0355848	0.00623626	0.00623626	-0.0374881	-0.0634611	-0.0115152		455617	44320826	1.028	482498	46743282	1.03223	508318	46684415	1.08884	508944	48921207	1.04033	734048	70761631	1.03735	253799	24551946	1.03372	603001	56684430	1.06379	446214	45326778	0.984438	395332	38792552	1.01909	504295	50168329	1.00521	349268	34981869	0.998426	599381	53894852	1.11213	375632
	Folding, Sorting and Degradation	Proteasome	0.0339198	0.00723785	0.0284248	0.00597273	0.0333498	0.0333498	0.00549494	0.000465027	0.0105248		20524	44320826	0.0463078	17277	46743282	0.0369615	15319	46684415	0.0328139	12350	48921207	0.0252447	18525	70761631	0.0261794	9637	24551946	0.0392515	13081	56684430	0.0230769	19807	45326778	0.0436982	15144	38792552	0.0390384	14492	50168329	0.0288868	14048	34981869	0.0401579	18004	53894852	0.0334058	15517
	Translation	mRNA surveillance pathway	2.85648e-05	4.26596e-05	4.12778e-06	5.87862e-06	0.0435436	0.0435436	2.4437e-05	8.02641e-07	4.80714e-05		28	44320826	6.31757e-05	0	46743282	0	7	46684415	1.49943e-05	7	48921207	1.43087e-05	117	70761631	0.000165344	0	24551946	0	7	56684430	1.23491e-05	13	45326778	2.86806e-05	7	38792552	1.80447e-05	6	50168329	1.19597e-05	32	34981869	9.1476e-05	0	53894852	0	0
	Translation	Ribosome	2.81733	0.075757	2.87511	0.072138	0.0441817	0.0441817	-0.0577821	-0.113955	-0.00160928		1221374	44320826	2.75576	1357606	46743282	2.90439	1329915	46684415	2.84873	1390242	48921207	2.8418	1866663	70761631	2.63796	695593	24551946	2.83315	1588551	56684430	2.80245	1284267	45326778	2.83335	1111081	38792552	2.86416	1416886	50168329	2.82426	1030970	34981869	2.94716	1501906	53894852	2.78673	1032590
	Replication, recombination and repair proteins	Replication, recombination and repair proteins_Unclassified	0.811814	0.0399964	0.839062	0.0309069	0.0487372	0.0487372	-0.0272486	-0.0543355	-0.000161736		399113	44320826	0.900509	360118	46743282	0.770417	362648	46684415	0.776807	384628	48921207	0.786219	590592	70761631	0.834622	202346	24551946	0.824155	458411	56684430	0.808707	352019	45326778	0.776625	313113	38792552	0.807147	400095	50168329	0.797505	271010	34981869	0.774716	491219	53894852	0.91144	301672
	Replication and Repair	DNA replication proteins	1.3221	0.0304855	1.34147	0.0281132	0.0855811	0.0855811	-0.019368	-0.0416237	0.00288771		598772	44320826	1.35099	625623	46743282	1.33842	626595	46684415	1.34219	656692	48921207	1.34235	885281	70761631	1.25107	328049	24551946	1.33614	740978	56684430	1.3072	597016	45326778	1.31714	512731	38792552	1.32173	657949	50168329	1.31148	476651	34981869	1.36257	720365	53894852	1.33661	472022
	Replication and Repair	Homologous recombination	1.07867	0.0215042	1.09345	0.0234874	0.0886287	0.0886287	-0.0147781	-0.0319364	0.00238026		476193	44320826	1.07442	516659	46743282	1.10531	512281	46684415	1.09733	530719	48921207	1.08484	723347	70761631	1.02223	267792	24551946	1.09072	610772	56684430	1.0775	484614	45326778	1.06916	421495	38792552	1.08654	534794	50168329	1.066	385075	34981869	1.10078	583527	53894852	1.08271	392587
	Translation	Ribosome Biogenesis	1.74248	0.0520123	1.76905	0.0283193	0.0979386	0.0979386	-0.0265679	-0.0584196	0.00528373		806037	44320826	1.81864	818396	46743282	1.75083	830367	46684415	1.77868	866908	48921207	1.77205	1224943	70761631	1.73108	417476	24551946	1.70038	1015848	56684430	1.79211	756397	45326778	1.66876	664903	38792552	1.714	875060	50168329	1.74425	575987	34981869	1.64653	967409	53894852	1.79499	622300
	Folding, Sorting and Degradation	Sulfur relay system	0.275972	0.0445712	0.254514	0.017713	0.100135	0.100135	0.0214585	-0.0045077	0.0474248		192122	44320826	0.43348	125121	46743282	0.267677	143587	46684415	0.307569	122791	48921207	0.250997	205806	70761631	0.290844	61176	24551946	0.24917	134827	56684430	0.237855	117603	45326778	0.259456	107269	38792552	0.27652	128144	50168329	0.255428	94379	34981869	0.269794	146439	53894852	0.271712	99529
	Folding, Sorting and Degradation	RNA degradation	0.502739	0.0164104	0.514203	0.0204537	0.109064	0.109064	-0.0114639	-0.0256592	0.00273138		237674	44320826	0.536258	233596	46743282	0.499742	239029	46684415	0.51201	232979	48921207	0.476233	358236	70761631	0.506257	116223	24551946	0.473376	280266	56684430	0.494432	230543	45326778	0.508624	193844	38792552	0.499694	241511	50168329	0.481401	179887	34981869	0.514229	285254	53894852	0.529279	185441
	Transcription	Transcription machinery	0.70733	0.0260503	0.727116	0.0373423	0.112777	0.112777	-0.0197861	-0.0445818	0.00500957		312234	44320826	0.704486	321442	46743282	0.687675	338395	46684415	0.724856	329648	48921207	0.673835	505324	70761631	0.714121	176138	24551946	0.71741	389563	56684430	0.687249	327567	45326778	0.722679	270979	38792552	0.698534	327621	50168329	0.653043	264312	34981869	0.755569	406319	53894852	0.753911	255331
	Folding, Sorting and Degradation	Chaperones and folding catalysts	1.10768	0.0331472	1.13192	0.0494369	0.13648	0.13648	-0.0242457	-0.0567198	0.00822843		507344	44320826	1.14471	515794	46743282	1.10346	532191	46684415	1.13998	540813	48921207	1.10548	785983	70761631	1.11075	258352	24551946	1.05227	640142	56684430	1.12931	490794	45326778	1.08279	419465	38792552	1.0813	525372	50168329	1.04722	378952	34981869	1.08328	627690	53894852	1.16466	400616
	Replication and Repair	Mismatch repair	0.887632	0.0219018	0.900049	0.0228311	0.146502	0.146502	-0.0124166	-0.0294407	0.00460748		391498	44320826	0.883327	419402	46743282	0.897246	418421	46684415	0.896276	446057	48921207	0.911787	597134	70761631	0.843867	221678	24551946	0.902894	499909	56684430	0.881916	401807	45326778	0.886467	342501	38792552	0.882904	434247	50168329	0.86558	324255	34981869	0.926923	477550	53894852	0.886077	317917
	Folding, Sorting and Degradation	Ubiquitin system	0.0177516	0.0082392	0.0144277	0.00326401	0.163876	0.163876	0.00332385	-0.00147439	0.00812209		18996	44320826	0.0428602	7854	46743282	0.0168024	9744	46684415	0.0208721	5951	48921207	0.0121645	15477	70761631	0.021872	1704	24551946	0.00694039	3896	56684430	0.00687314	10787	45326778	0.0237983	6567	38792552	0.0169285	7911	50168329	0.0157689	8118	34981869	0.0232063	8403	53894852	0.0155915	6794
	Replication and Repair	DNA repair and recombination proteins	3.26722	0.0428988	3.28625	0.0459161	0.259304	0.259304	-0.0190276	-0.052865	0.0148099		1461183	44320826	3.29683	1560946	46743282	3.3394	1520012	46684415	3.25593	1614005	48921207	3.29919	2258485	70761631	3.19168	795609	24551946	3.24051	1847030	56684430	3.25844	1490176	45326778	3.28763	1270746	38792552	3.27575	1631592	50168329	3.25224	1160553	34981869	3.31758	1750962	53894852	3.24885	1186728
	Replication and Repair	Non-homologous end-joining	0.0111382	0.00548548	0.0130011	0.00445804	0.322655	0.322655	-0.00186287	-0.00565134	0.0019256		4073	44320826	0.00918981	3255	46743282	0.00696357	5646	46684415	0.012094	4459	48921207	0.00911466	19830	70761631	0.0280237	959	24551946	0.003906	7596	56684430	0.0134005	4224	45326778	0.00931899	2632	38792552	0.00678481	3995	50168329	0.00796319	2835	34981869	0.0081042	9046	53894852	0.0167845	2974
	Replication and Repair	DNA replication	0.771665	0.0160771	0.776898	0.0156318	0.381575	0.381575	-0.00523299	-0.0172791	0.00681314		340135	44320826	0.767438	369895	46743282	0.791333	362567	46684415	0.776634	383492	48921207	0.783897	522277	70761631	0.738079	190192	24551946	0.774651	436626	56684430	0.770275	350747	45326778	0.773819	300059	38792552	0.773496	388227	50168329	0.773849	277042	34981869	0.791959	411262	53894852	0.763082	279044
	Translation	RNA transport	0.136222	0.0156925	0.140999	0.0135046	0.385947	0.385947	-0.00477704	-0.015878	0.00632396		71277	44320826	0.160821	57137	46743282	0.122236	62739	46684415	0.13439	72627	48921207	0.148457	98473	70761631	0.139162	31575	24551946	0.128605	84890	56684430	0.149759	51826	45326778	0.114339	48802	38792552	0.125802	79360	50168329	0.158187	38611	34981869	0.110374	77617	53894852	0.144016	44001
	Folding, Sorting and Degradation	Protein processing in endoplasmic reticulum	0.0253661	0.00945393	0.0224768	0.00854977	0.394629	0.394629	0.00288923	-0.00394953	0.009728		9814	44320826	0.0221431	10590	46743282	0.0226557	14852	46684415	0.0318136	8809	48921207	0.0180065	11535	70761631	0.0163012	11550	24551946	0.0470431	8849	56684430	0.015611	13087	45326778	0.0288726	10940	38792552	0.0282013	6284	50168329	0.0125258	15198	34981869	0.0434454	16207	53894852	0.0300715	10809
	Translation	Ribosome biogenesis in eukaryotes	0.0705663	0.00540173	0.0721358	0.00456643	0.404072	0.404072	-0.00156949	-0.00536148	0.00222251		36940	44320826	0.0833468	32633	46743282	0.0698132	34537	46684415	0.0739797	32489	48921207	0.0664109	54866	70761631	0.0775364	14697	24551946	0.0598608	37492	56684430	0.0661416	32051	45326778	0.070711	27041	38792552	0.0697067	33702	50168329	0.0671778	23336	34981869	0.0667088	41241	53894852	0.0765212	26550
	Replication and Repair	Nucleotide excision repair	0.428776	0.0160056	0.433623	0.0170573	0.437282	0.437282	-0.0048478	-0.0174419	0.00774633		183733	44320826	0.414552	211020	46743282	0.451445	198148	46684415	0.424441	208132	48921207	0.425443	294217	70761631	0.415786	103251	24551946	0.420541	234009	56684430	0.412828	204925	45326778	0.452106	170554	38792552	0.439657	209690	50168329	0.417973	163115	34981869	0.466284	222813	53894852	0.413422	162591
Genetic Information Processing	Transcription	Transcription factors	1.42466	0.0798171	1.39838	0.108144	0.465824	0.465824	0.0262797	-0.0467334	0.0992927		702514	44320826	1.58507	665916	46743282	1.42462	623579	46684415	1.33573	728413	48921207	1.48895	1004816	70761631	1.42	347295	24551946	1.41453	813323	56684430	1.43483	625015	45326778	1.37891	564248	38792552	1.45453	803750	50168329	1.60211	489013	34981869	1.3979	709817	53894852	1.31704	492279
	Translation	Aminoacyl-tRNA biosynthesis	1.41664	0.0330065	1.42421	0.0253488	0.492328	0.492328	-0.00757454	-0.0298763	0.0147272		604783	44320826	1.36456	681569	46743282	1.45811	672732	46684415	1.44102	705329	48921207	1.44177	959887	70761631	1.35651	351326	24551946	1.43095	804475	56684430	1.41922	634619	45326778	1.4001	557309	38792552	1.43664	719616	50168329	1.4344	503031	34981869	1.43798	752788	53894852	1.39677	524674
	Protein folding and associated processing	Protein folding and associated processing_Unclassified	0.76423	0.0258672	0.770163	0.0293328	0.569148	0.569148	-0.00593329	-0.027031	0.0151644		321385	44320826	0.725133	362407	46743282	0.775314	368824	46684415	0.790037	363579	48921207	0.743193	546566	70761631	0.772404	183557	24551946	0.747627	422540	56684430	0.745425	354982	45326778	0.783162	295750	38792552	0.762389	357413	50168329	0.712428	268949	34981869	0.768824	421367	53894852	0.781832	295034
	Transcription related proteins	Transcription related proteins_Unclassified	0.00349655	0.00267978	0.00399129	0.00277246	0.629252	0.629252	-0.000494742	-0.00256915	0.00157966		623	44320826	0.00140566	2017	46743282	0.00431506	1300	46684415	0.00278466	1470	48921207	0.00300483	1360	70761631	0.00192195	795	24551946	0.00323803	458	56684430	0.000807982	3166	45326778	0.00698483	1773	38792552	0.00457046	540	50168329	0.00107638	4091	34981869	0.0116946	772	53894852	0.00143242	1349
	Folding, Sorting and Degradation	Protein export	0.744866	0.0115971	0.747401	0.0160208	0.631671	0.631671	-0.00253531	-0.013288	0.00821743		331719	44320826	0.748449	359480	46743282	0.769052	345670	46684415	0.74044	368641	48921207	0.75354	526411	70761631	0.743922	179741	24551946	0.732085	425513	56684430	0.75067	334328	45326778	0.737595	290564	38792552	0.74902	374258	50168329	0.746005	254899	34981869	0.72866	401168	53894852	0.744353	273755
	Transcription	RNA polymerase	0.220235	0.00859202	0.220763	0.00789585	0.86423	0.86423	-0.000528216	-0.00679039	0.00573396		94238	44320826	0.212627	107141	46743282	0.229212	103009	46684415	0.22065	113865	48921207	0.232752	147231	70761631	0.208066	53808	24551946	0.21916	128023	56684430	0.225852	98176	45326778	0.216596	86732	38792552	0.223579	116633	50168329	0.232483	76534	34981869	0.218782	112348	53894852	0.208458	78445
	Restriction enzyme	Restriction enzyme_Unclassified	0.178831	0.0262491	0.176915	0.0352503	0.87013	0.87013	0.00191642	-0.0219486	0.0257814		79817	44320826	0.180089	91165	46743282	0.195033	62463	46684415	0.133798	84890	48921207	0.173524	96647	70761631	0.136581	54230	24551946	0.220879	96863	56684430	0.170881	90929	45326778	0.200608	76385	38792552	0.196906	85267	50168329	0.169962	79235	34981869	0.226503	84465	53894852	0.156722	75021
	Replication and Repair	Base excision repair	0.53476	0.0147429	0.534751	0.0102783	0.998473	0.998473	9.06902e-06	-0.00962479	0.00964293		246194	44320826	0.555482	248386	46743282	0.531383	245785	46684415	0.526482	260035	48921207	0.531538	400520	70761631	0.566013	129728	24551946	0.528382	307072	56684430	0.541722	236842	45326778	0.522521	202856	38792552	0.522925	277347	50168329	0.552833	183005	34981869	0.523142	294889	53894852	0.547156	191261
	Transcription	Spliceosome	0	0	0	0	1	1	0	0	0	degenerate case: variance of both groups is zero	0	44320826	0	0	46743282	0	0	46684415	0	0	48921207	0	0	70761631	0	0	24551946	0	0	56684430	0	0	45326778	0	0	38792552	0	0	50168329	0	0	34981869	0	0	53894852	0	0
Metabolism	Carbohydrate Metabolism	Inositol phosphate metabolism	0.159063	0.0155406	0.13167	0.0107261	7.1047e-06	7.1047e-06	0.027393	0.0172702	0.0375157		85416	44320826	0.192722	69855	46743282	0.149444	70044	46684415	0.150037	73186	48921207	0.1496	113793	70761631	0.160812	38914	24551946	0.158497	104298	56684430	0.183998	77591	45326778	0.171181	55409	38792552	0.142834	84225	50168329	0.167885	43358	34981869	0.123944	81245	53894852	0.150747	57242
	Amino Acid Metabolism	Valine, leucine and isoleucine degradation	0.292723	0.0237905	0.259105	0.0124925	7.49018e-05	7.49018e-05	0.0336178	0.0191556	0.04808		135158	44320826	0.304954	124307	46743282	0.265936	154817	46684415	0.331625	135058	48921207	0.276073	248837	70761631	0.351655	69043	24551946	0.281212	160081	56684430	0.282407	136603	45326778	0.301374	105333	38792552	0.271529	138036	50168329	0.275146	107560	34981869	0.307474	144409	53894852	0.267946	109715
	Metabolism of Terpenoids and Polyketides	Limonene and pinene degradation	0.0802064	0.0131787	0.060492	0.00987399	8.958e-05	8.958e-05	0.0197144	0.0108898	0.028539		40215	44320826	0.0907361	29078	46743282	0.0622079	52394	46684415	0.11223	37322	48921207	0.07629	70657	70761631	0.0998521	21343	24551946	0.08693	39412	56684430	0.0695288	36454	45326778	0.0804249	26926	38792552	0.0694102	38766	50168329	0.0772719	32961	34981869	0.0942231	34902	53894852	0.0647594	29127
	Amino Acid Metabolism	Amino acid related enzymes	1.58669	0.0294099	1.63581	0.032196	0.000193762	0.000193762	-0.0491268	-0.0726241	-0.0256294		707212	44320826	1.59567	743914	46743282	1.59149	743505	46684415	1.59262	767265	48921207	1.56837	1097628	70761631	1.55116	383897	24551946	1.56361	888148	56684430	1.56683	706301	45326778	1.55824	622222	38792552	1.60397	794804	50168329	1.58427	581481	34981869	1.66224	883449	53894852	1.63921	586938
	Amino Acid Metabolism	Histidine metabolism	0.430311	0.0387842	0.487179	0.0393041	0.000503378	0.000503378	-0.0568688	-0.0865597	-0.0271778		177445	44320826	0.400365	174802	46743282	0.373962	208198	46684415	0.445969	186512	48921207	0.38125	314422	70761631	0.44434	104387	24551946	0.425168	231400	56684430	0.408225	190410	45326778	0.420083	173148	38792552	0.446343	236495	50168329	0.471403	181419	34981869	0.518609	257748	53894852	0.478242	164409
	Lipid Metabolism	Synthesis and degradation of ketone bodies	0.0487253	0.00903211	0.0364989	0.00889217	0.000970052	0.000970052	0.0122264	0.00541569	0.0190371		14520	44320826	0.0327611	19910	46743282	0.0425944	30171	46684415	0.0646276	28707	48921207	0.0586801	43948	70761631	0.0621071	13743	24551946	0.0559752	28434	56684430	0.0501619	20885	45326778	0.0460765	15323	38792552	0.0394999	22288	50168329	0.0444264	17191	34981869	0.0491426	18854	53894852	0.0349829	15375
	Xenobiotics Biodegradation and Metabolism	Bisphenol degradation	0.0305142	0.00723404	0.022595	0.00413136	0.0012603	0.0012603	0.00791921	0.00344254	0.0123959		12127	44320826	0.0273619	14020	46743282	0.0299936	16552	46684415	0.0354551	10712	48921207	0.0218964	26748	70761631	0.0378001	11808	24551946	0.0480939	13204	56684430	0.0232939	12257	45326778	0.0270414	12784	38792552	0.0329548	11044	50168329	0.0220139	13876	34981869	0.0396663	16493	53894852	0.0306022	13504
	Lipid Metabolism	Steroid biosynthesis	0.000764533	0.000633358	0.000119291	9.65701e-05	0.00131565	0.00131565	0.000645242	0.000293817	0.000996666		444	44320826	0.00100179	187	46743282	0.000400057	447	46684415	0.000957493	317	48921207	0.000647981	1946	70761631	0.00275008	30	24551946	0.00012219	229	56684430	0.000403991	546	45326778	0.00120459	189	38792552	0.000487207	122	50168329	0.000243181	465	34981869	0.00132926	31	53894852	5.75194e-05	170
	Amino Acid Metabolism	Lysine degradation	0.154502	0.0235834	0.13002	0.0118771	0.00168784	0.00168784	0.0244818	0.0102584	0.0387053		68923	44320826	0.155509	60001	46743282	0.128363	97697	46684415	0.209271	75867	48921207	0.15508	140974	70761631	0.199224	33743	24551946	0.137435	86868	56684430	0.153248	67762	45326778	0.149497	47634	38792552	0.122792	61918	50168329	0.12342	49098	34981869	0.140353	79980	53894852	0.1484	56806
	Amino Acid Metabolism	Lysine biosynthesis	0.708458	0.0134103	0.731043	0.0201472	0.00171005	0.00171005	-0.0225847	-0.0357938	-0.00937569		307865	44320826	0.694628	338582	46743282	0.724344	327466	46684415	0.701446	347893	48921207	0.711129	505743	70761631	0.714714	163624	24551946	0.66644	401714	56684430	0.708685	320880	45326778	0.707926	278026	38792552	0.716699	357553	50168329	0.712707	250724	34981869	0.716726	385356	53894852	0.715014	267175
	Xenobiotics Biodegradation and Metabolism	Ethylbenzene degradation	0.031646	0.00484953	0.0250156	0.00558458	0.00203863	0.00203863	0.00663039	0.00263831	0.0106225		13968	44320826	0.0315157	12154	46743282	0.0260016	16369	46684415	0.0350631	15810	48921207	0.0323173	20028	70761631	0.0283035	10682	24551946	0.0435078	16883	56684430	0.0297842	17113	45326778	0.0377547	10843	38792552	0.0279512	15383	50168329	0.0306628	13931	34981869	0.0398235	15080	53894852	0.0279804	9427
	Biosynthesis of Other Secondary Metabolites	Betalain biosynthesis	0.000100363	0.000104106	1.13512e-05	1.30421e-05	0.00483927	0.00483927	8.90122e-05	3.14024e-05	0.000146622		64	44320826	0.000144402	8	46743282	1.71148e-05	74	46684415	0.000158511	34	48921207	6.94995e-05	270	70761631	0.000381563	2	24551946	8.14599e-06	15	56684430	2.64623e-05	100	45326778	0.00022062	7	38792552	1.80447e-05	21	50168329	4.18591e-05	74	34981869	0.000211538	4	53894852	7.42186e-06	4
	Biosynthesis of Other Secondary Metabolites	Indole alkaloid biosynthesis	9.79897e-05	0.000103132	1.12242e-05	1.27692e-05	0.00539616	0.00539616	8.67654e-05	2.97019e-05	0.000143829		64	44320826	0.000144402	8	46743282	1.71148e-05	63	46684415	0.000134949	31	48921207	6.33672e-05	267	70761631	0.000377323	2	24551946	8.14599e-06	14	56684430	2.46981e-05	100	45326778	0.00022062	7	38792552	1.80447e-05	22	50168329	4.38524e-05	74	34981869	0.000211538	3	53894852	5.56639e-06	4
	Xenobiotics Biodegradation and Metabolism	Caprolactam degradation	0.0378549	0.0102401	0.0285046	0.00591583	0.00565563	0.00565563	0.00935029	0.00299649	0.0157041		25243	44320826	0.0569552	13518	46743282	0.0289197	27416	46684415	0.0587262	17677	48921207	0.0361336	39348	70761631	0.0556064	7123	24551946	0.029012	17908	56684430	0.0315924	13586	45326778	0.0299735	12805	38792552	0.0330089	19123	50168329	0.0381177	14615	34981869	0.0417788	13804	53894852	0.0256128	15156
	Carbohydrate Metabolism	C5-Branched dibasic acid metabolism	0.337786	0.0240177	0.314303	0.0179224	0.0057001	0.0057001	0.0234835	0.00742418	0.0395428		173654	44320826	0.391811	160586	46743282	0.343549	148588	46684415	0.318282	167899	48921207	0.343203	252398	70761631	0.356688	80545	24551946	0.32806	195927	56684430	0.345645	154223	45326778	0.340247	123456	38792552	0.318247	172951	50168329	0.344741	94379	34981869	0.269794	186443	53894852	0.345938	128325
	Amino Acid Metabolism	Phenylalanine, tyrosine and tryptophan biosynthesis	0.848427	0.0355136	0.805768	0.0411776	0.00596775	0.00596775	0.0426585	0.0133023	0.0720146		394434	44320826	0.889952	405214	46743282	0.866892	404913	46684415	0.867341	442037	48921207	0.903569	610515	70761631	0.862777	196604	24551946	0.800767	488122	56684430	0.861122	391199	45326778	0.863064	307605	38792552	0.792949	400787	50168329	0.798884	273509	34981869	0.781859	453328	53894852	0.841134	310489
	Xenobiotics Biodegradation and Metabolism	Benzoate degradation	0.195014	0.0229746	0.170899	0.0208062	0.00599012	0.00599012	0.0241149	0.00748486	0.0407449		74847	44320826	0.168875	80568	46743282	0.172363	100684	46684415	0.215669	105389	48921207	0.215426	159126	70761631	0.224876	51510	24551946	0.2098	103036	56684430	0.181771	87366	45326778	0.192747	70024	38792552	0.180509	96728	50168329	0.192807	86044	34981869	0.245967	81345	53894852	0.150933	65286
	Others	Others_Unclassified	0.948332	0.047013	0.889079	0.0600537	0.00665369	0.00665369	0.0592534	0.0179273	0.10058		397114	44320826	0.895999	437643	46743282	0.936269	440718	46684415	0.944037	499325	48921207	1.02067	656305	70761631	0.927487	257831	24551946	1.05014	547236	56684430	0.965408	433733	45326778	0.956902	359652	38792552	0.927116	499514	50168329	0.995676	324141	34981869	0.926597	467511	53894852	0.86745	338234
	Carbohydrate metabolism	Carbohydrate metabolism_Unclassified	0.137231	0.0196796	0.119571	0.0126282	0.00761638	0.00761638	0.0176607	0.00511681	0.0302047		47676	44320826	0.10757	71900	46743282	0.153819	59417	46684415	0.127274	81165	48921207	0.16591	77697	70761631	0.109801	38568	24551946	0.157087	86261	56684430	0.152178	72743	45326778	0.160486	54623	38792552	0.140808	72456	50168329	0.144426	39787	34981869	0.113736	54264	53894852	0.100685	47777
	Enzyme Families	Protein kinases	0.294971	0.0250493	0.269609	0.0232004	0.00835167	0.00835167	0.0253622	0.00703729	0.0436871		128992	44320826	0.291042	141068	46743282	0.301793	129428	46684415	0.27724	158342	48921207	0.323667	226230	70761631	0.319707	65060	24551946	0.264989	180861	56684430	0.319066	141995	45326778	0.31327	111079	38792552	0.286341	164147	50168329	0.327192	83294	34981869	0.238106	137338	53894852	0.254826	105806
	Xenobiotics Biodegradation and Metabolism	Aminobenzoate degradation	0.160154	0.0158404	0.142683	0.0173368	0.00853583	0.00853583	0.017471	0.00481689	0.0301251		59539	44320826	0.134336	65667	46743282	0.140484	78078	46684415	0.167246	83842	48921207	0.171382	135964	70761631	0.192144	38256	24551946	0.155817	96189	56684430	0.169692	73670	45326778	0.162531	53938	38792552	0.139042	85712	50168329	0.170849	58815	34981869	0.16813	74002	53894852	0.137308	53829
	Xenobiotics Biodegradation and Metabolism	Fluorobenzoate degradation	0.00193956	0.00184789	0.000540644	0.000393155	0.011032	0.011032	0.00139892	0.00036552	0.00243232		932	44320826	0.00210285	117	46743282	0.000250303	1032	46684415	0.00221059	519	48921207	0.00106089	3917	70761631	0.00553549	41	24551946	0.000166993	258	56684430	0.000455151	942	45326778	0.00207824	392	38792552	0.0010105	411	50168329	0.000819242	999	34981869	0.00285577	275	53894852	0.000510253	2214
	Biosynthesis of Other Secondary Metabolites	Clavulanic acid biosynthesis	9.95628e-07	1.37428e-06	0	0	0.013301	0.013301	9.95628e-07	2.39312e-07	1.75194e-06		0	44320826	0	0	46743282	0	1	46684415	2.14204e-06	0	48921207	0	0	70761631	0	0	24551946	0	2	56684430	3.52831e-06	1	45326778	2.2062e-06	0	38792552	0	2	50168329	3.98658e-06	0	34981869	0	0	53894852	0	0
	Biosynthesis of Other Secondary Metabolites	Isoflavonoid biosynthesis	1.77291e-05	2.1096e-05	2.44099e-06	2.96499e-06	0.0136722	0.0136722	1.52881e-05	3.59732e-06	2.6979e-05		15	44320826	3.38441e-05	2	46743282	4.27869e-06	2	46684415	4.28408e-06	6	48921207	1.22646e-05	60	70761631	8.47917e-05	0	24551946	0	7	56684430	1.23491e-05	9	45326778	1.98558e-05	5	38792552	1.28891e-05	7	50168329	1.3953e-05	17	34981869	4.85966e-05	0	53894852	0	2
	Metabolism of Other Amino Acids	D-Glutamine and D-glutamate metabolism	0.169114	0.00430099	0.173714	0.00521372	0.015553	0.015553	-0.00459925	-0.00825402	-0.000944483		75421	44320826	0.170171	80174	46743282	0.17152	78909	46684415	0.169026	81972	48921207	0.167559	121706	70761631	0.171994	39419	24551946	0.160553	93717	56684430	0.165331	76594	45326778	0.168982	66162	38792552	0.170553	83258	50168329	0.165957	62773	34981869	0.179444	93457	53894852	0.173406	62746
	Glycan Biosynthesis and Metabolism	Peptidoglycan biosynthesis	0.990164	0.0323007	1.01631	0.0221684	0.0166123	0.0166123	-0.0261475	-0.0471501	-0.00514499		431565	44320826	0.97373	472805	46743282	1.01149	460416	46684415	0.986231	505990	48921207	1.0343	656230	70761631	0.927381	242569	24551946	0.987983	570705	56684430	1.00681	445335	45326778	0.982499	390561	38792552	1.00679	515985	50168329	1.02851	352815	34981869	1.00857	521737	53894852	0.968065	345718
	Amino Acid Metabolism	Tryptophan metabolism	0.190274	0.0279689	0.16955	0.0125996	0.0166247	0.0166247	0.0207233	0.00416051	0.0372862		91245	44320826	0.205874	72544	46743282	0.155197	105255	46684415	0.225461	85475	48921207	0.17472	190940	70761631	0.269835	41539	24551946	0.169188	103305	56684430	0.182246	84119	45326778	0.185583	63217	38792552	0.162962	84889	50168329	0.169208	63548	34981869	0.18166	105380	53894852	0.195529	71571
	Biosynthesis of Other Secondary Metabolites	Caffeine metabolism	9.75386e-05	0.000112604	1.92623e-05	1.41796e-05	0.0171154	0.0171154	7.82763e-05	1.59598e-05	0.000140593		111	44320826	0.000250447	1	46743282	2.13934e-06	43	46684415	9.21078e-05	15	48921207	3.06615e-05	276	70761631	0.000390042	1	24551946	4.073e-06	12	56684430	2.11698e-05	76	45326778	0.000167671	3	38792552	7.73344e-06	54	50168329	0.000107638	94	34981869	0.000268711	14	53894852	2.59765e-05	8
	Metabolism of Terpenoids and Polyketides	Geraniol degradation	0.0625757	0.015244	0.052554	0.00525975	0.0270785	0.0270785	0.0100217	0.00126589	0.0187776		36608	44320826	0.0825977	21485	46743282	0.0459638	44095	46684415	0.0944534	25826	48921207	0.052791	65707	70761631	0.0928568	11090	24551946	0.0451695	31485	56684430	0.0555444	25671	45326778	0.0566354	20455	38792552	0.0527292	27552	50168329	0.0549191	24499	34981869	0.0700334	29649	53894852	0.0550127	25703
	Carbohydrate Metabolism	Butanoate metabolism	0.630164	0.0303882	0.60778	0.0209191	0.0280209	0.0280209	0.0223838	0.00260608	0.0421616		302325	44320826	0.682129	272206	46743282	0.582343	300919	46684415	0.644581	296114	48921207	0.605288	493334	70761631	0.697177	160463	24551946	0.653565	347674	56684430	0.61335	272440	45326778	0.601058	232846	38792552	0.600234	321438	50168329	0.640719	220253	34981869	0.62962	350741	53894852	0.650788	227121
	Xenobiotics Biodegradation and Metabolism	Chlorocyclohexane and chlorobenzene degradation	0.0068236	0.00482074	0.0037115	0.00149613	0.0285156	0.0285156	0.00311209	0.000365974	0.00585821		2975	44320826	0.00671242	1035	46743282	0.00221422	6025	46684415	0.0129058	2350	48921207	0.00480364	12614	70761631	0.017826	275	24551946	0.00112007	1914	56684430	0.00337659	2486	45326778	0.00548462	2181	38792552	0.00562221	1746	50168329	0.00348028	3091	34981869	0.00883601	1475	53894852	0.00273681	3151
	Carbohydrate Metabolism	Propanoate metabolism	0.564097	0.0293161	0.541926	0.026768	0.041895	0.041895	0.0221717	0.000869822	0.0434736		250204	44320826	0.564529	242779	46743282	0.519388	270564	46684415	0.57956	278042	48921207	0.568347	453433	70761631	0.640789	133896	24551946	0.545358	332036	56684430	0.585762	251275	45326778	0.554363	200743	38792552	0.517478	287835	50168329	0.573738	183934	34981869	0.525798	306655	53894852	0.568988	205258
	Biosynthesis of Other Secondary Metabolites	Stilbenoid, diarylheptanoid and gingerol biosynthesis	0.00727217	0.00270197	0.00561402	0.00147905	0.0497933	0.0497933	0.00165815	1.62457e-06	0.00331467		6502	44320826	0.0146703	2278	46743282	0.00487343	3120	46684415	0.00668317	1931	48921207	0.00394716	7871	70761631	0.0111233	1516	24551946	0.00617466	3661	56684430	0.00645856	3002	45326778	0.00662302	1956	38792552	0.00504221	4846	50168329	0.00965948	2884	34981869	0.00824427	4388	53894852	0.00814178	2642
	Glycan Biosynthesis and Metabolism	Glycosylphosphatidylinositol(GPI)-anchor biosynthesis	8.3944e-07	1.52404e-06	0	0	0.0498313	0.0498313	8.3944e-07	7.03311e-10	1.67818e-06		0	44320826	0	1	46743282	2.13934e-06	0	46684415	0	2	48921207	4.08821e-06	2	70761631	2.82639e-06	0	24551946	0	0	56684430	0	0	45326778	0	0	38792552	0	0	50168329	0	0	34981869	0	0	53894852	0	0
	Biosynthesis of Other Secondary Metabolites	Phenylpropanoid biosynthesis	0.0578594	0.0124451	0.0478271	0.0139814	0.0513326	0.0513326	0.0100323	-6.21635e-05	0.0201267		14460	44320826	0.0326257	35398	46743282	0.0757285	24894	46684415	0.053324	32799	48921207	0.0670445	42312	70761631	0.0597951	16155	24551946	0.0657993	27318	56684430	0.0481931	33826	45326778	0.074627	27570	38792552	0.0710703	25890	50168329	0.0516063	19695	34981869	0.0563006	18568	53894852	0.0344523	24089
	Lipid Metabolism	Fatty acid elongation in mitochondria	2.41312e-06	4.52127e-06	0	0	0.0564329	0.0564329	2.41312e-06	-7.51031e-08	4.90134e-06		3	44320826	6.76883e-06	0	46743282	0	1	46684415	2.14204e-06	0	48921207	0	12	70761631	1.69583e-05	0	24551946	0	0	56684430	0	1	45326778	2.2062e-06	0	38792552	0	0	50168329	0	3	34981869	8.57587e-06	0	53894852	0	0
	Enzyme Families	Cytochrome P450	5.31042e-05	8.80295e-05	7.35356e-06	1.27315e-05	0.0642496	0.0642496	4.57506e-05	-3.05307e-06	9.45543e-05		60	44320826	0.000135377	0	46743282	0	14	46684415	2.99886e-05	15	48921207	3.06615e-05	240	70761631	0.000339167	1	24551946	4.073e-06	5	56684430	8.82076e-06	21	45326778	4.63302e-05	0	38792552	0	5	50168329	9.96645e-06	60	34981869	0.000171517	1	53894852	1.85546e-06	0
	Carbohydrate Metabolism	Pyruvate metabolism	1.1028	0.0424111	1.1337	0.0453794	0.0688404	0.0688404	-0.0308995	-0.0643462	0.00254721		477632	44320826	1.07767	494898	46743282	1.05876	513792	46684415	1.10056	550529	48921207	1.12534	830718	70761631	1.17397	252708	24551946	1.02928	654770	56684430	1.15511	486612	45326778	1.07356	416840	38792552	1.07454	580586	50168329	1.15728	361391	34981869	1.03308	602551	53894852	1.11801	397346
	Lipid Metabolism	Ether lipid metabolism	0.0052955	0.00355417	0.00782504	0.00366535	0.0696593	0.0696593	-0.00252954	-0.00527604	0.000216957		4294	44320826	0.00968845	612	46743282	0.00130928	2814	46684415	0.00602771	1092	48921207	0.00223216	2687	70761631	0.00379726	2277	24551946	0.00927421	698	56684430	0.00123138	1651	45326778	0.00364244	2853	38792552	0.0073545	5743	50168329	0.0114475	3858	34981869	0.0110286	4353	53894852	0.00807684	1114
	Metabolism of Terpenoids and Polyketides	Biosynthesis of 12-, 14- and 16-membered macrolides	2.67081e-06	5.07828e-06	1.38848e-07	5.19521e-07	0.0736168	0.0736168	2.53196e-06	-2.73075e-07	5.337e-06		3	44320826	6.76883e-06	0	46743282	0	0	46684415	0	0	48921207	0	13	70761631	1.83715e-05	0	24551946	0	0	56684430	0	1	45326778	2.2062e-06	0	38792552	0	1	50168329	1.99329e-06	4	34981869	1.14345e-05	0	53894852	0	0
	Metabolism of Other Amino Acids	Phosphonate and phosphinate metabolism	0.0646901	0.00728088	0.0698045	0.00760385	0.0750412	0.0750412	-0.00511437	-0.0107795	0.000550726		35288	44320826	0.0796195	27239	46743282	0.0582736	27841	46684415	0.0596366	31945	48921207	0.0652989	49706	70761631	0.0702443	13102	24551946	0.0533644	38884	56684430	0.0685973	25083	45326778	0.0553381	25508	38792552	0.0657549	39749	50168329	0.0792313	20204	34981869	0.0577556	36922	53894852	0.0685075	22172
	Energy Metabolism	Carbon fixation in photosynthetic organisms	0.582049	0.0294256	0.602018	0.0293358	0.0777432	0.0777432	-0.0199685	-0.0423019	0.00236476		258002	44320826	0.582124	274529	46743282	0.587312	269577	46684415	0.577445	267739	48921207	0.547286	384166	70761631	0.542902	155160	24551946	0.631966	312463	56684430	0.551232	266663	45326778	0.588312	234311	38792552	0.60401	278695	50168329	0.55552	227177	34981869	0.649414	328262	53894852	0.609079	218631
	Lipid Metabolism	Biosynthesis of unsaturated fatty acids	0.11832	0.0130529	0.111317	0.00664831	0.0792307	0.0792307	0.00700266	-0.000886056	0.0148914		61325	44320826	0.138366	47558	46743282	0.101743	66137	46684415	0.141668	54987	48921207	0.112399	100326	70761631	0.14178	25270	24551946	0.102925	66115	56684430	0.116637	49466	45326778	0.109132	40855	38792552	0.105317	57259	50168329	0.114134	37455	34981869	0.10707	66337	53894852	0.123086	43299
	Carbohydrate Metabolism	Ascorbate and aldarate metabolism	0.130784	0.0338271	0.15235	0.0303965	0.0810121	0.0810121	-0.0215655	-0.0459628	0.00283184		78370	44320826	0.176824	65734	46743282	0.140628	42745	46684415	0.0915616	48497	48921207	0.0991329	71720	70761631	0.101354	37916	24551946	0.154432	54058	56684430	0.0953666	55027	45326778	0.121401	69046	38792552	0.177988	86481	50168329	0.172382	64120	34981869	0.183295	68449	53894852	0.127005	57633
	Xenobiotics Biodegradation and Metabolism	Atrazine degradation	0.00505808	0.00371824	0.00742737	0.00335668	0.0817739	0.0817739	-0.00236929	-0.00505678	0.00031819		1961	44320826	0.00442456	1072	46743282	0.00229338	2283	46684415	0.00489028	2037	48921207	0.00416384	6354	70761631	0.00897944	330	24551946	0.00134409	755	56684430	0.00133194	3776	45326778	0.00833062	1982	38792552	0.00510923	1212	50168329	0.00241587	1900	34981869	0.00543139	1273	53894852	0.00236201	2956
	Biosynthesis of Other Secondary Metabolites	Flavone and flavonol biosynthesis	0.00762922	0.00358482	0.0105548	0.00501494	0.0844777	0.0844777	-0.00292562	-0.006279	0.000427759		4706	44320826	0.010618	3505	46743282	0.0074984	780	46684415	0.00167079	3501	48921207	0.00715641	3387	70761631	0.00478649	1321	24551946	0.00538043	3219	56684430	0.00567881	3399	45326778	0.00749888	4574	38792552	0.0117909	8638	50168329	0.017218	4188	34981869	0.0119719	3269	53894852	0.00606551	2892
	Metabolism of Terpenoids and Polyketides	Zeatin biosynthesis	0.0587884	0.00441973	0.0619813	0.0051565	0.0853228	0.0853228	-0.00319295	-0.00686021	0.000474324		23049	44320826	0.0520049	28717	46743282	0.0614356	28239	46684415	0.0604891	28841	48921207	0.058954	36177	70761631	0.0511252	15331	24551946	0.0624431	31483	56684430	0.0555408	28217	45326778	0.0622524	23613	38792552	0.0608699	26899	50168329	0.0536175	24320	34981869	0.0695217	31517	53894852	0.0584787	21650
	Glycan Biosynthesis and Metabolism	Lipopolysaccharide biosynthesis proteins	0.452089	0.0685383	0.50452	0.0883746	0.087185	0.087185	-0.052431	-0.113054	0.00819253		235106	44320826	0.530464	183617	46743282	0.39282	229446	46684415	0.491483	187631	48921207	0.383537	345597	70761631	0.488396	106308	24551946	0.432992	226345	56684430	0.399307	187506	45326778	0.413676	165585	38792552	0.426847	161633	50168329	0.322181	176342	34981869	0.504095	320431	53894852	0.594548	176096
	Energy metabolism	Energy metabolism_Unclassified	0.690991	0.0555771	0.733512	0.0740632	0.09387	0.09387	-0.0425212	-0.0927849	0.00774258		310547	44320826	0.70068	300404	46743282	0.642668	359242	46684415	0.769512	306223	48921207	0.625951	520554	70761631	0.735644	160999	24551946	0.655748	374848	56684430	0.661289	310521	45326778	0.685072	254001	38792552	0.654767	284432	50168329	0.566955	264000	34981869	0.754677	424930	53894852	0.788443	249262
	Metabolism of Terpenoids and Polyketides	Polyketide sugar unit biosynthesis	0.183604	0.0151458	0.191053	0.00633671	0.0954963	0.0954963	-0.00744961	-0.0163284	0.00142916		60233	44320826	0.135902	91752	46743282	0.196289	79671	46684415	0.170659	94360	48921207	0.192882	126150	70761631	0.178275	51006	24551946	0.207747	104804	56684430	0.18489	80751	45326778	0.178153	74340	38792552	0.191635	89766	50168329	0.17893	65439	34981869	0.187065	102310	53894852	0.189833	70672
	Glycan Biosynthesis and Metabolism	Other glycan degradation	0.161067	0.0391035	0.138978	0.0300115	0.0977787	0.0977787	0.0220886	-0.00432628	0.0485035		37259	44320826	0.0840666	86075	46743282	0.184144	76963	46684415	0.164858	103125	48921207	0.210798	76004	70761631	0.107408	41029	24551946	0.167111	114011	56684430	0.201133	89698	45326778	0.197892	54542	38792552	0.140599	73687	50168329	0.14688	59945	34981869	0.17136	51739	53894852	0.0959999	54657
	Metabolism of Terpenoids and Polyketides	Biosynthesis of siderophore group nonribosomal peptides	0.0537734	0.0157235	0.0458015	0.0084241	0.0992097	0.0992097	0.0079719	-0.00162489	0.0175687		44891	44320826	0.101286	26567	46743282	0.056836	14973	46684415	0.0320728	19744	48921207	0.0403588	43120	70761631	0.060937	10176	24551946	0.0414468	21491	56684430	0.0379134	29592	45326778	0.0652859	21071	38792552	0.0543171	31256	50168329	0.0623023	21184	34981869	0.0605571	26368	53894852	0.0489249	21841
	Carbohydrate Metabolism	Amino sugar and nucleotide sugar metabolism	1.50458	0.106548	1.4371	0.106826	0.0994967	0.0994967	0.0674835	-0.013624	0.148591		654196	44320826	1.47605	769374	46743282	1.64596	658120	46684415	1.40972	787386	48921207	1.6095	916253	70761631	1.29484	399285	24551946	1.62629	871421	56684430	1.53732	710635	45326778	1.5678	614702	38792552	1.58459	797733	50168329	1.59011	520665	34981869	1.48839	697305	53894852	1.29382	538484
	Amino Acid Metabolism	Valine, leucine and isoleucine biosynthesis	0.82983	0.0551878	0.79702	0.0490578	0.100929	0.100929	0.0328098	-0.00679734	0.072417		406256	44320826	0.916626	396170	46743282	0.847544	376580	46684415	0.80665	426940	48921207	0.872709	620391	70761631	0.876734	180690	24551946	0.73595	492471	56684430	0.868794	368378	45326778	0.812716	311856	38792552	0.803907	448941	50168329	0.894869	242356	34981869	0.692805	434110	53894852	0.805476	306990
	Metabolism of Terpenoids and Polyketides	Biosynthesis of ansamycins	0.0697079	0.00838643	0.075452	0.00989403	0.10415	0.10415	-0.00574402	-0.0127505	0.00126244		28737	44320826	0.0648386	36286	46743282	0.0776283	34022	46684415	0.0728766	31131	48921207	0.063635	40796	70761631	0.0576527	17592	24551946	0.0716522	36284	56684430	0.0640105	29879	45326778	0.0659191	31689	38792552	0.0816884	36601	50168329	0.0729564	31271	34981869	0.089392	34436	53894852	0.0638948	29079
	Metabolism of Cofactors and Vitamins	Vitamin B6 metabolism	0.204607	0.0103184	0.210405	0.00839758	0.107011	0.107011	-0.00579779	-0.0129281	0.00133251		77162	44320826	0.174099	96798	46743282	0.207084	100793	46684415	0.215903	102107	48921207	0.208717	143334	70761631	0.202559	46166	24551946	0.188034	120017	56684430	0.211728	95284	45326778	0.210216	77798	38792552	0.200549	101477	50168329	0.202273	71748	34981869	0.205101	110354	53894852	0.204758	76122
	Metabolism of Other Amino Acids	D-Arginine and D-ornithine metabolism	0.00335324	0.00165343	0.00249535	0.00106972	0.107031	0.107031	0.000857883	-0.000198466	0.00191423		1072	44320826	0.00241873	1636	46743282	0.00349997	1546	46684415	0.0033116	1581	48921207	0.00323173	1756	70761631	0.00248157	831	24551946	0.00338466	498	56684430	0.000878548	2322	45326778	0.0051228	1548	38792552	0.00399046	742	50168329	0.00147902	2353	34981869	0.00672634	1044	53894852	0.00193711	1603
	Energy Metabolism	Carbon fixation pathways in prokaryotes	0.977871	0.039693	1.0094	0.0591292	0.107039	0.107039	-0.031525	-0.070378	0.00732804		427240	44320826	0.963971	430068	46743282	0.920064	456250	46684415	0.977307	451815	48921207	0.923557	704134	70761631	0.995079	237281	24551946	0.966445	555790	56684430	0.980499	445397	45326778	0.982635	365571	38792552	0.942374	471869	50168329	0.940571	350986	34981869	1.00334	578519	53894852	1.07342	371865
	Glycan biosynthesis and metabolism	Glycan biosynthesis and metabolism_Unclassified	0.0515005	0.0164614	0.0620646	0.0176935	0.107604	0.107604	-0.010564	-0.0235792	0.00245114		33846	44320826	0.0763659	16747	46743282	0.0358276	27083	46684415	0.0580129	19320	48921207	0.0394921	52579	70761631	0.0743044	6955	24551946	0.0283277	31810	56684430	0.0561177	16773	45326778	0.0370046	15780	38792552	0.0406779	19672	50168329	0.039212	12602	34981869	0.0360244	45399	53894852	0.0842362	17351
	Lipid Metabolism	Fatty acid metabolism	0.259908	0.0315597	0.245343	0.0108711	0.108847	0.108847	0.0145653	-0.00355937	0.0326899		118444	44320826	0.267242	109217	46743282	0.233653	141658	46684415	0.303437	125335	48921207	0.256198	238212	70761631	0.33664	50675	24551946	0.206399	142086	56684430	0.250661	123445	45326778	0.272345	90666	38792552	0.23372	115704	50168329	0.230632	84887	34981869	0.24266	131730	53894852	0.24442	100112
	Lipid Metabolism	Linoleic acid metabolism	0.0163564	0.00683682	0.0129751	0.00384365	0.110859	0.110859	0.00338136	-0.000834523	0.00759724		4376	44320826	0.00987346	9264	46743282	0.0198189	9249	46684415	0.0198118	6187	48921207	0.0126469	14233	70761631	0.020114	8279	24551946	0.0337203	5056	56684430	0.00891956	6180	45326778	0.0136343	7894	38792552	0.0203493	2766	50168329	0.00551344	8483	34981869	0.0242497	9668	53894852	0.0179386	7295
	Metabolism of Terpenoids and Polyketides	Biosynthesis of type II polyketide backbone	6.7298e-07	1.5405e-06	0	0	0.111319	0.111319	6.7298e-07	-1.74813e-07	1.52077e-06		1	44320826	2.25628e-06	0	46743282	0	0	46684415	0	0	48921207	0	4	70761631	5.65278e-06	0	24551946	0	0	56684430	0	0	45326778	0	0	38792552	0	0	50168329	0	1	34981869	2.85862e-06	0	53894852	0	0
	Metabolism of Terpenoids and Polyketides	Sesquiterpenoid biosynthesis	2.01894e-06	4.62149e-06	0	0	0.111319	0.111319	2.01894e-06	-5.24439e-07	4.56232e-06		3	44320826	6.76883e-06	0	46743282	0	0	46684415	0	0	48921207	0	12	70761631	1.69583e-05	0	24551946	0	0	56684430	0	0	45326778	0	0	38792552	0	0	50168329	0	3	34981869	8.57587e-06	0	53894852	0	0
	Glycan Biosynthesis and Metabolism	Lipopolysaccharide biosynthesis	0.3427	0.06869	0.392692	0.0926605	0.112922	0.112922	-0.0499923	-0.112637	0.0126524		181506	44320826	0.409528	131192	46743282	0.280665	178823	46684415	0.383046	129113	48921207	0.26392	279994	70761631	0.395686	80735	24551946	0.328833	174416	56684430	0.307696	137019	45326778	0.302292	117073	38792552	0.301792	107953	50168329	0.215182	135628	34981869	0.387709	270606	53894852	0.5021	136454
	Carbohydrate Metabolism	Citrate cycle (TCA cycle)	0.708732	0.0641808	0.743925	0.0516399	0.113745	0.113745	-0.0351934	-0.0793417	0.00895503		358717	44320826	0.809364	303302	46743282	0.648868	306958	46684415	0.657517	290495	48921207	0.593802	544754	70761631	0.769844	156356	24551946	0.636838	388731	56684430	0.685781	331882	45326778	0.732199	268601	38792552	0.692404	363257	50168329	0.724076	257715	34981869	0.73671	438499	53894852	0.813619	281966
	Amino Acid Metabolism	Arginine and proline metabolism	0.90731	0.0520894	0.936892	0.0488164	0.125246	0.125246	-0.0295818	-0.0679049	0.00874124		376512	44320826	0.849515	399412	46743282	0.85448	409400	46684415	0.876952	416080	48921207	0.85051	723561	70761631	1.02253	216007	24551946	0.879796	522856	56684430	0.922398	409647	45326778	0.903764	343161	38792552	0.884605	456161	50168329	0.909261	312952	34981869	0.894612	535850	53894852	0.994251	350727
	Glycan Biosynthesis and Metabolism	Glycosaminoglycan biosynthesis - chondroitin sulfate	0	0	2.61176e-05	6.07593e-05	0.130067	0.130067	-2.61176e-05	-6.09459e-05	8.7108e-06		0	44320826	0	0	46743282	0	0	46684415	0	0	48921207	0	0	70761631	0	0	24551946	0	0	56684430	0	0	45326778	0	0	38792552	0	0	50168329	0	0	34981869	0	0	53894852	0	0
	Metabolism of Cofactors and Vitamins	Nicotinate and nicotinamide metabolism	0.453356	0.0265793	0.469693	0.0307942	0.138685	0.138685	-0.0163376	-0.038298	0.00562286		168336	44320826	0.379812	215215	46743282	0.460419	225304	46684415	0.482611	217203	48921207	0.443985	308983	70761631	0.436653	111054	24551946	0.452323	257278	56684430	0.453878	216340	45326778	0.47729	173865	38792552	0.448192	207500	50168329	0.413608	168053	34981869	0.4804	246938	53894852	0.458185	174506
	Amino acid metabolism	Amino acid metabolism_Unclassified	0.157954	0.0123769	0.16497	0.0124627	0.139396	0.139396	-0.00701632	-0.0164593	0.00242668		64120	44320826	0.144672	74319	46743282	0.158994	70122	46684415	0.150204	74575	48921207	0.152439	106953	70761631	0.151145	41033	24551946	0.167127	89169	56684430	0.157308	70096	45326778	0.154646	68835	38792552	0.177444	82222	50168329	0.163892	66822	34981869	0.191019	78687	53894852	0.146001	55437
	Lipid metabolism	Lipid metabolism_Unclassified	0.132613	0.0115694	0.139293	0.0125888	0.148706	0.148706	-0.0066793	-0.0158906	0.00253204		54444	44320826	0.122841	55403	46743282	0.118526	61991	46684415	0.132787	68469	48921207	0.139958	103755	70761631	0.146626	31109	24551946	0.126707	83489	56684430	0.147287	54517	45326778	0.120275	46316	38792552	0.119394	69118	50168329	0.137772	41401	34981869	0.11835	82517	53894852	0.153107	43680
	Energy Metabolism	Photosynthesis proteins	0.416884	0.0155085	0.408249	0.0159262	0.150367	0.150367	0.00863555	-0.0033214	0.0205925		184596	44320826	0.416499	207218	46743282	0.443311	192886	46684415	0.41317	206701	48921207	0.422518	280670	70761631	0.396642	106764	24551946	0.434849	226585	56684430	0.399731	193071	45326778	0.425954	167276	38792552	0.431206	209030	50168329	0.416657	149878	34981869	0.428445	217632	53894852	0.403809	158517
	Amino Acid Metabolism	Tyrosine metabolism	0.368253	0.0269356	0.380726	0.0181867	0.153376	0.153376	-0.012472	-0.0298981	0.00495401		139095	44320826	0.313837	163425	46743282	0.349622	171515	46684415	0.367392	184361	48921207	0.376853	305357	70761631	0.431529	78272	24551946	0.318802	220781	56684430	0.389491	164808	45326778	0.3636	134920	38792552	0.347799	192952	50168329	0.384609	131816	34981869	0.376812	200666	53894852	0.372329	133726
	Xenobiotics Biodegradation and Metabolism	Dioxin degradation	0.0709402	0.0148555	0.0769191	0.00880895	0.196171	0.196171	-0.00597896	-0.0152542	0.00329626		27093	44320826	0.0611293	35234	46743282	0.0753777	32182	46684415	0.0689352	45611	48921207	0.0932336	47301	70761631	0.0668455	11409	24551946	0.0464688	49654	56684430	0.0875972	27222	45326778	0.0600572	27932	38792552	0.0720035	46227	50168329	0.0921438	23089	34981869	0.0660028	26216	53894852	0.0486429	21632
	Metabolism of Terpenoids and Polyketides	Biosynthesis of type II polyketide products	4.90908e-05	4.33581e-05	3.22372e-05	2.39412e-05	0.203744	0.203744	1.68537e-05	-9.77772e-06	4.34851e-05		12	44320826	2.70753e-05	17	46743282	3.63689e-05	28	46684415	5.99772e-05	18	48921207	3.67939e-05	32	70761631	4.52222e-05	2	24551946	8.14599e-06	7	56684430	1.23491e-05	9	45326778	1.98558e-05	13	38792552	3.35116e-05	16	50168329	3.18926e-05	61	34981869	0.000174376	36	53894852	6.67967e-05	49
	Carbohydrate Metabolism	Fructose and mannose metabolism	0.782811	0.0674336	0.749237	0.0783026	0.227834	0.227834	0.0335739	-0.0222174	0.0893652		360437	44320826	0.813245	392774	46743282	0.840279	339282	46684415	0.726756	394221	48921207	0.805828	460538	70761631	0.65083	218738	24551946	0.890919	433387	56684430	0.764561	371502	45326778	0.819608	325897	38792552	0.840102	431073	50168329	0.859253	293003	34981869	0.837585	362061	53894852	0.671791	275210
	Metabolism of Cofactors and Vitamins	Retinol metabolism	0.0611872	0.0171281	0.0681971	0.013843	0.234085	0.234085	-0.00700987	-0.0188129	0.00479316		17384	44320826	0.0392231	24401	46743282	0.0522022	26931	46684415	0.0576873	31816	48921207	0.0650352	67814	70761631	0.0958344	7567	24551946	0.0308204	42364	56684430	0.0747366	30617	45326778	0.0675473	18010	38792552	0.0464264	28928	50168329	0.0576619	12794	34981869	0.0365732	39416	53894852	0.073135	23906
	Metabolism of Cofactors and Vitamins	Riboflavin metabolism	0.260338	0.021962	0.270393	0.0233205	0.242561	0.242561	-0.0100555	-0.0273015	0.00719051		137526	44320826	0.310297	111924	46743282	0.239444	119511	46684415	0.255998	108517	48921207	0.22182	190724	70761631	0.26953	60115	24551946	0.244848	141721	56684430	0.250018	119196	45326778	0.26297	97938	38792552	0.252466	120820	50168329	0.240829	101007	34981869	0.288741	159605	53894852	0.296141	98978
	Energy Metabolism	Photosynthesis	0.410783	0.0157097	0.403774	0.0159285	0.24299	0.24299	0.00700909	-0.00502066	0.0190388		177946	44320826	0.401495	205138	46743282	0.438861	188600	46684415	0.403989	205003	48921207	0.419047	276894	70761631	0.391305	105201	24551946	0.428483	224184	56684430	0.395495	190689	45326778	0.420698	164860	38792552	0.424978	207272	50168329	0.413153	148829	34981869	0.425446	213717	53894852	0.396544	156262
	Amino Acid Metabolism	Alanine, aspartate and glutamate metabolism	0.93093	0.0241181	0.942309	0.0271568	0.244086	0.244086	-0.011379	-0.0309678	0.00820982		420045	44320826	0.947737	430843	46743282	0.921722	427841	46684415	0.916454	442592	48921207	0.904704	675399	70761631	0.954471	224207	24551946	0.913194	511369	56684430	0.902133	426106	45326778	0.940076	360716	38792552	0.929859	461487	50168329	0.919877	341309	34981869	0.975674	525461	53894852	0.974974	348296
	Glycan Biosynthesis and Metabolism	Various types of N-glycan biosynthesis	0.000475109	0.000382906	0.000630452	0.000347186	0.261299	0.261299	-0.000155342	-0.000432663	0.000121978		45	44320826	0.000101532	171	46743282	0.000365828	480	46684415	0.00102818	267	48921207	0.000545776	243	70761631	0.000343406	43	24551946	0.000175139	177	56684430	0.000312255	133	45326778	0.000293425	272	38792552	0.000701166	99	50168329	0.000197336	194	34981869	0.000554573	210	53894852	0.000389648	617
	Xenobiotics Biodegradation and Metabolism	Metabolism of xenobiotics by cytochrome P450	0.0683524	0.0221989	0.0770448	0.0190604	0.266327	0.266327	-0.00869246	-0.0243806	0.00699565		25297	44320826	0.057077	24023	46743282	0.0513935	33250	46684415	0.0712229	32643	48921207	0.0667257	80140	70761631	0.113253	6661	24551946	0.0271302	47804	56684430	0.0843336	28279	45326778	0.0623892	19688	38792552	0.050752	32896	50168329	0.0655712	10989	34981869	0.0314134	48695	53894852	0.0903519	29127
	Energy Metabolism	Methane metabolism	0.977035	0.0358273	0.989247	0.0216727	0.273855	0.273855	-0.0122116	-0.0346921	0.0102689		401673	44320826	0.906285	448855	46743282	0.960256	462073	46684415	0.98978	465863	48921207	0.952272	688607	70761631	0.973136	263848	24551946	1.07465	548149	56684430	0.967019	443160	45326778	0.9777	382578	38792552	0.986215	463513	50168329	0.923916	341655	34981869	0.976663	544606	53894852	1.0105	367460
	Metabolism of Other Amino Acids	Taurine and hypotaurine metabolism	0.132273	0.00737913	0.135187	0.00675985	0.27611	0.27611	-0.00291455	-0.00828471	0.0024556		57260	44320826	0.129194	59962	46743282	0.128279	62849	46684415	0.134625	68456	48921207	0.139931	104953	70761631	0.148319	28561	24551946	0.116329	76534	56684430	0.135018	58917	45326778	0.129983	49492	38792552	0.127581	63117	50168329	0.12581	44175	34981869	0.12628	73676	53894852	0.136703	46360
	Nucleotide Metabolism	Pyrimidine metabolism	2.12718	0.0761405	2.15419	0.0542762	0.278627	0.278627	-0.0270102	-0.0771267	0.0231063		881989	44320826	1.99001	1040737	46743282	2.2265	991908	46684415	2.12471	1083157	48921207	2.21408	1405889	70761631	1.9868	534007	24551946	2.17501	1211071	56684430	2.13651	966987	45326778	2.13337	843384	38792552	2.17409	1070585	50168329	2.13399	769395	34981869	2.19941	1103959	53894852	2.04836	772104
	Xenobiotics Biodegradation and Metabolism	Xylene degradation	0.0448621	0.00994752	0.0484666	0.00806236	0.291348	0.291348	-0.0036045	-0.0104671	0.00325811		19715	44320826	0.0444825	23345	46743282	0.049943	20368	46684415	0.0436291	28401	48921207	0.0580546	28738	70761631	0.0406124	7518	24551946	0.0306208	29909	56684430	0.052764	16800	45326778	0.0370642	18947	38792552	0.0488418	28920	50168329	0.0576459	16081	34981869	0.0459695	13622	53894852	0.0252751	13608
	Xenobiotics Biodegradation and Metabolism	Naphthalene degradation	0.15218	0.0209934	0.158821	0.0111743	0.294236	0.294236	-0.00664152	-0.0194378	0.00615481		46961	44320826	0.105957	65210	46743282	0.139507	75807	46684415	0.162382	81170	48921207	0.16592	129149	70761631	0.182513	29248	24551946	0.119127	101521	56684430	0.179099	68372	45326778	0.150842	52207	38792552	0.13458	79058	50168329	0.157585	46356	34981869	0.132514	80316	53894852	0.149024	55639
	Metabolism of Other Amino Acids	Cyanoamino acid metabolism	0.214726	0.0132805	0.209629	0.0125192	0.296188	0.296188	0.00509671	-0.0047019	0.0148953		77712	44320826	0.17534	105236	46743282	0.225136	97478	46684415	0.208802	111934	48921207	0.228805	160434	70761631	0.226725	53386	24551946	0.217441	121058	56684430	0.213565	104593	45326778	0.230753	83791	38792552	0.215998	105580	50168329	0.210451	71067	34981869	0.203154	110372	53894852	0.204791	80629
	Xenobiotics Biodegradation and Metabolism	Polycyclic aromatic hydrocarbon degradation	0.135854	0.0110486	0.132225	0.00693955	0.296237	0.296237	0.00362861	-0.00337252	0.0106297		50739	44320826	0.114481	64968	46743282	0.138989	65573	46684415	0.14046	72081	48921207	0.147341	101056	70761631	0.142812	32424	24551946	0.132063	78878	56684430	0.139153	58848	45326778	0.129831	51586	38792552	0.132979	73765	50168329	0.147035	53895	34981869	0.154066	64307	53894852	0.119319	48244
	Carbohydrate Metabolism	Pentose phosphate pathway	0.831397	0.0294083	0.81964	0.031552	0.30892	0.30892	0.0117562	-0.0114715	0.034984		351444	44320826	0.792955	402457	46743282	0.860994	361239	46684415	0.773789	398194	48921207	0.81395	581896	70761631	0.822333	218213	24551946	0.888781	484487	56684430	0.854709	378079	45326778	0.834118	330616	38792552	0.852267	434180	50168329	0.865446	284424	34981869	0.813061	442549	53894852	0.821134	313959
	Xenobiotics Biodegradation and Metabolism	Drug metabolism - cytochrome P450	0.0691772	0.0225847	0.0771479	0.0191085	0.312399	0.312399	-0.00797071	-0.0238308	0.00788942		25960	44320826	0.0585729	24081	46743282	0.0515176	33472	46684415	0.0716984	32870	48921207	0.0671897	82920	70761631	0.117182	6677	24551946	0.0271954	48030	56684430	0.0847323	28836	45326778	0.063618	19703	38792552	0.0507907	33036	50168329	0.0658503	11627	34981869	0.0332372	48713	53894852	0.0903853	29503
	Glycan Biosynthesis and Metabolism	Glycosphingolipid biosynthesis - ganglio series	0.0351565	0.0123454	0.0311585	0.0088858	0.323356	0.323356	0.003998	-0.00415418	0.0121502		3335	44320826	0.00752468	20818	46743282	0.0445369	16586	46684415	0.0355279	26086	48921207	0.0533225	15480	70761631	0.0218763	7576	24551946	0.030857	25805	56684430	0.045524	20974	45326778	0.0462729	11862	38792552	0.030578	14435	50168329	0.0287731	14874	34981869	0.0425192	8101	53894852	0.0150311	11486
	Biosynthesis of Other Secondary Metabolites	Penicillin and cephalosporin biosynthesis	0.034669	0.00672483	0.0373842	0.00788431	0.328651	0.328651	-0.00271521	-0.00831188	0.00288147		13292	44320826	0.0299904	17079	46743282	0.0365379	13061	46684415	0.0279772	19311	48921207	0.0394737	22420	70761631	0.0316838	9012	24551946	0.0367058	19310	56684430	0.0340658	15594	45326778	0.0344035	16149	38792552	0.0416291	23349	50168329	0.0465413	17210	34981869	0.0491969	12815	53894852	0.0237778	10281
	Metabolism of Cofactors and Vitamins	Biotin metabolism	0.139809	0.0146128	0.146297	0.0201956	0.333826	0.333826	-0.00648806	-0.0200411	0.00706497		68030	44320826	0.153494	56544	46743282	0.120967	69388	46684415	0.148632	57933	48921207	0.118421	97020	70761631	0.137108	33636	24551946	0.136999	83163	56684430	0.146712	58338	45326778	0.128705	50860	38792552	0.131108	61793	50168329	0.123171	46927	34981869	0.134147	95281	53894852	0.176791	55503
	Metabolism of Cofactors and Vitamins	Pantothenate and CoA biosynthesis	0.649331	0.0153444	0.655412	0.0187088	0.348862	0.348862	-0.00608153	-0.0191684	0.0070054		294285	44320826	0.663988	305887	46743282	0.654398	302052	46684415	0.647008	316973	48921207	0.647926	472911	70761631	0.668316	149776	24551946	0.610037	357985	56684430	0.63154	306077	45326778	0.675267	249419	38792552	0.642956	322393	50168329	0.642623	224128	34981869	0.640698	358906	53894852	0.665937	242764
	Biosynthesis and biodegradation of secondary metabolites	Biosynthesis and biodegradation of secondary metabolites_Unclassified	0.0435405	0.00879409	0.0408006	0.00745637	0.371987	0.371987	0.00273991	-0.00344135	0.00892117		21782	44320826	0.0491462	17655	46743282	0.0377701	21363	46684415	0.0457605	23406	48921207	0.0478443	45274	70761631	0.063981	7725	24551946	0.0314639	28857	56684430	0.0509082	17137	45326778	0.0378077	12797	38792552	0.0329883	18449	50168329	0.0367742	10254	34981869	0.0293123	26126	53894852	0.0484759	14642
	Xenobiotics Biodegradation and Metabolism	Chloroalkane and chloroalkene degradation	0.125972	0.0166332	0.130374	0.0096434	0.388063	0.388063	-0.00440192	-0.0147311	0.00592729		42820	44320826	0.0966137	57043	46743282	0.122035	62636	46684415	0.134169	66966	48921207	0.136885	117704	70761631	0.166339	24369	24551946	0.0992549	79619	56684430	0.14046	54444	45326778	0.120114	46123	38792552	0.118897	61586	50168329	0.122759	37374	34981869	0.106838	64710	53894852	0.120067	45934
	Biosynthesis of Other Secondary Metabolites	beta-Lactam resistance	0.0181545	0.00579128	0.0198163	0.00468929	0.401463	0.401463	-0.00166183	-0.00565559	0.00233194		7432	44320826	0.0167686	8050	46743282	0.0172217	5676	46684415	0.0121582	7980	48921207	0.0163119	11774	70761631	0.016639	6137	24551946	0.024996	5541	56684430	0.00977517	12218	45326778	0.0269554	8030	38792552	0.0206998	10088	50168329	0.0201083	11195	34981869	0.0320023	8183	53894852	0.0151833	6197
	Biosynthesis of Other Secondary Metabolites	Streptomycin biosynthesis	0.310766	0.023266	0.316121	0.00797811	0.411517	0.411517	-0.00535457	-0.018711	0.00800182		101293	44320826	0.228545	152817	46743282	0.326928	137128	46684415	0.293734	158322	48921207	0.323627	224676	70761631	0.317511	80154	24551946	0.326467	183151	56684430	0.323106	143253	45326778	0.316045	122649	38792552	0.316166	151644	50168329	0.30227	106204	34981869	0.303597	169080	53894852	0.313722	121007
	Glycan Biosynthesis and Metabolism	Glycosphingolipid biosynthesis - globo series	0.0577089	0.0138732	0.0613952	0.0101469	0.418997	0.418997	-0.00368635	-0.0128976	0.00552493		14181	44320826	0.0319962	28943	46743282	0.0619191	23513	46684415	0.0503658	35885	48921207	0.0733526	27837	70761631	0.0393391	13113	24551946	0.0534092	34116	56684430	0.0601858	33761	45326778	0.0744836	22979	38792552	0.0592356	31163	50168329	0.0621169	29712	34981869	0.0849354	18353	53894852	0.0340533	19358
	Enzyme Families	Peptidases	1.80398	0.0571598	1.82307	0.0677136	0.420753	0.420753	-0.0190873	-0.0669635	0.028789		776369	44320826	1.7517	867186	46743282	1.85521	840123	46684415	1.79958	890100	48921207	1.81946	1207603	70761631	1.70658	457904	24551946	1.86504	998653	56684430	1.76178	845533	45326778	1.86542	711646	38792552	1.83449	866044	50168329	1.72628	676534	34981869	1.93396	951306	53894852	1.76511	654540
	Lipid Metabolism	Steroid hormone biosynthesis	0.00367021	0.00287419	0.00291804	0.00205271	0.422139	0.422139	0.000752174	-0.00114083	0.00264518		1179	44320826	0.00266015	1760	46743282	0.00376525	1414	46684415	0.00302885	1461	48921207	0.00298643	4235	70761631	0.00598488	744	24551946	0.00303031	595	56684430	0.00104967	2610	45326778	0.00575819	1517	38792552	0.00391054	488	50168329	0.000972725	4629	34981869	0.0132326	614	53894852	0.00113926	1259
	Glycan Biosynthesis and Metabolism	N-Glycan biosynthesis	0.0227627	0.0057021	0.0210634	0.00553404	0.422159	0.422159	0.00169921	-0.00256925	0.00596768		9159	44320826	0.0206652	11472	46743282	0.0245426	9802	46684415	0.0209963	8965	48921207	0.0183254	13947	70761631	0.0197098	7314	24551946	0.0297899	8506	56684430	0.0150059	13778	45326778	0.030397	9356	38792552	0.024118	7884	50168329	0.0157151	12726	34981869	0.0363788	11961	53894852	0.0221932	10467
	Metabolism of Terpenoids and Polyketides	Carotenoid biosynthesis	0.00884022	0.00547767	0.0102327	0.00455175	0.46149	0.46149	-0.00139251	-0.00521015	0.00242513		2130	44320826	0.00480587	1545	46743282	0.00330529	3419	46684415	0.00732364	2898	48921207	0.00592381	12353	70761631	0.0174572	350	24551946	0.00142555	5999	56684430	0.0105832	6560	45326778	0.0144727	1675	38792552	0.00431784	3560	50168329	0.00709611	1127	34981869	0.00322167	8256	53894852	0.0153187	3231
	Biosynthesis of Other Secondary Metabolites	Novobiocin biosynthesis	0.121576	0.0123213	0.124577	0.0101789	0.47923	0.47923	-0.00300103	-0.0115676	0.00556552		63396	44320826	0.143039	55005	46743282	0.117675	52077	46684415	0.111551	53117	48921207	0.108577	95816	70761631	0.135407	26463	24551946	0.107784	62869	56684430	0.110911	57510	45326778	0.126879	47592	38792552	0.122683	58378	50168329	0.116364	45751	34981869	0.130785	72865	53894852	0.135198	46828
	Biosynthesis of Other Secondary Metabolites	Isoquinoline alkaloid biosynthesis	0.0385022	0.00926104	0.0410236	0.0104842	0.499302	0.499302	-0.00252139	-0.0100673	0.00502455		15532	44320826	0.0350445	14970	46743282	0.032026	19192	46684415	0.0411101	14423	48921207	0.0294821	36630	70761631	0.0517653	10222	24551946	0.0416342	17767	56684430	0.0313437	18059	45326778	0.0398418	13528	38792552	0.0348727	11527	50168329	0.0229766	19587	34981869	0.0559919	28117	53894852	0.0521701	14772
	Nucleotide metabolism	Nucleotide metabolism_Unclassified	0.0742551	0.0106809	0.07223	0.00423104	0.504698	0.504698	0.00202517	-0.00419501	0.00824535		32906	44320826	0.074245	36589	46743282	0.0782765	36800	46684415	0.0788272	45399	48921207	0.0928002	49253	70761631	0.0696041	15940	24551946	0.0649236	49299	56684430	0.086971	29197	45326778	0.0644145	27403	38792552	0.0706398	37001	50168329	0.0737537	22507	34981869	0.064339	32529	53894852	0.0603564	22637
	Metabolism of Terpenoids and Polyketides	Biosynthesis of vancomycin group antibiotics	0.0545673	0.00366283	0.0554119	0.00309323	0.506735	0.506735	-0.000844556	-0.00341473	0.00172561		22905	44320826	0.05168	27937	46743282	0.0597669	24684	46684415	0.0528742	26551	48921207	0.054273	38025	70761631	0.0537367	14905	24551946	0.060708	28214	56684430	0.0497738	23452	45326778	0.0517398	23017	38792552	0.0593336	24802	50168329	0.0494376	21186	34981869	0.0605628	30204	53894852	0.0560425	20697
	Carbohydrate Metabolism	Galactose metabolism	0.697988	0.0851353	0.67653	0.0873594	0.50874	0.50874	0.0214579	-0.0441529	0.0870687		256706	44320826	0.579199	364926	46743282	0.780703	284762	46684415	0.609972	391265	48921207	0.799786	404155	70761631	0.57115	196554	24551946	0.800564	410646	56684430	0.724442	327092	45326778	0.721631	290550	38792552	0.748984	409963	50168329	0.817175	253842	34981869	0.725639	293889	53894852	0.545301	251142
	Lipid Metabolism	Primary bile acid biosynthesis	0.00115977	0.000918	0.000932846	0.000964425	0.52212	0.52212	0.000226928	-0.000489683	0.000943539		735	44320826	0.00165836	369	46743282	0.000789418	1155	46684415	0.00247406	450	48921207	0.000919846	2659	70761631	0.00375769	55	24551946	0.000224015	245	56684430	0.000432217	299	45326778	0.000659654	394	38792552	0.00101566	250	50168329	0.000498322	788	34981869	0.0022526	237	53894852	0.000439745	495
	Lipid Metabolism	Glycerolipid metabolism	0.384978	0.0287683	0.376733	0.0393458	0.527606	0.527606	0.0082451	-0.0182427	0.0347329		153831	44320826	0.347085	185506	46743282	0.396861	154204	46684415	0.330312	193582	48921207	0.395702	258394	70761631	0.365161	107458	24551946	0.437676	228394	56684430	0.402922	175418	45326778	0.387007	157855	38792552	0.406921	220595	50168329	0.43971	126211	34981869	0.36079	194042	53894852	0.360038	143920
	Energy Metabolism	Sulfur metabolism	0.28703	0.0206081	0.292304	0.0237242	0.529198	0.529198	-0.00527451	-0.0222356	0.0116866		116837	44320826	0.263616	130646	46743282	0.279497	140557	46684415	0.301079	142339	48921207	0.290956	228772	70761631	0.3233	61116	24551946	0.248925	165944	56684430	0.292751	130999	45326778	0.28901	106840	38792552	0.275414	140177	50168329	0.279413	89713	34981869	0.256456	165399	53894852	0.306892	110937
	Energy Metabolism	Photosynthesis - antenna proteins	0.000137009	0.000378638	6.90551e-05	0.000181088	0.539781	0.539781	6.79536e-05	-0.000158372	0.000294279		4	44320826	9.0251e-06	34	46743282	7.27377e-05	102	46684415	0.000218488	0	48921207	0	0	70761631	0	0	24551946	0	0	56684430	0	0	45326778	0	0	38792552	0	0	50168329	0	0	34981869	0	0	53894852	0	574
	Metabolism of Cofactors and Vitamins	Lipoic acid metabolism	0.0742272	0.00945108	0.0760445	0.00670751	0.553392	0.553392	-0.00181722	-0.00802897	0.00439453		37700	44320826	0.0850616	33840	46743282	0.0723954	35362	46684415	0.0757469	33562	48921207	0.0686042	59612	70761631	0.0842434	12327	24551946	0.0502078	44678	56684430	0.0788188	34876	45326778	0.0769435	29184	38792552	0.0752309	38279	50168329	0.0763011	18873	34981869	0.0539508	41264	53894852	0.0765639	28062
	Metabolism of Cofactors and Vitamins	Ubiquinone and other terpenoid-quinone biosynthesis	0.291302	0.0636492	0.279528	0.0403078	0.554333	0.554333	0.0117736	-0.028649	0.0521963		211947	44320826	0.478211	125909	46743282	0.269363	127110	46684415	0.272275	106974	48921207	0.218666	228700	70761631	0.323198	53093	24551946	0.216248	134798	56684430	0.237804	146862	45326778	0.324007	111574	38792552	0.287617	121057	50168329	0.241302	109474	34981869	0.312945	182022	53894852	0.337735	121467
	Carbohydrate Metabolism	Glyoxylate and dicarboxylate metabolism	0.408975	0.0341601	0.415043	0.0194198	0.558764	0.558764	-0.00606779	-0.0271852	0.0150496		189143	44320826	0.426759	170915	46743282	0.365646	184029	46684415	0.394198	173940	48921207	0.355551	319440	70761631	0.451431	105213	24551946	0.428532	219934	56684430	0.387997	176203	45326778	0.388739	161041	38792552	0.415134	202834	50168329	0.404307	149315	34981869	0.426835	251433	53894852	0.466525	156771
	Xenobiotics Biodegradation and Metabolism	1,1,1-Trichloro-2,2-bis(4-chlorophenyl)ethane (DDT) degradation	0.000309256	0.000166043	0.000278528	0.000133664	0.586187	0.586187	3.07282e-05	-8.35108e-05	0.000144967		96	44320826	0.000216602	93	46743282	0.000198959	238	46684415	0.000509806	183	48921207	0.000374071	370	70761631	0.000522882	37	24551946	0.000150701	87	56684430	0.000153481	124	45326778	0.000273569	157	38792552	0.000404717	90	50168329	0.000179396	241	34981869	0.000688928	77	53894852	0.000142871	182
	Carbohydrate Metabolism	Glycolysis / Gluconeogenesis	1.26475	0.0474555	1.25397	0.0582953	0.590941	0.590941	0.0107815	-0.0298862	0.0514492		545272	44320826	1.23028	610462	46743282	1.30599	547443	46684415	1.17265	630654	48921207	1.28912	895000	70761631	1.26481	308158	24551946	1.25513	735672	56684430	1.29784	590701	45326778	1.30321	499338	38792552	1.2872	684806	50168329	1.36502	425250	34981869	1.21563	641919	53894852	1.19106	472202
	Lipid Metabolism	Arachidonic acid metabolism	0.0451544	0.00982145	0.046863	0.00750045	0.601279	0.601279	-0.00170861	-0.00833092	0.00491371		10961	44320826	0.024731	20129	46743282	0.0430629	19051	46684415	0.0408081	23935	48921207	0.0489256	29624	70761631	0.0418645	13079	24551946	0.0532707	22023	56684430	0.0388519	27203	45326778	0.0600153	15868	38792552	0.0409048	18091	50168329	0.0360606	23867	34981869	0.0682268	23858	53894852	0.0442677	15200
	Nucleotide Metabolism	Purine metabolism	2.6737	0.0657377	2.68467	0.0510646	0.618308	0.618308	-0.0109733	-0.0555807	0.0336341		1158064	44320826	2.61291	1315881	46743282	2.81512	1242641	46684415	2.66179	1344981	48921207	2.74928	1827443	70761631	2.58253	645543	24551946	2.62929	1492753	56684430	2.63344	1231420	45326778	2.71676	1061519	38792552	2.7364	1331638	50168329	2.65434	955448	34981869	2.73127	1387865	53894852	2.57513	989967
	Metabolism of Other Amino Acids	beta-Alanine metabolism	0.149804	0.0269815	0.145427	0.0197389	0.620497	0.620497	0.00437638	-0.0135397	0.0222925		65233	44320826	0.147184	63768	46743282	0.136422	90560	46684415	0.193983	66006	48921207	0.134923	138205	70761631	0.195311	30641	24551946	0.124801	66978	56684430	0.118159	72836	45326778	0.160691	54254	38792552	0.139857	51821	50168329	0.103294	66972	34981869	0.191448	81905	53894852	0.151972	61623
	Metabolism of Terpenoids and Polyketides	Terpenoid backbone biosynthesis	0.640292	0.0239833	0.635809	0.0251418	0.627411	0.627411	0.00448347	-0.0142161	0.0231831		270776	44320826	0.610945	307367	46743282	0.657564	303036	46684415	0.649116	313614	48921207	0.641059	427531	70761631	0.604185	166009	24551946	0.676154	351778	56684430	0.62059	300809	45326778	0.663645	250720	38792552	0.64631	312571	50168329	0.623044	242839	34981869	0.694185	336713	53894852	0.624759	236085
	Xenobiotics Biodegradation and Metabolism	Toluene degradation	0.140913	0.0188632	0.144052	0.0159808	0.63168	0.63168	-0.00313876	-0.0163929	0.0101154		72042	44320826	0.162547	57775	46743282	0.123601	64624	46684415	0.138427	53730	48921207	0.10983	116531	70761631	0.164681	28132	24551946	0.114582	79300	56684430	0.139897	65926	45326778	0.145446	50510	38792552	0.130205	68166	50168329	0.135875	45528	34981869	0.130147	90977	53894852	0.168805	57651
	Lipid Metabolism	alpha-Linolenic acid metabolism	0.0112298	0.00622998	0.0121948	0.0046838	0.639607	0.639607	-0.000964979	-0.00514179	0.00321183		9606	44320826	0.0216738	1911	46743282	0.00408829	7807	46684415	0.0167229	3190	48921207	0.00652069	17816	70761631	0.0251775	370	24551946	0.00150701	6138	56684430	0.0108284	3935	45326778	0.0086814	2789	38792552	0.00718952	4263	50168329	0.00849739	2870	34981869	0.00820425	9874	53894852	0.0183209	3975
	Biosynthesis of Other Secondary Metabolites	Tropane, piperidine and pyridine alkaloid biosynthesis	0.0932945	0.00967546	0.0916319	0.00959893	0.645902	0.645902	0.00166264	-0.00566217	0.00898745		39089	44320826	0.0881956	41084	46743282	0.0878928	41938	46684415	0.089833	40900	48921207	0.0836038	73718	70761631	0.104178	22625	24551946	0.0921516	49337	56684430	0.087038	44380	45326778	0.0979112	35477	38792552	0.0914531	41107	50168329	0.0819381	38562	34981869	0.110234	54528	53894852	0.101175	38037
	Carbohydrate Metabolism	Starch and sucrose metabolism	0.829244	0.0686353	0.817232	0.0779518	0.663908	0.663908	0.0120122	-0.0440198	0.0680442		313454	44320826	0.707239	435998	46743282	0.93275	347547	46684415	0.74446	432841	48921207	0.884772	531003	70761631	0.750411	221929	24551946	0.903916	456148	56684430	0.804715	414157	45326778	0.913714	350840	38792552	0.9044	430107	50168329	0.857328	289000	34981869	0.826142	388248	53894852	0.72038	315788
	Metabolism of Terpenoids and Polyketides	Prenyltransferases	0.380397	0.0172165	0.383429	0.0202209	0.668171	0.668171	-0.00303203	-0.017376	0.0113119		171927	44320826	0.387915	181947	46743282	0.389247	174741	46684415	0.374303	175572	48921207	0.358887	257868	70761631	0.364418	94153	24551946	0.383485	202553	56684430	0.357334	185229	45326778	0.408652	151549	38792552	0.390665	179480	50168329	0.357756	145065	34981869	0.414686	207437	53894852	0.384892	145279
	Xenobiotics Biodegradation and Metabolism	Styrene degradation	0.0267913	0.00896886	0.0281336	0.00788083	0.671251	0.671251	-0.00134228	-0.00774552	0.00506097		7949	44320826	0.0179351	7012	46743282	0.0150011	15072	46684415	0.0322849	10606	48921207	0.0216798	35638	70761631	0.0503635	5411	24551946	0.022039	17431	56684430	0.0307509	10343	45326778	0.0228187	6943	38792552	0.0178978	11770	50168329	0.023461	7182	34981869	0.0205306	22069	53894852	0.0409483	10289
	Metabolism of Other Amino Acids	D-Alanine metabolism	0.157378	0.0128931	0.155495	0.0115534	0.681405	0.681405	0.00188305	-0.00740407	0.0111702		58909	44320826	0.132915	78625	46743282	0.168206	70120	46684415	0.1502	84484	48921207	0.172694	96753	70761631	0.136731	40576	24551946	0.165266	94651	56684430	0.166979	73813	45326778	0.162846	64168	38792552	0.165413	86412	50168329	0.172244	54285	34981869	0.15518	73366	53894852	0.136128	55932
	Xenobiotics Biodegradation and Metabolism	Drug metabolism - other enzymes	0.347187	0.0242397	0.343543	0.0244617	0.69017	0.69017	0.00364428	-0.014871	0.0221596		142535	44320826	0.321598	174938	46743282	0.374253	155616	46684415	0.333336	178375	48921207	0.364617	213004	70761631	0.301016	88659	24551946	0.361108	195014	56684430	0.344035	169757	45326778	0.374518	141813	38792552	0.365568	177008	50168329	0.352828	132619	34981869	0.379108	162434	53894852	0.301391	128623
	Metabolism of cofactors and vitamins	Metabolism of cofactors and vitamins_Unclassified	0.140509	0.0162264	0.138639	0.010416	0.713123	0.713123	0.00186992	-0.00847394	0.0122138		70540	44320826	0.159158	63807	46743282	0.136505	74434	46684415	0.159441	63681	48921207	0.130171	119437	70761631	0.168788	25732	24551946	0.104806	78805	56684430	0.139024	65633	45326778	0.1448	51774	38792552	0.133464	60525	50168329	0.120644	46316	34981869	0.1324	74734	53894852	0.138666	51243
	Lipid Metabolism	Glycerophospholipid metabolism	0.594385	0.0246482	0.59177	0.0200635	0.755646	0.755646	0.00261492	-0.014419	0.0196488		262817	44320826	0.592988	277456	46743282	0.593574	279682	46684415	0.599091	287452	48921207	0.587582	428864	70761631	0.606069	143416	24551946	0.584133	350320	56684430	0.618018	274354	45326778	0.60528	226402	38792552	0.583622	290410	50168329	0.578871	180390	34981869	0.515667	335393	53894852	0.62231	217888
	Lipid Metabolism	Secondary bile acid biosynthesis	0.000763024	0.000605213	0.000850651	0.000984887	0.77725	0.77725	-8.76268e-05	-0.000720949	0.000545696		450	44320826	0.00101532	360	46743282	0.000770164	1007	46684415	0.00215704	344	48921207	0.000703172	1469	70761631	0.00207598	47	24551946	0.000191431	175	56684430	0.000308727	114	45326778	0.000251507	354	38792552	0.000912546	185	50168329	0.000368759	484	34981869	0.00138357	181	53894852	0.000335839	125
	Glycan Biosynthesis and Metabolism	Glycosyltransferases	0.455538	0.021095	0.453535	0.017573	0.782646	0.782646	0.00200281	-0.0127145	0.0167201		222497	44320826	0.502015	211910	46743282	0.453349	209953	46684415	0.449728	235230	48921207	0.480834	294128	70761631	0.41566	113511	24551946	0.46233	258194	56684430	0.455494	198676	45326778	0.438319	178041	38792552	0.458957	231949	50168329	0.462341	164296	34981869	0.46966	237811	53894852	0.44125	157575
	Metabolism of Other Amino Acids	Glutathione metabolism	0.335588	0.0279187	0.33822	0.0235979	0.785446	0.785446	-0.00263194	-0.0222295	0.0169656		156815	44320826	0.353818	148292	46743282	0.317248	163093	46684415	0.349352	162478	48921207	0.332122	273564	70761631	0.386599	68324	24551946	0.278283	203709	56684430	0.359374	142854	45326778	0.315165	120055	38792552	0.30948	168083	50168329	0.335038	100545	34981869	0.28742	196348	53894852	0.364317	121636
	Lipid Metabolism	Fatty acid biosynthesis	0.555815	0.0440684	0.551684	0.0448713	0.804451	0.804451	0.00413095	-0.0296906	0.0379525		238827	44320826	0.53886	235862	46743282	0.50459	260439	46684415	0.557871	287535	48921207	0.587751	428335	70761631	0.605321	134170	24551946	0.546474	350609	56684430	0.618528	229781	45326778	0.506943	191037	38792552	0.492458	295941	50168329	0.589896	168584	34981869	0.481918	321226	53894852	0.596024	185924
	Amino Acid Metabolism	Phenylalanine metabolism	0.125076	0.0224153	0.123346	0.0152321	0.808763	0.808763	0.0017297	-0.0128004	0.0162598		51871	44320826	0.117035	48289	46743282	0.103307	58203	46684415	0.124673	48302	48921207	0.0987343	128227	70761631	0.18121	28209	24551946	0.114895	65709	56684430	0.115921	58947	45326778	0.130049	45007	38792552	0.11602	54155	50168329	0.107947	49985	34981869	0.142888	78826	53894852	0.146259	50339
	Metabolism of Cofactors and Vitamins	Thiamine metabolism	0.483816	0.0237348	0.482187	0.0139634	0.822188	0.822188	0.00162982	-0.0131609	0.0164205		210404	44320826	0.474729	225695	46743282	0.482839	228480	46684415	0.489414	249033	48921207	0.509049	330148	70761631	0.466564	117712	24551946	0.479441	288300	56684430	0.508605	209160	45326778	0.461449	180436	38792552	0.465131	255942	50168329	0.510166	171743	34981869	0.490949	253063	53894852	0.469549	170651
	Amino Acid Metabolism	Cysteine and methionine metabolism	0.958255	0.0221785	0.959803	0.0216605	0.85052	0.85052	-0.00154834	-0.0182037	0.015107		409415	44320826	0.923753	454664	46743282	0.972683	444548	46684415	0.952241	475299	48921207	0.97156	686825	70761631	0.970618	232055	24551946	0.945159	533156	56684430	0.940569	439634	45326778	0.969921	375332	38792552	0.967536	479184	50168329	0.955152	355465	34981869	1.01614	506781	53894852	0.940314	357546
	Biosynthesis of Other Secondary Metabolites	Flavonoid biosynthesis	0.00296187	0.00115552	0.0030316	0.000846219	0.853607	0.853607	-6.97342e-05	-0.00083729	0.000697821		1137	44320826	0.00256539	1009	46743282	0.0021586	1597	46684415	0.00342084	870	48921207	0.00177837	3550	70761631	0.00501684	1145	24551946	0.00466358	1081	56684430	0.00190705	1045	45326778	0.00230548	1522	38792552	0.00392343	684	50168329	0.00136341	1618	34981869	0.00462525	1744	53894852	0.00323593	1520
	Glycan Biosynthesis and Metabolism	Glycosaminoglycan degradation	0.0489978	0.0139711	0.0482199	0.0112007	0.869368	0.869368	0.000777947	-0.00881873	0.0103746		8987	44320826	0.0202771	27528	46743282	0.0588919	19907	46684415	0.0426416	32836	48921207	0.0671202	20231	70761631	0.0285904	10634	24551946	0.0433122	31693	56684430	0.0559113	29936	45326778	0.0660448	19059	38792552	0.0491306	25224	50168329	0.0502787	23380	34981869	0.0668346	13672	53894852	0.0253679	16519
	Metabolism of Cofactors and Vitamins	Folate biosynthesis	0.535219	0.0312363	0.533938	0.00944178	0.881177	0.881177	0.00128136	-0.0164803	0.019043		263468	44320826	0.594456	262176	46743282	0.560885	254406	46684415	0.544948	274121	48921207	0.560332	374703	70761631	0.529528	109730	24551946	0.44693	302126	56684430	0.532996	243261	45326778	0.536683	207470	38792552	0.534819	266764	50168329	0.531738	190077	34981869	0.543359	272610	53894852	0.505818	188712
	Glycan Biosynthesis and Metabolism	Glycosphingolipid biosynthesis - lacto and neolacto series	6.37623e-05	4.34896e-05	6.14576e-05	4.09004e-05	0.884096	0.884096	2.30469e-06	-2.97461e-05	3.43554e-05		52	44320826	0.000117326	18	46743282	3.85082e-05	21	46684415	4.49829e-05	9	48921207	1.83969e-05	59	70761631	8.33785e-05	1	24551946	4.073e-06	34	56684430	5.99812e-05	29	45326778	6.39798e-05	17	38792552	4.38228e-05	15	50168329	2.98993e-05	12	34981869	3.43035e-05	83	53894852	0.000154004	15
	Lipid Metabolism	Lipid biosynthesis proteins	0.660801	0.040494	0.658752	0.0453706	0.89908	0.89908	0.00204904	-0.0307442	0.0348423		300482	44320826	0.67797	284281	46743282	0.608175	311307	46684415	0.666833	316057	48921207	0.646053	526343	70761631	0.743825	150777	24551946	0.614114	391191	56684430	0.690121	291449	45326778	0.642995	233113	38792552	0.600922	330395	50168329	0.658573	214054	34981869	0.6119	391631	53894852	0.726658	235966
	Metabolism of Terpenoids and Polyketides	Tetracycline biosynthesis	0.15823	0.0234238	0.157264	0.0232391	0.91204	0.91204	0.000966061	-0.0167671	0.0186993		69751	44320826	0.157377	63744	46743282	0.13637	76756	46684415	0.164415	88360	48921207	0.180617	123018	70761631	0.173848	36886	24551946	0.150237	108407	56684430	0.191247	59124	45326778	0.130439	52135	38792552	0.134394	91388	50168329	0.182163	36831	34981869	0.105286	90766	53894852	0.168413	49686
	Xenobiotics Biodegradation and Metabolism	Nitrotoluene degradation	0.0255813	0.00604441	0.0258	0.00602448	0.92299	0.92299	-0.000218667	-0.00480564	0.00436831		7444	44320826	0.0167957	11273	46743282	0.0241168	15952	46684415	0.0341699	11111	48921207	0.022712	23716	70761631	0.0335153	6604	24551946	0.0268981	11817	56684430	0.020847	10822	45326778	0.0238755	9285	38792552	0.023935	7040	50168329	0.0140328	11907	34981869	0.0340376	16401	53894852	0.0304315	11052
	Metabolism of Other Amino Acids	Selenocompound metabolism	0.393492	0.0208432	0.392796	0.0187023	0.925206	0.925206	0.000695548	-0.0143273	0.0157184		160483	44320826	0.362094	200268	46743282	0.428442	192498	46684415	0.412339	201330	48921207	0.411539	257929	70761631	0.364504	95189	24551946	0.387705	216973	56684430	0.382774	181919	45326778	0.40135	161739	38792552	0.416933	192748	50168329	0.384203	142725	34981869	0.407997	189901	53894852	0.352355	148824
	Energy Metabolism	Nitrogen metabolism	0.666584	0.0524482	0.665172	0.0329298	0.930997	0.930997	0.00141238	-0.0318189	0.0346437		354409	44320826	0.799644	308927	46743282	0.660901	312317	46684415	0.668996	298017	48921207	0.609178	487514	70761631	0.688952	153189	24551946	0.623938	336441	56684430	0.593533	313802	45326778	0.69231	261083	38792552	0.673024	310321	50168329	0.61856	253748	34981869	0.72537	371173	53894852	0.688698	254315
	Amino Acid Metabolism	Glycine, serine and threonine metabolism	0.855182	0.0195113	0.855876	0.0232542	0.931509	0.931509	-0.000693945	-0.017098	0.0157101		357597	44320826	0.806837	396191	46743282	0.847589	402505	46684415	0.862183	417020	48921207	0.852432	611174	70761631	0.863708	208786	24551946	0.850385	489157	56684430	0.862948	402484	45326778	0.887961	323574	38792552	0.834114	414713	50168329	0.826643	301980	34981869	0.863247	462891	53894852	0.858878	317119
	Metabolism of Cofactors and Vitamins	One carbon pool by folate	0.670217	0.0291159	0.671007	0.0324365	0.945567	0.945567	-0.000790451	-0.0242904	0.0227095		273441	44320826	0.616958	329755	46743282	0.70546	312823	46684415	0.67008	335739	48921207	0.686285	438664	70761631	0.619918	174025	24551946	0.708803	375143	56684430	0.66181	312302	45326778	0.689001	263367	38792552	0.678911	319624	50168329	0.637103	251230	34981869	0.718172	352655	53894852	0.654339	246246
	Energy Metabolism	Oxidative phosphorylation	1.16416	0.0993411	1.16589	0.0838399	0.959838	0.959838	-0.00173012	-0.0714181	0.0679578		409038	44320826	0.922902	532908	46743282	1.14007	554065	46684415	1.18683	523714	48921207	1.07053	850577	70761631	1.20203	302522	24551946	1.23217	691707	56684430	1.22028	549679	45326778	1.2127	443245	38792552	1.1426	554575	50168329	1.10543	367960	34981869	1.05186	704794	53894852	1.30772	471882
	Biosynthesis of Other Secondary Metabolites	Butirosin and neomycin biosynthesis	0.0508184	0.00719371	0.0509209	0.0035832	0.961333	0.961333	-0.000102454	-0.00443248	0.00422757		11740	44320826	0.0264887	26087	46743282	0.0558091	25195	46684415	0.0539688	26221	48921207	0.0535984	34596	70761631	0.0488909	14297	24551946	0.0582316	28625	56684430	0.0504989	25810	45326778	0.0569421	20609	38792552	0.0531262	22864	50168329	0.0455746	18769	34981869	0.0536535	24783	53894852	0.045984	20420
	Carbohydrate Metabolism	Pentose and glucuronate interconversions	0.339076	0.0437402	0.338545	0.0456652	0.974775	0.974775	0.000530402	-0.0334967	0.0345575		156280	44320826	0.352611	155212	46743282	0.332052	128591	46684415	0.275447	145601	48921207	0.297623	217407	70761631	0.307239	102398	24551946	0.417067	170811	56684430	0.301337	168226	45326778	0.37114	149580	38792552	0.385589	203714	50168329	0.406061	133862	34981869	0.382661	177901	53894852	0.330089	133368
	Metabolism of Cofactors and Vitamins	Porphyrin and chlorophyll metabolism	0.690196	0.0826684	0.690909	0.0749138	0.980727	0.980727	-0.000713102	-0.0605699	0.0591437		290153	44320826	0.654665	306656	46743282	0.656043	295447	46684415	0.63286	269491	48921207	0.550867	445804	70761631	0.630008	208636	24551946	0.849774	393888	56684430	0.694879	307876	45326778	0.679236	268370	38792552	0.691808	310756	50168329	0.619427	257153	34981869	0.735104	435882	53894852	0.808764	302844
	Lipid Metabolism	Sphingolipid metabolism	0.0870202	0.0163037	0.0869138	0.0126324	0.984408	0.984408	0.000106399	-0.0109461	0.0111589		28566	44320826	0.0644528	41543	46743282	0.0888748	36756	46684415	0.0787329	46174	48921207	0.0943844	41808	70761631	0.0590829	25062	24551946	0.102077	48495	56684430	0.0855526	51621	45326778	0.113886	33391	38792552	0.0860758	42831	50168329	0.0853746	42944	34981869	0.122761	34866	53894852	0.0646926	30472
	Glycan Biosynthesis and Metabolism	Other types of O-glycan biosynthesis	0	0	0	0	1	1	0	0	0	degenerate case: variance of both groups is zero	0	44320826	0	0	46743282	0	0	46684415	0	0	48921207	0	0	70761631	0	0	24551946	0	0	56684430	0	0	45326778	0	0	38792552	0	0	50168329	0	0	34981869	0	0	53894852	0	0
Organismal Systems	Endocrine System	PPAR signaling pathway	0.115977	0.0179066	0.100316	0.0109834	0.00840748	0.00840748	0.0156613	0.00438548	0.0269371		61902	44320826	0.139668	57041	46743282	0.12203	59253	46684415	0.126922	50617	48921207	0.103466	94432	70761631	0.133451	24660	24551946	0.10044	49838	56684430	0.0879219	65543	45326778	0.144601	44955	38792552	0.115886	43384	50168329	0.0864769	39179	34981869	0.111998	60449	53894852	0.112161	49309
	Environmental Adaptation	Circadian rhythm - plant	0.000691389	0.000787503	0.000112634	0.000112817	0.012633	0.012633	0.000578755	0.000142223	0.00101529		616	44320826	0.00138987	133	46743282	0.000284533	372	46684415	0.00079684	203	48921207	0.000414953	2218	70761631	0.00313447	11	24551946	4.4803e-05	70	56684430	0.000123491	395	45326778	0.00087145	282	38792552	0.000726944	112	50168329	0.000223248	589	34981869	0.00168373	40	53894852	7.42186e-05	35
	Environmental Adaptation	Plant-pathogen interaction	0.118956	0.00887901	0.111901	0.00653481	0.0210202	0.0210202	0.00705457	0.00114646	0.0129627		56414	44320826	0.127286	53331	46743282	0.114093	59201	46684415	0.126811	56685	48921207	0.11587	86436	70761631	0.122151	33392	24551946	0.136006	62563	56684430	0.110371	53139	45326778	0.117235	44634	38792552	0.115058	49092	50168329	0.0978546	40372	34981869	0.115408	71320	53894852	0.132332	43272
	Endocrine System	Renin-angiotensin system	0.000571757	0.00080216	7.74044e-05	9.85416e-05	0.0312949	0.0312949	0.000494352	5.05484e-05	0.000938156		549	44320826	0.0012387	17	46743282	3.63689e-05	271	46684415	0.000580494	142	48921207	0.000290263	2210	70761631	0.00312316	16	24551946	6.5168e-05	62	56684430	0.000109377	378	45326778	0.000833944	28	38792552	7.21788e-05	65	50168329	0.000129564	558	34981869	0.00159511	18	53894852	3.33984e-05	7
	Excretory System	Proximal tubule bicarbonate reclamation	0.0160165	0.00694025	0.0118213	0.00382209	0.0533261	0.0533261	0.00419522	-6.5193e-05	0.00845563		13971	44320826	0.0315224	7383	46743282	0.0157948	8173	46684415	0.0175069	5655	48921207	0.0115594	17385	70761631	0.0245684	1469	24551946	0.00598323	2621	56684430	0.00462384	9235	45326778	0.0203743	6728	38792552	0.0173435	6820	50168329	0.0135942	8457	34981869	0.0241754	6757	53894852	0.0125374	7174
	Digestive System	Bile secretion	0.000129699	0.000103127	7.16639e-05	4.3856e-05	0.0594922	0.0594922	5.80356e-05	-2.54699e-06	0.000118618		21	44320826	4.73818e-05	21	46743282	4.49262e-05	225	46684415	0.00048196	44	48921207	8.99405e-05	81	70761631	0.000114469	24	24551946	9.77519e-05	48	56684430	8.46793e-05	34	45326778	7.50108e-05	47	38792552	0.000121157	15	50168329	2.98993e-05	75	34981869	0.000214397	68	53894852	0.000126172	28
	Nervous System	Glutamatergic synapse	0.0730791	0.00813336	0.0681503	0.00657908	0.0825542	0.0825542	0.00492886	-0.000677779	0.0105355		36726	44320826	0.082864	37928	46743282	0.0811411	33364	46684415	0.0714671	33069	48921207	0.0675965	55192	70761631	0.0779971	16153	24551946	0.0657911	34741	56684430	0.0612884	37973	45326778	0.0837761	30426	38792552	0.0784326	35427	50168329	0.0706163	30404	34981869	0.0869136	34613	53894852	0.0642232	29320
	Immune System	Hematopoietic cell lineage	7.86517e-07	1.65971e-06	0	0	0.0863575	0.0863575	7.86517e-07	-1.26885e-07	1.69992e-06		0	44320826	0	0	46743282	0	3	46684415	6.42613e-06	0	48921207	0	0	70761631	0	0	24551946	0	0	56684430	0	1	45326778	2.2062e-06	0	38792552	0	1	50168329	1.99329e-06	0	34981869	0	0	53894852	0	0
	Circulatory System	Cardiac muscle contraction	0.0216337	0.0127979	0.0300313	0.013953	0.102898	0.102898	-0.00839756	-0.0185985	0.00180342		4668	44320826	0.0105323	4198	46743282	0.00898097	14871	46684415	0.0318543	7826	48921207	0.0159972	30684	70761631	0.0433625	876	24551946	0.00356795	16521	56684430	0.0291456	5378	45326778	0.011865	4920	38792552	0.0126828	9360	50168329	0.0186572	1966	34981869	0.00562005	24273	53894852	0.0450377	9584
	Digestive System	Protein digestion and absorption	0.0126508	0.00606803	0.0171676	0.00810203	0.103048	0.103048	-0.00451683	-0.010012	0.00097833		1428	44320826	0.00322196	6655	46743282	0.0142373	6487	46684415	0.0138954	5444	48921207	0.0111281	3540	70761631	0.00500271	3879	24551946	0.0157992	4547	56684430	0.0080216	8824	45326778	0.0194675	5417	38792552	0.013964	1791	50168329	0.00356998	10038	34981869	0.0286949	7106	53894852	0.0131849	4601
	Digestive System	Pancreatic secretion	9.88428e-07	1.91849e-06	1.28482e-07	4.80734e-07	0.111151	0.111151	8.59947e-07	-2.19718e-07	1.93961e-06		1	44320826	2.25628e-06	0	46743282	0	0	46684415	0	0	48921207	0	4	70761631	5.65278e-06	0	24551946	0	0	56684430	0	0	45326778	0	0	38792552	0	0	50168329	0	2	34981869	5.71725e-06	0	53894852	0	0
	Endocrine System	Melanogenesis	2.62069e-06	5.73691e-06	1.26931e-07	4.74933e-07	0.113878	0.113878	2.49376e-06	-6.71061e-07	5.65858e-06		0	44320826	0	0	46743282	0	11	46684415	2.35625e-05	3	48921207	6.13231e-06	3	70761631	4.23959e-06	0	24551946	0	1	56684430	1.76415e-06	0	45326778	0	0	38792552	0	0	50168329	0	0	34981869	0	1	53894852	1.85546e-06	0
	Excretory System	Vasopressin-regulated water reabsorption	1.37668e-06	2.84719e-06	2.38754e-07	8.93334e-07	0.158126	0.158126	1.13793e-06	-4.85219e-07	2.76108e-06		0	44320826	0	0	46743282	0	1	46684415	2.14204e-06	0	48921207	0	0	70761631	0	0	24551946	0	2	56684430	3.52831e-06	1	45326778	2.2062e-06	0	38792552	0	0	50168329	0	4	34981869	1.14345e-05	0	53894852	0	1
	Immune System	Fc gamma R-mediated phagocytosis	0.000355759	0.000953019	4.72151e-05	6.37626e-05	0.229953	0.229953	0.000308544	-0.00021676	0.000833849		31	44320826	6.99445e-05	31	46743282	6.63197e-05	1840	46684415	0.00394136	10	48921207	2.0441e-05	125	70761631	0.000176649	2	24551946	8.14599e-06	9	56684430	1.58774e-05	12	45326778	2.64744e-05	24	38792552	6.18675e-05	7	50168329	1.3953e-05	31	34981869	8.86173e-05	98	53894852	0.000181836	356
	Endocrine System	GnRH signaling pathway	0.000355759	0.000953019	4.72151e-05	6.37626e-05	0.229953	0.229953	0.000308544	-0.00021676	0.000833849		31	44320826	6.99445e-05	31	46743282	6.63197e-05	1840	46684415	0.00394136	10	48921207	2.0441e-05	125	70761631	0.000176649	2	24551946	8.14599e-06	9	56684430	1.58774e-05	12	45326778	2.64744e-05	24	38792552	6.18675e-05	7	50168329	1.3953e-05	31	34981869	8.86173e-05	98	53894852	0.000181836	356
	Excretory System	Aldosterone-regulated sodium reabsorption	4.76562e-07	9.9915e-07	1.28482e-07	4.80734e-07	0.240011	0.240011	3.4808e-07	-2.49744e-07	9.45904e-07		0	44320826	0	0	46743282	0	0	46684415	0	0	48921207	0	0	70761631	0	0	24551946	0	0	56684430	0	0	45326778	0	1	38792552	2.57781e-06	0	50168329	0	1	34981869	2.85862e-06	0	53894852	0	0
	Sensory System	Phototransduction - fly	1.33878e-07	5.18506e-07	0	0	0.33317	0.33317	1.33878e-07	-1.51476e-07	4.19231e-07		0	44320826	0	0	46743282	0	1	46684415	2.14204e-06	0	48921207	0	0	70761631	0	0	24551946	0	0	56684430	0	0	45326778	0	0	38792552	0	0	50168329	0	0	34981869	0	0	53894852	0	0
	Immune System	Leukocyte transendothelial migration	1.33878e-07	5.18506e-07	0	0	0.33317	0.33317	1.33878e-07	-1.51476e-07	4.19231e-07		0	44320826	0	0	46743282	0	1	46684415	2.14204e-06	0	48921207	0	0	70761631	0	0	24551946	0	0	56684430	0	0	45326778	0	0	38792552	0	0	50168329	0	0	34981869	0	0	53894852	0	0
	Digestive System	Gastric acid secretion	3.15448e-07	8.42962e-07	1.28482e-07	4.80734e-07	0.46659	0.46659	1.86966e-07	-3.34518e-07	7.08451e-07		0	44320826	0	0	46743282	0	0	46684415	0	0	48921207	0	0	70761631	0	0	24551946	0	0	56684430	0	0	45326778	0	0	38792552	0	0	50168329	0	1	34981869	2.85862e-06	0	53894852	0	0
	Excretory System	Endocrine and other factor-regulated calcium reabsorption	3.15448e-07	8.42962e-07	1.28482e-07	4.80734e-07	0.46659	0.46659	1.86966e-07	-3.34518e-07	7.08451e-07		0	44320826	0	0	46743282	0	0	46684415	0	0	48921207	0	0	70761631	0	0	24551946	0	0	56684430	0	0	45326778	0	0	38792552	0	0	50168329	0	1	34981869	2.85862e-06	0	53894852	0	0
	Digestive System	Salivary secretion	3.15448e-07	8.42962e-07	1.28482e-07	4.80734e-07	0.46659	0.46659	1.86966e-07	-3.34518e-07	7.08451e-07		0	44320826	0	0	46743282	0	0	46684415	0	0	48921207	0	0	70761631	0	0	24551946	0	0	56684430	0	0	45326778	0	0	38792552	0	0	50168329	0	1	34981869	2.85862e-06	0	53894852	0	0
	Digestive System	Carbohydrate digestion and absorption	0.0254793	0.00584289	0.0243038	0.00419782	0.537001	0.537001	0.00117553	-0.00268039	0.00503146		5584	44320826	0.012599	13757	46743282	0.029431	13338	46684415	0.0285706	16186	48921207	0.0330859	10698	70761631	0.0151184	8067	24551946	0.0328569	16190	56684430	0.0285616	11409	45326778	0.0251706	10229	38792552	0.0263685	14204	50168329	0.0283127	9883	34981869	0.0282518	9423	53894852	0.017484	9077
	Immune System	Antigen processing and presentation	0.0135844	0.00572674	0.0123779	0.00485629	0.544543	0.544543	0.00120652	-0.00281898	0.00523202		8060	44320826	0.0181856	4776	46743282	0.0102175	8361	46684415	0.0179096	4387	48921207	0.00896748	5635	70761631	0.00796336	5907	24551946	0.0240592	3351	56684430	0.00591168	6809	45326778	0.015022	5832	38792552	0.0150338	2373	50168329	0.00473008	8639	34981869	0.0246957	9464	53894852	0.0175601	4925
	Endocrine System	Progesterone-mediated oocyte maturation	0.0135844	0.00572674	0.0123779	0.00485629	0.544543	0.544543	0.00120652	-0.00281898	0.00523202		8060	44320826	0.0181856	4776	46743282	0.0102175	8361	46684415	0.0179096	4387	48921207	0.00896748	5635	70761631	0.00796336	5907	24551946	0.0240592	3351	56684430	0.00591168	6809	45326778	0.015022	5832	38792552	0.0150338	2373	50168329	0.00473008	8639	34981869	0.0246957	9464	53894852	0.0175601	4925
	Endocrine System	Adipocytokine signaling pathway	0.0810246	0.0158035	0.0783041	0.0115844	0.599594	0.599594	0.0027205	-0.00778049	0.0132215		44910	44320826	0.101329	39541	46743282	0.0845918	41385	46684415	0.0886484	31626	48921207	0.0646468	64517	70761631	0.0911751	14332	24551946	0.0583742	32947	56684430	0.0581235	48566	45326778	0.107146	32098	38792552	0.0827427	30319	50168329	0.0604345	30469	34981869	0.0870994	45708	53894852	0.0848096	35827
	Immune System	RIG-I-like receptor signaling pathway	0.0127996	0.0043209	0.0135609	0.00538902	0.679347	0.679347	-0.000761344	-0.00450057	0.00297788		5086	44320826	0.0114754	7551	46743282	0.0161542	1892	46684415	0.00405274	5526	48921207	0.0112957	6425	70761631	0.00907978	4760	24551946	0.0193875	6073	56684430	0.0107137	5891	45326778	0.0129967	7317	38792552	0.0188619	10491	50168329	0.0209116	4732	34981869	0.013527	6301	53894852	0.0116913	5864
	Digestive System	Mineral absorption	0.0186163	0.0047659	0.0192341	0.00487676	0.732855	0.732855	-0.000617807	-0.00428521	0.00304959		8103	44320826	0.0182826	6308	46743282	0.013495	9631	46684415	0.02063	6878	48921207	0.0140593	19377	70761631	0.0273835	3969	24551946	0.0161657	9007	56684430	0.0158897	9858	45326778	0.0217487	5335	38792552	0.0137526	6888	50168329	0.0137298	6756	34981869	0.0193129	14736	53894852	0.0273421	6390
	Endocrine System	Insulin signaling pathway	0.0834382	0.00751017	0.0826802	0.00887615	0.806444	0.806444	0.00075799	-0.00552336	0.00703934		39893	44320826	0.0900096	44215	46743282	0.0945911	39209	46684415	0.0839873	40987	48921207	0.0837817	56805	70761631	0.0802766	21647	24551946	0.0881682	41511	56684430	0.0732317	40331	45326778	0.0889783	36602	38792552	0.0943532	37001	50168329	0.0737537	25915	34981869	0.0740812	40546	53894852	0.0752317	32906
	Immune System	NOD-like receptor signaling pathway	0.0202922	0.00708088	0.0202475	0.00846033	0.987859	0.987859	4.46546e-05	-0.00591786	0.00600717		9126	44320826	0.0205908	9475	46743282	0.0202703	9778	46684415	0.0209449	8141	48921207	0.016641	8755	70761631	0.0123725	8075	24551946	0.0328894	5784	56684430	0.0102039	11309	45326778	0.0249499	9159	38792552	0.0236102	4994	50168329	0.00995449	12675	34981869	0.0362331	11812	53894852	0.0219168	8599
	Nervous System	Long-term depression	0	0	0	0	1	1	0	0	0	degenerate case: variance of both groups is zero	0	44320826	0	0	46743282	0	0	46684415	0	0	48921207	0	0	70761631	0	0	24551946	0	0	56684430	0	0	45326778	0	0	38792552	0	0	50168329	0	0	34981869	0	0	53894852	0	0
	Nervous System	Long-term potentiation	0	0	0	0	1	1	0	0	0	degenerate case: variance of both groups is zero	0	44320826	0	0	46743282	0	0	46684415	0	0	48921207	0	0	70761631	0	0	24551946	0	0	56684430	0	0	45326778	0	0	38792552	0	0	50168329	0	0	34981869	0	0	53894852	0	0
	Sensory System	Phototransduction	0	0	0	0	1	1	0	0	0	degenerate case: variance of both groups is zero	0	44320826	0	0	46743282	0	0	46684415	0	0	48921207	0	0	70761631	0	0	24551946	0	0	56684430	0	0	45326778	0	0	38792552	0	0	50168329	0	0	34981869	0	0	53894852	0	0
	Immune System	Fc epsilon RI signaling pathway	0	0	0	0	1	1	0	0	0	degenerate case: variance of both groups is zero	0	44320826	0	0	46743282	0	0	46684415	0	0	48921207	0	0	70761631	0	0	24551946	0	0	56684430	0	0	45326778	0	0	38792552	0	0	50168329	0	0	34981869	0	0	53894852	0	0
	Circulatory System	Vascular smooth muscle contraction	0	0	0	0	1	1	0	0	0	degenerate case: variance of both groups is zero	0	44320826	0	0	46743282	0	0	46684415	0	0	48921207	0	0	70761631	0	0	24551946	0	0	56684430	0	0	45326778	0	0	38792552	0	0	50168329	0	0	34981869	0	0	53894852	0	0
	Immune System	Complement and coagulation cascades	0	0	0	0	1	1	0	0	0	degenerate case: variance of both groups is zero	0	44320826	0	0	46743282	0	0	46684415	0	0	48921207	0	0	70761631	0	0	24551946	0	0	56684430	0	0	45326778	0	0	38792552	0	0	50168329	0	0	34981869	0	0	53894852	0	0
	Digestive System	Fat digestion and absorption	0	0	0	0	1	1	0	0	0	degenerate case: variance of both groups is zero	0	44320826	0	0	46743282	0	0	46684415	0	0	48921207	0	0	70761631	0	0	24551946	0	0	56684430	0	0	45326778	0	0	38792552	0	0	50168329	0	0	34981869	0	0	53894852	0	0
	Sensory System	Olfactory transduction	0	0	0	0	1	1	0	0	0	degenerate case: variance of both groups is zero	0	44320826	0	0	46743282	0	0	46684415	0	0	48921207	0	0	70761631	0	0	24551946	0	0	56684430	0	0	45326778	0	0	38792552	0	0	50168329	0	0	34981869	0	0	53894852	0	0
	Immune System	Cytosolic DNA-sensing pathway	0	0	0	0	1	1	0	0	0	degenerate case: variance of both groups is zero	0	44320826	0	0	46743282	0	0	46684415	0	0	48921207	0	0	70761631	0	0	24551946	0	0	56684430	0	0	45326778	0	0	38792552	0	0	50168329	0	0	34981869	0	0	53894852	0	0
	Nervous System	Neurotrophin signaling pathway	0	0	0	0	1	1	0	0	0	degenerate case: variance of both groups is zero	0	44320826	0	0	46743282	0	0	46684415	0	0	48921207	0	0	70761631	0	0	24551946	0	0	56684430	0	0	45326778	0	0	38792552	0	0	50168329	0	0	34981869	0	0	53894852	0	0
	Nervous System	Cholinergic synapse	0	0	0	0	1	1	0	0	0	degenerate case: variance of both groups is zero	0	44320826	0	0	46743282	0	0	46684415	0	0	48921207	0	0	70761631	0	0	24551946	0	0	56684430	0	0	45326778	0	0	38792552	0	0	50168329	0	0	34981869	0	0	53894852	0	0
Poorly Characterized	General function prediction only	General function prediction only_Unclassified	3.40308	0.0713217	3.47442	0.0828877	0.0196443	0.0196443	-0.071346	-0.130385	-0.0123074		1500001	44320826	3.38442	1557095	46743282	3.33116	1590419	46684415	3.40675	1667868	48921207	3.40929	2346500	70761631	3.31606	845617	24551946	3.4442	1919627	56684430	3.38652	1504503	45326778	3.31924	1331647	38792552	3.43274	1742136	50168329	3.47258	1258690	34981869	3.59812	1843919	53894852	3.42133	1240390
	Function unknown	Function unknown_Unclassified	1.66717	0.15444	1.70097	0.143211	0.54564	0.54564	-0.0337986	-0.146844	0.0792469		879339	44320826	1.98403	740680	46743282	1.58457	802618	46684415	1.71924	772011	48921207	1.57807	1341602	70761631	1.89595	341370	24551946	1.3904	967589	56684430	1.70697	718179	45326778	1.58445	613147	38792552	1.58058	803093	50168329	1.6008	510181	34981869	1.45842	1003901	53894852	1.8627	597667
[truncated: 56 more columns]

## Sheet: S9 Correaltion Pathway_Genus
OTU ID	A10	A11	A12	A13	A14	A15	A16	A1	A2	A3	A4	A5	A6	A7	A8	A9	C10	C11	C12	C13	C14	C15	C1	C2	C3	C4	C5	C6	C7	C8	C9	KEGG_Pathways	genus	A10	A11	A12	A13	A14	A15	A16	A1	A2	A3	A4	A5	A6	A7	A8	A9
DNA replication	369895	362567	383492	522277	190192	436626	350747	340135	300059	388227	277042	411262	279044	376169	375704	357045	473952	341359	422617	400495	461657	298210	216247	304854	403659	327713	542038	474761	334309	406223	361878	Genetic Information Processing; Replication and Repair; DNA replication	Citrobacter|Escherichia|Haemophilus	7414	6612	4837	10048	3895	11350	6326	37740	7304	8700	2836	12092	3535	4898	5540	11363
Aminoacyl-tRNA biosynthesis	681569	672732	705329	959887	351326	804475	634619	604783	557309	719616	503031	752788	524674	688992	690478	647921	864616	626616	770588	724815	854697	544220	391003	541347	753093	608714	990482	866117	620473	752547	674896	Genetic Information Processing; Translation; Aminoacyl-tRNA biosynthesis	Acinetobacter|Campylobacter|Citrobacter|Enterobacter|Escherichia|Fusobacterium|Haemophilus|Neisseria|Pseudomonas|Streptococcus	42942	39212	55183	72880	27478	65855	30196	65781	36815	66113	28060	65529	30106	39511	47971	54561
Lysine biosynthesis	338582	327466	347893	505743	163624	401714	320880	307865	278026	357553	250724	385356	267175	364099	333702	321026	453669	325299	407709	385604	418704	272798	211424	257789	367692	318797	505305	456552	316704	379660	354472	Metabolism; Amino Acid Metabolism; Lysine biosynthesis	Campylobacter|Citrobacter|Enterobacter|Escherichia|Haemophilus|Neisseria|Pseudomonas|Rothia|Streptococcus	45395	37629	55886	82908	21736	65622	30280	80764	37189	72880	26534	65165	28147	39597	50905	54179
Lysine degradation	60001	97697	75867	140974	33743	86868	67762	68923	47634	61918	49098	79980	56806	90942	78497	69245	75697	69342	68111	72446	71899	56328	38352	50832	65655	56458	90122	80946	53951	53039	55998	Metabolism; Amino Acid Metabolism; Lysine degradation	Citrobacter|Enterobacter|Escherichia|Fusobacterium	413	2045	522	1076	6061	1857	1602	622	1478	77	2792	7581	577	852	1136	1927
Galactose metabolism	364926	284762	391265	404155	196554	410646	327092	256706	290550	409963	253842	293889	251142	314601	343690	329168	414935	273289	331518	285377	457767	250294	165021	249357	442909	237092	519367	383459	349490	386261	324179	Metabolism; Carbohydrate Metabolism; Galactose metabolism	Citrobacter|Enterobacter|Escherichia|Fusobacterium|Neisseria|Streptococcus	35495	32292	50094	62580	23556	54404	23678	27976	29136	57283	24701	53254	23046	34476	42379	43006
Glyoxylate and dicarboxylate metabolism	170915	184029	173940	319440	105213	219934	176203	189143	161041	202834	149315	251433	156771	238239	175237	169110	259566	193385	216113	221753	234753	159201	124327	144759	208139	181484	288694	263363	178624	190146	214136	Metabolism; Carbohydrate Metabolism; Glyoxylate and dicarboxylate metabolism	Citrobacter|Enterobacter|Escherichia	0	0	0	0	0	0	0	0	0	0	0	0	0	0	0	0
Pentose phosphate pathway	402457	361239	398194	581896	218213	484487	378079	351444	330616	434180	284424	442549	313959	409109	400022	370784	478816	356707	452483	405554	516752	312399	222953	295249	455794	340543	588315	489937	362163	431914	395141	Metabolism; Carbohydrate Metabolism; Pentose phosphate pathway	Acinetobacter|Citrobacter|Enterobacter|Escherichia|Haemophilus|Neisseria|Pseudomonas|Streptococcus	42501	36885	54425	71592	21393	63906	28422	65100	34995	65910	24754	57806	29238	38543	46787	52448
Nitrogen metabolism	308927	312317	298017	487514	153189	336441	313802	354409	261083	310321	253748	371173	254315	356764	278507	294994	410835	298990	385167	358208	368406	247158	201932	250199	310267	286471	461803	413226	288262	346930	301470	Metabolism; Energy Metabolism; Nitrogen metabolism	Acinetobacter|Citrobacter|Enterobacter|Escherichia|Haemophilus|Porphyromonas|Pseudomonas|Streptococcus|unclassified	39391	31036	50745	44992	21036	57836	25134	61109	32925	62428	26025	38440	22961	22649	50909	47428
Oxidative phosphorylation	532908	554065	523714	850577	302522	691707	549679	409038	443245	554575	367960	704794	471882	666766	552468	493063	718340	555761	641406	668756	685515	448932	342347	453612	524188	536875	786277	727112	457600	512584	571783	Metabolism; Energy Metabolism; Oxidative phosphorylation	Citrobacter|Enterobacter|Escherichia|unclassified	0	0	0	0	0	0	0	0	0	0	0	0	0	0	0	0
Sulfur metabolism	130646	140557	142339	228772	61116	165944	130999	116837	106840	140177	89713	165399	110937	163342	127802	134566	193096	139772	163607	170974	159037	107697	85405	91054	141263	135001	185097	186853	126179	136212	149032	Metabolism; Energy Metabolism; Sulfur metabolism	Citrobacter|Enterobacter|Escherichia|Neisseria|Pseudomonas|Streptococcus	35087	30273	49587	61520	17498	52552	22088	27354	27661	57210	21911	45704	22470	33633	41247	41082
Lipopolysaccharide biosynthesis	131192	178823	129113	279994	80735	174416	137019	181506	117073	107953	135628	270606	136454	204663	133092	161156	253970	201058	230930	272078	169529	148228	156389	168009	115458	189023	239989	283830	124064	144016	169167	Metabolism; Glycan Biosynthesis and Metabolism; Lipopolysaccharide biosynthesis	Acinetobacter|Citrobacter|Enterobacter|Escherichia|Fusobacterium|Haemophilus|Pseudomonas	7832	8683	5375	11164	9959	13216	7948	38368	8815	8781	5637	19714	7346	5771	6680	13296
Peptidoglycan biosynthesis	472805	460416	505990	656230	242569	570705	445335	431565	390561	515985	352815	521737	345718	479493	485355	465574	632476	440938	534822	514842	593402	384655	280248	398186	546591	421448	711084	627518	442343	535068	491020	Metabolism; Glycan Biosynthesis and Metabolism; Peptidoglycan biosynthesis	Acinetobacter|Campylobacter|Citrobacter|Enterobacter|Escherichia|Fusobacterium|Haemophilus|Neisseria|Porphyromonas|Pseudomonas|Streptococcus|unclassified	43192	41023	57055	74740	27678	70173	31840	66395	37509	67211	30337	69098	30575	40541	57651	56723
Fatty acid biosynthesis	235862	260439	287535	428335	134170	350609	229781	238827	191037	295941	168584	321226	185924	290802	280928	273978	368875	269646	276641	314510	297981	213525	153381	184849	306795	243651	367561	361107	234706	225779	283911	Metabolism; Lipid Metabolism; Fatty acid biosynthesis	Acinetobacter|Campylobacter|Citrobacter|Enterobacter|Escherichia|Fusobacterium|Haemophilus|Neisseria|Pseudomonas|Streptococcus|unclassified	42942	39212	55183	72880	27478	65855	30196	65781	36815	66113	28060	65529	30106	39511	47971	54561
Fatty acid metabolism	109217	141658	125335	238212	50675	142086	123445	118444	90666	115704	84887	131730	100112	154771	123198	112293	146092	119480	132679	131514	138931	93460	69359	84060	132265	107390	177073	156188	108413	114349	113369	Metabolism; Lipid Metabolism; Fatty acid metabolism	Citrobacter|Escherichia	0	0	0	0	0	0	0	0	0	0	0	0	0	0	0	0
Glycerophospholipid metabolism	277456	279682	287452	428864	143416	350320	274354	262817	226402	290410	180390	335393	217888	318137	279978	282289	373700	276912	320170	325881	340985	223681	156872	212549	297492	257806	410724	379186	247853	294000	291653	Metabolism; Lipid Metabolism; Glycerophospholipid metabolism	Fusobacterium|Pseudomonas|Streptococcus	32140	24658	44557	34136	23002	44021	18758	23371	26375	52707	23697	30350	16301	17561	36825	35827
Folate biosynthesis	262176	254406	274121	374703	109730	302126	243261	263468	207470	266764	190077	272610	188712	262404	264726	254241	325056	236990	292422	271995	307225	205266	149730	205827	277669	227451	378838	331845	232998	275639	247001	Metabolism; Metabolism of Cofactors and Vitamins; Folate biosynthesis	Citrobacter|Enterobacter|Escherichia|Haemophilus|Pseudomonas|Streptococcus	39141	29225	48872	43108	20836	53514	23482	60489	32201	61330	23741	34861	19259	21607	41229	45263
Glutathione metabolism	148292	163093	162478	273564	68324	203709	142854	156815	120055	168083	100545	196348	121636	184488	161242	159717	217959	162427	189996	195453	181820	127090	95358	112515	172115	154340	221635	220229	136859	154854	171596	Metabolism; Metabolism of Other Amino Acids; Glutathione metabolism	Citrobacter|Escherichia	0	0	0	0	0	0	0	0	0	0	0	0	0	0	0	0
Purine metabolism	1315881	1242641	1344981	1827443	645543	1492753	1231420	1158064	1061519	1331638	955448	1387865	989967	1323523	1275095	1239033	1630622	1175488	1449244	1367767	1615474	1014204	752313	1022300	1406231	1123730	1913693	1636378	1189904	1408539	1253171	Metabolism; Nucleotide Metabolism; Purine metabolism	Acinetobacter|Campylobacter|Citrobacter|Enterobacter|Escherichia|Fusobacterium|Haemophilus|Neisseria|Porphyromonas|Pseudomonas|Streptococcus|unclassified	43192	41023	57055	74740	27678	70173	31840	66395	37509	67211	30337	69098	30575	40541	57651	56723
Pyrimidine metabolism	1040737	991908	1083157	1405889	534007	1211071	966987	881989	843384	1070585	769395	1103959	772104	1030735	1046389	991611	1308243	942852	1124614	1085537	1305090	821789	601577	850659	1154658	887514	1533848	1317743	943915	1121730	1008380	Metabolism; Nucleotide Metabolism; Pyrimidine metabolism	Acinetobacter|Campylobacter|Citrobacter|Enterobacter|Escherichia|Fusobacterium|Haemophilus|Neisseria|Pseudomonas|Streptococcus|unclassified	42942	39212	55183	72880	27478	65855	30196	65781	36815	66113	28060	65529	30106	39511	47971	54561
[truncated: 5 more rows]
[truncated: 17 more columns]
